# Supplementary material for: Systematic druggable genome-wide mendelian randomization identifies therapeutic targets for childhood asthma
Source: Medicine (Baltimore). 2025 Dec 12;104(50):e46718. doi: 10.1097/MD.0000000000046718 (PMC12708139; doi:10.1097/MD.0000000000046718)
Supplement: Supplementary file 1 [file medi-104-e46718-s001.xlsx]

## Sheet: Sheet1
Supplementary Material 1	The final list of druggable gene symbols used in this study.
FGR
CFTR
CYP51A1
LAP3
CD38
FKBP4
CAMKK1
RECQL
SLC22A16
ABCB5
CALCR
MPO
PON1
ABCB4
ITGAL
ITGA2B
ABCC8
CACNA1G
TNFRSF12A
MAP3K9
TBXA2R
MARK4
NOS2
SLC13A2
MATK
CD79B
SCN4A
CACNA2D2
SELE
FMO3
PSMB1
CDKL5
MGST1
GIPR
NISCH
CD4
BTK
FYN
FMO1
MAP4K3
GABRA3
CD22
NR1H4
ALOX5
MAP4K5
CLK1
CD6
DPEP1
NPC1L1
CLCA1
CLCA4
IGF1
ATP1A2
CYP24A1
CD74
HGF
CYP3A43
CPS1
GABRA1
BIRC3
ABCC2
VIM
CD44
SLAMF7
PRKCH
IFNGR1
VRK2
MUSK
MAP2K3
DAPK2
CYP46A1
CASR
FLT4
TNC
TDP1
ADRB1
EPHA3
ROS1
HDAC9
TNFRSF9
SRD5A2
LAMC3
PTGER3
MAPK9
PIK3CB
LAMA3
KCNQ1
KCNH2
F7
LAMC2
CAMK2B
RIOK2
TBXAS1
HDAC7
GUCY1B3
TNK2
CDH3
LTK
POLD1
HAGH
CASP8
NGFR
HIPK2
LPAR2
CALCRL
PKN2
GLP2R
ERBB3
MYLK
MAP2K4
SLK
GSTO2
PRKCQ
CDK13
PDE4A
TIE1
SLC9A3
CLDN18
FGFR2
TNFRSF1A
PKM
PRKCZ
ROCK1
HDAC4
FGFR3
ABCC9
MAOB
DRD4
PLA2G10
GUCY2C
CHAT
CAMK2A
EPHA8
SLC12A3
MAP4K4
RPS6KA2
PRKACA
RPS6KA6
ALDH3A2
TFRC
HSD17B10
MARK2
FCGR2B
STK10
PDE8A
ABCB11
DHRS9
PTGS2
MAP3K13
TSG101
CA12
NUAK1
SLC12A1
TXK
KCNQ2
TACR2
FGF4
MARK3
PLD1
FMO4
ICAM3
MCAM
MAP2K7
RARB
TOP2B
IL4R
PAK3
TYR
FGFR1
FAP
MKNK1
FDFT1
KEAP1
EPHA6
SCTR
CHRNA3
PSEN1
HSP90AA1
AFP
PTPRC
CACNA1S
STK17B
SLC13A1
PGR
KCNK2
OPRK1
GSK3B
ITGB5
ULK2
ITGAE
GSTP1
SLCO1A2
APOB
MAP3K4
ABCB1
AKR1B1
MGST2
FOLH1
CEACAM6
HSD17B14
ACHE
CETP
MMP2
PTHLH
AURKA
SULT2B1
SLC15A1
FKBP1A
NOS1
GANAB
SLC9A1
ICAM1
IRAK3
SI
THPO
LAMB4
LAMB1
IL5RA
ABCC6
ESR1
ANGPT2
CD200
CMA1
MYH7
SLC7A8
SLC22A17
TYRO3
TGFB2
COMT
HDAC6
FMO2
PTGS1
PDE6C
CYP26A1
FKBP5
SRPK1
HSP90AB1
SIRT1
JAK2
IL12RB1
ABL1
NRP1
MADCAM1
MKNK2
MAPK1
SLC5A1
SLC5A4
CYP2D6
CYB5R3
ARSA
CACNA1I
IL2RB
HDAC10
KCNK10
GSTZ1
DHRS7
HIF1A
SLC10A1
BDKRB1
RPS6KA5
PSMB5
APEX1
DHRS2
GSS
MMP9
ABHD12
CD40
HNF4A
STK4
TUBB1
HRH3
SLCO4A1
NTSR1
CHRNA4
PTK6
CSNK2A1
MYLK2
HCK
PAK7
LAMA1
RIOK3
STS
POLA1
XIAP
CACNA1F
BMX
PIM2
CDK16
CD40LG
PORCN
GLA
HTR2A
TNFSF13B
MLNR
STK24
FLT1
DHRS12
MSLN
MAPK3
DHODH
MMP15
ABCC1
SLC7A5
SLC6A2
LACTB
CSK
CD276
SGK3
CA2
RIPK2
TRPA1
IKBKB
PLAT
STK3
SQLE
GSR
TNFRSF10A
MAN2B1
KCNN4
MAP4K1
TUBB4A
CD37
FCER2
DMPK
AURKC
CCNE1
DYRK1B
AKT2
PRKD2
TGFB1
CD33
CEACAM5
TYK2
SULT2A1
ATP1A3
GRIN2D
MAST1
JAK3
PDE4C
ATP4A
MAG
HAMP
GSK3A
GRIK5
CDK6
PIK3CG
PON3
PON2
MET
EPHB6
GHRHR
HSPB1
CYP3A5
IMPDH1
AHR
SLC1A1
TGFBR1
C5
ENG
TESK1
CA9
TYRP1
MAPK8
TNKS2
DKK1
CYP2C18
P2RX1
RPS6KB1
CHRNE
SLC6A4
ALDH3A1
CCL2
HSD17B1
HDAC5
ABCC3
MAP2K6
DHRS7B
PMP22
GABRA4
GNRHR
UGT2B10
SULT1E1
NFKB1
MAPK10
IL2
SOD3
DCPS
CCND1
CCKBR
FOLR1
BIRC2
HIPK3
CD5
SLC22A18
CALCA
VWF
CAMKK2
IL23A
CYP27B1
KRT18
METAP2
LTA4H
ALDH2
SCNN1A
LTBR
VDR
IFNG
SLCO1B3
FRK
MAK
PPARD
OPRM1
MAPK14
SOD2
IL17A
IL17F
ICK
GLP1R
ALDH5A1
GMNN
SLC22A2
PDE10A
CCND3
VEGFA
PRPF4B
TTK
SLC29A1
LAMA4
GHR
HBEGF
HMGCR
PDE8B
CLK4
ITK
IL12B
GABRG2
PDE4D
PRLR
IL4
IL5
FGF1
NR3C1
CSNK1A1
PDGFRB
HRH2
CD86
GRK7
BCHE
ABCC5
CLCN2
IL1A
ZAP70
GPD2
ACVR1
ITGB6
ITGA4
RTN4
TACR1
FN1
GGCX
CHST10
IL1R2
IL1R1
ABCB6
STK16
STK25
TPO
ODC1
PRKD3
SDC1
AAK1
GRIN3B
EPHA4
MARK1
GPX7
OPRD1
HDAC1
PLA2G4A
TNNI3K
CD2
KCNQ4
AKT3
PLA2G2D
APH1A
MPL
AKR1A1
FAAH
FMO6P
F3
TNFSF4
HSD11B1
SERPINC1
NEK2
RPS6KA1
CHRNB4
CTSD
STK11
KMT2A
MMP8
TTR
CA14
CNR1
ALDH8A1
CTGF
ABCG2
SPP1
CCND2
CYP20A1
CSF3R
PGF
TGFB3
ALDH6A1
ESRRB
DNMT3A
FKBP1B
EPCAM
CRHR1
TEK
CD274
IFNA6
IFNA8
GRIA2
TNFSF11
TNFRSF10B
PTK2B
CHRNA2
ADRA1A
EPHX2
TNFRSF8
ABCC11
IAPP
KCNJ8
CD80
CAT
HCRTR1
CCR2
GHSR
PIK3CA
ADORA3
CXCR4
FLT3
PLG
PTGFR
INHBA
CHST3
CIT
PKN1
EBPL
ATP7B
GUCY1B2
CDK2
AMD1
SERPINA7
RAB9A
MC3R
CHST8
ABCC10
NQO2
HIST1H1A
RIOK1
EREG
SLC10A2
ABCC4
PTGER2
GRK4
KIR2DL1
SRMS
OPRL1
IL1B
PLGLB2
GRIA3
CD70
TNFSF14
STK35
S1PR4
PSMB2
F10
FFAR1
THRA
PRKCG
AVPR2
MAP2K2
IL22
DYRK2
GFER
POR
SRD5A3
KDR
PPAT
ADORA2A
SMO
PDE11A
EIF2AK4
DLL4
ALDH1A2
SHBG
CCNT1
PARP2
EGLN3
SLC27A1
STK33
SULT4A1
CYP2E1
PAK4
LAMA5
MAP3K10
DNMT1
LATS1
ABCB7
SLC6A6
AOC3
CA6
TOP2A
RARA
FMO5
RAF1
PPARG
RAMP1
PRKAA1
DDC
SNAP25
SSTR4
ATP1A4
ALDH3B2
CDK8
ALOX5AP
CHRM3
DSTYK
DCLK1
CCNA1
EPHB2
GSTT2B
IMPA1
CA1
CCNB1
CDK7
GSTM1
GSTM5
GSTM3
NGF
ROCK2
IL6ST
IL2RA
HRH4
SLCO1B1
MTNR1B
CYP2J2
DAGLA
PDGFRA
CTSL
TAOK3
UGT2B28
SRPK2
HTR1B
NT5E
EPHA7
MAP3K7
CDK4
ACVR1B
TEC
MDM2
CHST5
EGLN1
GLUL
LAMC1
CHRND
HTR2B
CYP27A1
EDNRB
CHST12
GPNMB
IL6
SCN2A
SCN7A
BLK
IL10
CDK9
PRPF4
GABBR2
CTSV
IL11RA
ALDH1B1
PIM1
SLC22A7
HCRTR2
TUBB2A
RIPK1
TUBB2B
TPMT
SLCO2B1
PRCP
SLCO5A1
SULF1
MMP7
MMP13
CASP1
MAP2K5
PAK6
ADAM10
SLC28A2
CYP19A1
CLCA2
LHCGR
CYP1B1
SLC5A6
CYP2C9
CYP2C8
KIF11
AOX1
MSTN
CHRNA1
ITGAV
SLC40A1
APH1B
PRKG2
FGF2
BMPR1B
PDE5A
BMP2K
CDKL2
GSTCD
PPP3CA
MTTP
SLCO1C1
ACVRL1
CELA1
MAP3K12
ITGB7
SSTR1
ESR2
IGF1R
CYP11A1
CYP1A1
ULK3
CYP1A2
NTRK3
SLC5A2
MYLK3
ABCC12
CHST4
PDPK1
NPC1
MINK1
TP53
CSNK1D
PIP4K2B
ERBB2
PNMT
DPP9
IFNAR1
SOD1
SIK1
APP
AKT1
SLC6A3
SLC47A1
SLC2A5
EPHA2
PLK4
CYP4B1
ALDH9A1
GPA33
RXRG
MGST3
PVRL4
NR1I3
ABL2
RORC
CTSK
PIP5K1A
ARNT
IKBKE
TAF1A
PARP1
PSEN2
EPHX1
REN
PTPN7
GPR17
SCN1A
TRPM8
SLC22A14
NR1I2
AGTR1
EPHA5
GC
CAMK2D
CCNA2
SRD5A1
TSLP
IL9
GABRA6
GABRB2
GLRA1
MYLK4
PLA2G7
CYP39A1
TPBG
TAAR1
SLC22A3
EGFR
TLK2
EPHA1
CCNB3
HDAC8
CHST7
EBP
HTR2C
GPC3
ADHFE1
IFNA5
SIGMAR1
NTRK2
UGCG
PTGES
NOTCH1
CACNA1B
CAMK2G
HTR7
CYP17A1
GSTO1
ADAM12
PAK1
NCAM1
DRD2
HTR3B
GRIK4
SLC22A8
CHEK1
SLC22A9
MMP3
ITGB1
FCGR1A
LATS2
HNMT
PDCD4
ADRA2A
IL18
CACNA1C
THRB
MAT1A
EIF4E
FER
DRD3
EDNRA
NR3C2
PIGF
ADAM17
GABRA2
PDE3B
GRIA4
MBNL1
GRM1
MERTK
SCN3A
CLCA3P
CACNA2D1
CHST9
ANGPT1
PRKCA
TNIK
EPHB1
CDK19
SLC16A1
SLC7A7
GRIA1
NAT2
UGT2B4
MMP16
SLC28A1
FGF18
MAPK13
MS4A1
PHKG2
SST
GHRL
SLC6A1
HTR5A
MMP14
DHRS4
DHRS1
CACNA1D
KIT
CCNB2
DYRK1A
BRAF
SLC34A2
HPD
XDH
SLC13A3
HTR6
CDA
IFNAR2
IFNGR2
GART
SV2A
CBR1
CBR3
ALDH4A1
ACE
TNFRSF13C
PTGIR
ABCG1
ICOSLG
ITGB2
HIPK4
BRSK1
TAOK1
SIK3
CXCR5
IL6R
CHRNB2
FDPS
LMNA
CCR5
PTH1R
FGFR4
CYP3A4
CYP3A7
CYP11B1
PTGER1
GRIN2C
ITGA5
ALOX15
SSTR5
RPS6KA4
PRKAA2
JAK1
DHRS3
DDR2
NCSTN
CTSS
TGFA
GABRG1
GABRB1
HIPK1
SLC22A15
CCKAR
ATP1A1
SLC15A2
CXCR1
ADORA1
TGFBR2
HDAC11
NUAK2
PRKCI
FABP1
CTLA4
ICOS
DCLK3
CCR1
GRIK3
PRKCD
METAP1
MST1R
GRM2
NPY5R
IL15
ITGA2
HTR4
KLKB1
CSF2
GRIK2
DAGLB
STK17A
STEAP1
SHH
CTSB
ADCY1
PHKG1
GPER1
NOS3
CA3
CDK5
ALDH7A1
SYK
ABCA1
ALDH1A1
ATP7A
MELK
TSHR
SLC18A2
RET
CYP2C19
AVPR1A
GABRB3
PRKCB
MC4R
HTR3A
NNMT
PPIB
PLK1
UGT1A6
IGF2
RRM1
MMP26
VKORC1
CA4
GPX4
DHRS13
CYP2S1
AXL
PSCA
DAPK3
EEF2
TRPV3
TK1
CYP7A1
SOST
SLC22A11
MAP4K2
PTGDR
HIST1H1E
SCN11A
BDKRB2
MTNR1A
FNTA
CHRM1
STAT3
ADAM9
CA7
GSTM4
HTR1E
GRM5
MAP2K1
AR
DHRSX
PCSK9
IL13
CA5B
CXCL10
ADRB2
P2RY12
PTK2
PTAFR
NPR1
KCNK9
IL8
SCN9A
CD52
DRD5
FASN
LINGO1
TACR3
MAP3K2
SIK2
CHRNB1
ANKK1
ADRA1B
CDK1
KRT8
ADORA2B
MGMT
CD14
CDH2
FSHR
GSTA4
CEACAM3
S1PR1
ALK
INSR
PRKCE
GRIK1
UGT2B7
GAA
KCNK3
CHST11
KRT19
PDE7B
NAT1
PPID
PTGER4
BCL2L1
FGG
FGA
FGB
PIK3CD
HDAC3
PAH
BCL2
RRM2
ADRA1D
CYP4F11
LAMB2
SMN1
CCL11
BSG
PDE3A
CYP7B1
RARG
CES2
EGFL7
DHCR7
SLC22A13
ADH6
ADRBK1
ESRRA
ADCY5
CYSLTR1
MAP3K11
VEGFB
CCR9
SULT1B1
UGT2A1
SLC19A1
SLCO4C1
GSTA3
SELP
TNK1
TRHR
UGT8
SLCO2A1
SLC29A2
BRSK2
HRAS
CD248
CA5A
SLC22A1
CHST2
NPPA
CHST1
CCNE2
CHRNA7
PNLIP
P2RY2
AURKAIP1
TUBB6
YES1
MC5R
GPX2
HSD11B2
CLK2
SLCO3A1
MAP3K19
CDK5R1
GRIN1
TYMS
POLE
ULK1
RPS6KA3
CD19
GBA
IL17RA
IMPDH2
HTR3C
HTR1A
P4HTM
CD28
ERBB4
ERN1
GPR35
GAK
AURKB
HTR1F
CYP11B2
HTR1D
GRM8
GPBAR1
TH
F2
PAK2
CYP8B1
SSTR2
SLC47A2
CHRM4
S1PR5
CHST13
AGTR2
MAP3K15
CXCR2
OXTR
NQO1
CHRM2
MAPK15
F2R
MUC16
UTS2R
SLC2A4
GABRG3
LIPF
LIMK2
CSF1R
EPHB3
HCAR2
GSTA5
LCK
ABAT
CAMK1D
PTGDR2
CHST6
EPHA10
RIPK4
GRIN2A
SSTR3
TBK1
CHEK2
CCR4
SCN5A
PRKX
KCNQ3
ADRA2C
IRAK1
ALDH1A3
PRKD1
SRPK3
HIST1H1B
CSF1
TOP1MT
DHRS7C
PDE4B
GSTT1
DRD1
WT1
CHRM5
SLC22A10
F8
CA13
MC2R
IL3RA
SCN10A
MAPK11
MUC1
L3MBTL1
DLK1
PMEL
PRAME
KCNQ5
GRK1
ATP4B
HTR3E
HTR3D
CYP2R1
CYP4F2
CYP4Z1
CYP4F12
GABRA5
BACE1
RXRA
CYP4F8
CYP4F3
BCR
KCNK18
IFNA10
TNFRSF4
MAPT
TNFRSF18
PPARA
RHD
CYP4A11
AKR1C1
NPSR1
EPOR
KCNJ11
CYP26C1
DHRS4L2
ADH1A
HIST1H1C
MAPK12
TUBB4B
PLA2G2A
IFNA2
PDCD1
SELL
DPYD
ADRB3
PLA2G2E
CNR2
LRRK2
KIR2DL4
H1F0
SF3B3
MAOA
HLA-DRB1
MYT1
AKR1C3
CTSE
RYR1
TUBB
PPIA
IARS
ADH7
CD55
EPHB4
FGF16
NCOR2
SULT1A1
SLC6A9
MME
CACNA1H
LAMA2
HDAC2
MMP1
ADH1B
UGT2B15
HRH1
TLR7
TRPV1
DAPK1
CHRNG
ADA
SCN8A
LAMB3
SRC
ABCB8
SULT1A2
SLC22A4
BLM
SLC22A5
HTT
CYP2B6
MAP3K5
CYP2F1
GSTK1
SLC28A3
ELANE
MYH6
DPP4
PDCD1LG2
CFD
CYP2A13
UGT2B17
SLC22A12
ADH5
SLC22A6
IFNA1
IRAK4
AVPR1B
AKR1B10
CYP2A7
ADH4
LPAR1
HSD17B11
SULT1C2
CSF2RA
PIM3
NTRK1
TXNRD1
HLA-DRB5
MMP17
ABCA4
GPX6
F5
GRIN3A
MTOR
PNP
GRM3
RYR3
CES1
CD3E
TOP1
MAP3K3
DMD
DDO
HSD3B2
RXRB
PSMB8
HLA-DRA
SLC44A4
ABHD16A
DDR1
GABBR1
PRSS1
PSENEN
PDE7A
SLCO6A1
SMN2
CRLF2
HLA-A
GPX3
DIO1
TRGV3
TRBV7-1
TRAV29DV5
IGHE
TSSK1B
CHUK
GSTM2
S1PR3
UGT2B11
LTB4R
CSNK1E
IFNA7
WEE2
MUC5AC
GCGR
VAMP2
MAGEA3
ADRA2B
LTA
LTB
DHFR
TRAC
TNF
GPX1
IFNA4
TNFSF12
TLR9
UGT1A5
UGT1A9
TDGF1
UGT1A8
UGT1A1
UGT1A10
UGT1A3
AMY2A
KIR2DL3
GSTA1
GSTA2
UGT1A7
UGT1A4
ADH1C
LYN
CYP2A6
PGA5
MGAM
FNTB
PDF
MC1R
ITGB3
SULT1A3
S1PR2
EGLN2
C8orf44-SGK3
GRIN2B
FUCA2
GCLC
BAD
AOC1
KDM1A
CREBBP
MAP3K14
DBF4
CDKL3
NOX1
CAMK1G
CDK11A
MMP25
DYRK4
SLC6A13
PRSS3
PTBP1
PIK3C2A
PLAUR
PPP5C
BRCA1
CAPN1
ACPP
NR1H3
TYMP
INSRR
NR2E3
UBA6
OTC
SLC18A1
USP2
PARP3
HSPA5
UTS2
RAD51
EIF2AK2
MCOLN3
NPFFR2
SOAT1
CDK14
CDK17
BCAT1
CTSA
SLC12A2
ABCA7
KARS
ME1
ELAVL1
KDM4A
SIRT2
PYGM
MAPK6
POLB
GBA2
TESK2
CSNK2A2
CDC42
MYO3B
IKBKG
SCARB1
GLI2
MGLL
DPP8
ATP12A
ACACB
NAALAD2
ARAF
PIK3C3
ADCYAP1R1
SLC1A3
LIPE
CPB2
KCNN2
PPIE
CAD
PREP
DNAJA1
EIF2AK1
HSD17B2
NOX4
NLK
DNMT3B
F11
MAPKAPK5
P2RX7
RBBP9
BIRC5
RAPGEF4
CPA1
TGM1
SNAP23
MAP3K1
MYO3A
CDC7
SCD
MTAP
XBP1
TSPO
ACR
TAB1
EP300
CTSG
GZMB
CDKL1
PYGL
NFKBIA
SGK2
CTSZ
CDC25B
HAO1
AHCY
LIPG
TLR8
SUV39H1
GLRA2
F9
SMS
GPR50
BRS3
KLF5
PARP4
MLYCD
EEF2K
CTSH
SFRP1
DOT1L
SLC1A6
PTPRS
LIG1
SIGLEC6
SIGLEC5
KCNN1
NAMPT
VIPR2
NOD1
CASP2
SERPINE1
GCK
EIF4H
LIMK1
KDM4C
PKD2L1
BMPR1A
LIPA
MAP3K8
PPIF
WNT3
GALK1
MLX
ALOX12
DUSP3
AREG
MANBA
AADAT
CTSC
P2RX3
CPT1A
SLC1A2
ASIC1
DAO
SLC11A2
TRPV4
GAPDH
LDHB
PRKAB1
GABRR2
STK38
PTP4A1
CCR6
SENP6
GRM6
TARS
LNPEP
KAT2B
UMPS
NEK11
MAPKAPK3
ACVR2B
VIPR1
TNNC1
NKTR
NEK4
TTL
PSMD14
PDE1A
STAT1
IGFBP2
IGFBP5
SLC5A7
PASK
QPCT
KYNU
KISS1R
EPAS1
ATP6V1B1
SCP2
ICMT
AMPD2
SRM
AMPD1
HAO2
KMO
RGS4
CDK18
ECE1
GALE
SLC2A1
SLC5A9
TNNT2
SGK1
PKD2
UCHL3
TRPM6
NEK6
NEK9
IDE
ELOVL3
CPN1
APAF1
KHDRBS1
TNFSF10
ACVR2A
SV2C
XPNPEP2
PLAU
CISD1
ATF1
NR4A1
PDE1B
DBH
KCNJ2
ADCK4
DNPEP
SLC12A5
NCOA3
PCK1
PEPD
F13A1
GRM4
CDKN1A
GLO1
BMP4
TGM3
KDM5C
CAPNS1
UBA2
FFAR2
NR1D1
STAT5A
TRAP1
PTPRB
PIN1
PLA2G5
PKMYT1
PTPN12
MCHR1
GALR3
APOBEC3A
DUT
TPH1
PLD2
SIGLEC9
BCL2L2
TNNI3
KCNA5
LDLR
ACE2
SLC6A8
HSD17B3
IDO1
NR1H2
ACLY
AOC2
G6PC
ACACA
SLC6A11
HSD17B7
PTPRA
BHMT2
CASP9
PDE6A
PIK3C2B
CSNK1G2
LARS
AMPD3
CAMK1
CHIA
PTPN22
LDHA
CCNH
YARS
APLNR
ERCC5
P2RX4
HNRNPA1
NMBR
SMPD2
CPM
GPR55
NEK3
NMT1
TXN
TLR4
FPGS
NR5A1
ENPP2
PLAA
PPIL1
GGH
NEK1
MMP20
MMP27
BCL2L10
BRDT
KHK
PPM1B
RBP4
ATIC
CDK15
PPIG
SENP7
HCN4
NAAA
ENPEP
CASP6
PIK3C2G
VAMP1
TPH2
RB1
SORD
HDC
BCL2A1
MBTPS1
IMPA2
IGFBP4
CACNA1A
BRD4
SIRT3
HUNK
SAE1
CARM1
KLK3
PADI3
PADI1
PGD
MAP3K6
PRKACB
ADC
PTPRF
PPOX
MCL1
PI4KB
DYRK3
KCNN3
PKLR
ACP1
CDC42BPA
CALM2
PTH2R
ACKR3
CTDSP1
NCEH1
SCD5
SNCA
FABP2
GLRA3
PLK2
PIK3R1
BHMT
PAM
FARS2
GABRR1
IGFBP3
IGFBP1
CASK
GPR119
CHRNB3
CHRNA6
NPFFR1
PAOX
ATM
ST14
ADAM33
TAOK2
CSNK1G3
NEK7
QDPR
AKR1C2
ADAM8
KCNJ1
TDO2
MCHR2
PDK1
CAMK4
RASGRP3
GGPS1
STK32B
CPB1
RANBP2
NR4A2
TMPRSS11D
SLC5A10
UCHL1
PDE1C
ADAMTS1
ADAMTS5
AZIN1
ADK
KCNMA1
DCK
HKDC1
SMG1
CPT2
ERG
PSMG3
CDC25C
PLA2G2F
ADAMTS4
SLC5A11
HLCS
C1R
NAE1
RGS12
CALM3
PDE9A
G6PD
LSS
S100B
CCL5
EIF4A1
SLC1A7
CTRC
ALPL
VCAM1
NLRP3
KCNJ9
OXER1
MAPKAPK2
CAPN2
ADCK3
BIRC8
HPGDS
ALPPL2
ALPI
STK36
PTPN13
ALB
CPA3
SNRK
TKT
CDC25A
GUCY1A3
HPGD
NPY1R
PGGT1B
F2RL1
CASP3
TERT
HCN1
FBP1
CYBB
VCP
FAAH2
HPRT1
STK32C
CASP7
PNLIPRP2
SLC6A5
SENP8
WEE1
MAPK7
TK2
HSP90B1
MMP10
ANPEP
SCNN1G
STAT6
PIP4K2C
TGM6
SMAD3
MARS
SLC27A4
NOD2
DPEP2
ENGASE
MVD
KLK1
IGFBP6
SOAT2
CTNNB1
PBK
CX3CR1
ATG4B
SCNN1B
BMP1
FEN1
AXIN2
CTRB1
PPIC
CSNK1G1
STK32A
PROKR1
CHRNA5
AGPAT2
P2RY1
BRD3
YWHAG
USP47
MRGPRX1
GLB1
FABP4
FOS
DCLK2
ELOVL6
CEL
PLA2G1B
FPR2
FPR1
CDC42BPG
RXFP1
LPAR3
P2RY6
C3AR1
RNASEH1
PPIH
EIF2AK3
TPSAB1
PPP1CA
OXSR1
PHF8
RELA
HPSE
KDM2A
LIPM
TNKS
FKBP2
RCE1
STAT5B
KCNH6
PLK3
PHOSPHO1
TUBB8
CTSF
CMKLR1
NR1D2
AMY1B
ATR
PTPN2
LPL
RPS6KB2
SPHK1
RNPEP
DPP7
MAN1B1
KCNA3
NIM1K
NR2C2
GSG2
JUN
UBE2N
RPS27
DHFRL1
MPI
FUCA1
PTPN11
CLK3
CCR8
CSNK1A1L
KCNE1
PRF1
EHMT1
NPM1
BACE2
C1S
FES
[truncated: 4,889 more rows]

## Sheet: Sheet2
Supplementary Material 2	The instrumental variants for significant expressions.
SNP	effect_allele.exposure	other_allele.exposure	eaf.exposure	beta.exposure	se.exposure	pval.exposure	exposure
rs34806307	T	C	0.0581208	0.282954	0.0253262	5.56545e-29	FGR
rs203683	C	G	0.593851	0.153282	0.01205	4.5436e-37	CFH
rs523427	G	A	0.95544	-0.186279	0.0288023	9.97011e-11	CFH
rs4896659	C	T	0.218479	-0.261747	0.0142341	1.6151e-75	FUCA2
rs62427401	A	G	0.0470417	-0.15807	0.0280788	1.8063e-08	FUCA2
rs6942249	A	G	0.220282	-0.0807579	0.014345	1.80418e-08	GCLC
rs809942	A	G	0.188827	-0.209273	0.0151051	1.19316e-43	GCLC
rs661603	C	T	0.433538	-0.212352	0.0118763	1.6761e-71	GCLC
rs55811257	A	T	0.612937	0.342694	0.011874	3.68978e-183	CYP51A1
rs12822733	G	C	0.193308	-0.309463	0.014845	1.65006e-96	RAD52
rs947939	T	C	0.150381	0.135846	0.0166115	2.89534e-16	BAD
rs148021887	A	C	0.0588673	-0.159097	0.0252506	2.96108e-10	LAP3
rs2872795	C	T	0.740191	0.0855677	0.0135529	2.72621e-10	LAP3
rs112570672	A	G	0.0317809	0.497758	0.0336696	1.87456e-49	LAP3
rs1609903	C	G	0.779076	-0.287426	0.0141406	7.54223e-92	LAP3
rs150530659	C	T	0.0174155	-0.456437	0.0453355	7.6366e-24	LAP3
rs28727456	G	A	0.185536	0.508059	0.0147013	1e-200	LAP3
rs224488	G	A	0.533287	-0.225499	0.011778	1.04906e-81	HS3ST1
rs6853685	T	C	0.783639	0.0805158	0.0144384	2.45262e-08	HS3ST1
rs13226058	A	G	0.0250636	-0.302282	0.0379894	1.76279e-15	AOC1
rs765483	T	C	0.0452219	0.294244	0.0285358	6.27191e-25	AOC1
rs73167624	A	G	0.0387678	0.549942	0.0304821	9.21722e-73	AOC1
rs77270862	G	T	0.015021	0.299313	0.0488658	9.05691e-10	AOC1
rs9657890	T	C	0.327004	0.398501	0.0122357	1e-200	AOC1
rs6951173	A	C	0.0592467	-0.186497	0.0251612	1.24222e-13	WNT16
rs146817114	A	G	0.018211	0.258917	0.0444577	5.75241e-09	MAD1L1
rs73288749	T	C	0.0178348	-0.362079	0.0448661	7.00648e-16	MAD1L1
rs7801421	G	C	0.35037	0.365474	0.01209	1e-200	MAD1L1
rs3800875	T	C	0.179747	0.300934	0.0152919	3.25087e-86	MAD1L1
rs75649291	T	C	0.0223203	-0.415204	0.0401381	4.42792e-25	MAD1L1
rs6463939	G	A	0.0337862	-0.242497	0.0328778	1.63343e-13	MAD1L1
rs117302528	T	C	0.0149475	0.334399	0.0489682	8.56249e-12	M6PR
rs76450399	A	G	0.0143092	-0.378731	0.0500134	3.65847e-14	M6PR
rs6487636	C	G	0.917903	-0.247904	0.0215805	1.53003e-30	M6PR
rs11047939	A	G	0.231883	0.479323	0.0135131	1e-200	M6PR
rs4262771	C	G	0.33655	-0.0842297	0.0125755	2.113e-11	M6PR
rs981390	A	G	0.0409627	-0.192394	0.0299847	1.39531e-10	CYP26B1
rs114857151	T	C	0.0237762	1.206	0.0377241	1e-200	CYP26B1
rs141151334	G	T	0.0169641	0.379474	0.0459779	1.54206e-16	CYP26B1
rs72835275	C	T	0.0915783	1.17139	0.0181271	1e-200	CYP26B1
rs17561305	A	G	0.0291789	-0.247913	0.0353007	2.1717e-12	CYP26B1
rs2302551	C	T	0.551123	0.150786	0.0118987	8.3888e-37	ICA1
rs6972885	C	T	0.162376	-0.113104	0.0161102	2.20902e-12	ICA1
rs13005094	C	T	0.509857	0.175348	0.011814	7.76784e-50	CASP10
rs6757272	G	A	0.418416	-0.0776808	0.0120475	1.13339e-10	CFLAR
rs10200697	A	G	0.917415	0.12266	0.0215981	1.35329e-08	CFLAR
rs2268791	C	G	0.498612	0.375611	0.011476	1e-200	CFLAR
rs35007051	G	A	0.0347892	0.206291	0.0324332	2.01229e-10	TFPI
rs34029720	C	T	0.371437	-0.104862	0.012286	1.39894e-17	ARF5
rs10798925	T	C	0.275752	-0.188594	0.0132231	3.75319e-46	AK2
rs810835	A	G	0.877992	0.12385	0.0181548	8.97842e-12	AK2
rs10000290	G	A	0.143801	0.148937	0.0169156	1.31311e-18	CD38
rs12814675	C	T	0.0472412	-0.245621	0.0279776	1.64627e-18	FKBP4
rs67056484	T	C	0.141013	-0.162913	0.0170459	1.20754e-21	KDM1A
rs62071689	C	T	0.160928	0.245126	0.0160649	1.44744e-52	CAMKK1
rs1061627	A	G	0.805517	0.454752	0.0145419	1e-200	RECQL
rs12824378	A	T	0.0909932	0.121923	0.0206691	3.66151e-09	RECQL
rs442764	C	T	0.0943333	-0.121493	0.0203367	2.31222e-09	NDUFAB1
rs117629564	A	G	0.0174463	0.40349	0.0453314	5.54498e-19	PDK4
rs12704801	C	T	0.420253	-0.251601	0.0118704	1.044e-99	PDK4
rs142272045	C	T	0.0296307	-0.245298	0.035039	2.54507e-12	PDK4
rs17577280	A	G	0.343249	-0.389752	0.0120986	1e-200	SLC22A16
rs9372244	C	T	0.336007	0.0974519	0.0125738	9.17487e-15	SLC22A16
rs13205109	A	T	0.133692	-0.679832	0.016526	1e-200	SLC22A16
rs1080261	G	T	0.173269	0.270889	0.0155592	6.90399e-68	SLC22A16
rs5033	T	C	0.707969	0.222934	0.0129543	2.25736e-66	SLC4A1
rs2017365	A	G	0.638205	-0.175411	0.0122977	3.68893e-46	DVL2
rs7192880	C	T	0.565741	0.237749	0.0118398	1.09069e-89	PRSS22
rs111497883	A	G	0.0727488	0.14429	0.0228835	2.87819e-10	PRSS22
rs12941768	G	A	0.735973	0.1969	0.0133996	7.00164e-49	LIG3
rs2291190	C	T	0.115088	0.193998	0.0185784	1.59404e-25	LIG3
rs12450763	C	A	0.371504	0.430557	0.011772	1e-200	LIG3
rs4251710	C	A	0.0865497	-0.135946	0.0211365	1.26099e-10	LIG3
rs6466154	G	A	0.482168	-0.159996	0.0118347	1.20476e-41	PRKAR2B
rs2856857	A	G	0.142232	0.593632	0.0162906	1e-200	MPO
rs2585830	G	T	0.795843	0.0926217	0.0147449	3.35112e-10	MPO
rs34110100	G	A	0.0319153	-0.719746	0.0333137	1.60325e-103	CROT
rs113240817	A	G	0.0446284	0.493279	0.0285233	5.23842e-67	CROT
rs45493392	G	A	0.16734	-0.344006	0.0156794	1.07895e-106	ABCB4
rs80351204	A	G	0.0129886	-0.324501	0.0524946	6.33753e-10	ABCB4
rs10264718	C	A	0.136073	0.103463	0.017337	2.40469e-09	KMT2E
rs11574938	C	G	0.543664	-0.304278	0.0116715	7.94328e-150	ITGAL
rs12939159	G	C	0.135432	0.114182	0.0173668	4.87865e-11	PDK2
rs3785920	G	A	0.317521	-0.224067	0.0126455	2.98126e-70	PDK2
rs59351594	A	G	0.110065	-0.236244	0.0189127	8.31764e-36	ITGA3
rs4792847	A	G	0.472145	-0.105743	0.0118887	5.86273e-19	MAP3K14
rs321600	G	A	0.786418	0.336292	0.0142438	3.04089e-123	AP2B1
rs11080327	A	G	0.483233	-0.0779255	0.0118921	5.64677e-11	AP2B1
rs2158528	A	G	0.58115	-0.34645	0.0117057	1.65196e-192	MAP3K9
rs7782560	T	A	0.378997	0.167949	0.0121865	3.29837e-43	RALA
rs2286164	G	A	0.226473	-0.313679	0.0139727	1.29718e-111	ALDH3B1
rs145506132	A	G	0.0151282	-0.312926	0.0486885	1.29981e-10	ALDH3B1
rs73114178	G	A	0.216009	0.424463	0.0140146	1e-200	FARP2
rs4303712	C	T	0.145495	-0.0997212	0.0168588	3.31467e-09	FARP2
rs6726954	G	A	0.393906	0.136089	0.0121269	3.1798e-29	FARP2
rs4807492	A	G	0.598382	-0.133344	0.0120889	2.73275e-28	TBXA2R
rs77877576	T	C	0.0347234	0.61002	0.0321013	1.61696e-80	COX10
rs62053877	A	G	0.362391	-0.101366	0.0123522	2.27929e-16	COX10
rs326622	C	T	0.088888	-0.155496	0.020873	9.3476e-14	CDKL3
rs141651018	T	C	0.0325351	0.201492	0.0335039	1.81001e-09	MARK4
rs73048457	C	T	0.0340519	0.193322	0.0327765	3.67934e-09	MARK4
rs184688	G	A	0.649813	-0.413205	0.0119822	1e-200	MARK4
rs17875633	C	T	0.0930441	-0.223196	0.020402	7.41993e-28	MARK4
rs3751972	A	C	0.760444	-0.224755	0.0138157	1.66495e-59	NOS2
rs8109446	G	A	0.954727	0.338555	0.0284855	1.40961e-32	MATK
rs7245624	A	G	0.631132	-0.135977	0.0122821	1.7346e-28	MATK
rs34503630	C	T	0.2859	-0.103322	0.0131434	3.80452e-15	MATK
rs12603821	A	G	0.366952	-0.162302	0.0122729	6.34454e-40	CD79B
rs73326393	C	T	0.150976	0.104545	0.0166005	3.02287e-10	SCN4A
rs62260815	A	G	0.10795	-0.212532	0.0190959	8.98463e-29	CACNA2D2
rs2142675	G	C	0.314263	-0.151864	0.012757	1.12279e-32	MYLIP
rs2021900	T	C	0.90678	-0.461163	0.0200996	1.69824e-116	MYLIP
rs114352248	T	C	0.0767509	0.167078	0.0223143	7.02587e-14	E2F2
rs4554352	C	A	0.691111	0.101983	0.012853	2.11544e-15	PSMB1
rs10946271	C	T	0.498471	-0.362156	0.0115066	1e-200	PSMB1
rs9366235	T	C	0.352418	-0.169583	0.0123765	9.87643e-43	PSMB1
rs141694617	T	G	0.0169055	0.474986	0.0459937	5.31986e-25	CDK11A
rs59997390	G	C	0.0433305	-0.248484	0.0291576	1.56567e-17	CDK11A
rs4968775	C	G	0.505945	-0.176842	0.0118109	1.10561e-50	CYB561
rs2286652	A	G	0.112952	-0.362248	0.018554	6.86436e-85	CELSR3
rs4149190	A	T	0.0679486	-0.57357	0.0231522	1.71002e-135	MGST1
rs10861704	G	A	0.553967	0.184796	0.011872	1.24308e-54	CRY1
rs8102495	G	A	0.495678	0.36371	0.0115036	1e-200	PGLYRP1
rs12151345	T	C	0.47653	0.106064	0.0118831	4.42486e-19	PGLYRP1
rs16905012	A	G	0.03683	-0.257011	0.0315262	3.5678e-16	ST3GAL1
rs59413766	A	C	0.187217	-0.430404	0.0148212	2.07014e-185	ST3GAL1
rs115758847	C	G	0.0298502	0.322711	0.0348689	2.1424e-20	ST3GAL1
rs760328	A	G	0.950445	0.381853	0.0272355	1.1695e-44	ST3GAL1
rs11466011	T	C	0.0238193	0.568779	0.0387367	8.28514e-49	MMP25
rs2257295	C	T	0.370253	0.411506	0.011829	1e-200	MMP25
rs2472684	C	A	0.048803	0.380119	0.0274381	1.20976e-43	MMP25
rs4786364	G	C	0.415946	0.108529	0.0120407	1.99756e-19	IL32
rs56235931	C	G	0.0666464	0.755508	0.0230005	1e-200	IL32
rs12448662	G	A	0.235646	-0.429006	0.013551	1e-200	IL32
rs224197	G	A	0.10156	0.136945	0.0196695	3.34965e-12	IL32
rs113266469	T	C	0.0327354	0.219608	0.0333964	4.83949e-11	RPS20
rs61322716	A	G	0.0124633	-0.36795	0.0535582	6.41062e-12	RPS20
rs17539385	A	C	0.0396941	-0.270407	0.0303993	5.82103e-19	REV3L
rs174409	T	C	0.12895	0.118046	0.0177309	2.78356e-11	REV3L
rs12755574	A	G	0.794816	-0.13651	0.0146932	1.53426e-20	MASP2
rs12889974	G	C	0.0980271	-0.159555	0.0199708	1.35613e-15	POMT2
rs369901	G	A	0.239664	0.127831	0.0139009	3.7222e-20	POMT2
rs8177537	T	G	0.0923782	0.430591	0.0202325	1.66686e-100	POMT2
rs10849072	A	T	0.144958	-0.151373	0.0168575	2.71769e-19	DYRK4
rs113449636	C	T	0.0389836	0.193095	0.0307065	3.20752e-10	DYRK4
rs4766260	G	A	0.450919	0.2939	0.0117027	3.5156e-139	DYRK4
rs216855	G	A	0.742834	0.0952619	0.0135937	2.42103e-12	CD9
rs36007563	C	T	0.0292701	1.07694	0.0341255	1e-200	CD9
rs11064040	A	G	0.636923	-0.58403	0.0113585	1e-200	CD9
rs12972094	A	C	0.238604	-0.105033	0.0139357	4.80176e-14	GIPR
rs187084	G	A	0.420365	-0.115717	0.012018	6.0548e-22	NISCH
rs16929352	A	T	0.0307999	0.20127	0.0344063	4.92164e-09	SLC6A13
rs111918306	G	A	0.0328057	0.203014	0.0333691	1.17371e-09	SLC6A13
rs117918420	C	A	0.0190094	-0.297028	0.0435123	8.70763e-12	PRSS3
rs7296859	G	C	0.69135	-0.345248	0.0125524	1.54525e-166	CD4
rs2855535	C	T	0.96801	-0.330496	0.0337072	1.07349e-22	CD4
rs1050629	A	G	0.0319467	-0.3885	0.0336857	8.97429e-31	CD4
rs4291093	A	G	0.644038	0.0730277	0.0124152	4.04846e-09	HFE
rs1067141	C	T	0.21663	-0.103944	0.0144213	5.68591e-13	FYN
rs1474466	G	A	0.47667	-0.144223	0.0118545	4.70435e-34	FYN
rs1467816	T	G	0.359608	-0.110542	0.0123675	3.95549e-19	HIVEP2
rs197476	G	A	0.638308	-0.0853919	0.012366	5.00611e-12	HIVEP2
rs4845876	C	A	0.704574	-0.219281	0.0129142	1.15878e-64	CLCN6
rs17376426	T	C	0.0433297	-0.16689	0.029199	1.09189e-08	CLCN6
rs114941496	A	G	0.0565031	0.879524	0.0246914	1e-200	CLCN6
rs448671	G	T	0.260231	-0.0842678	0.0135463	4.94629e-10	PIK3C2A
rs11024110	A	T	0.310554	-0.40354	0.0124059	1e-200	PIK3C2A
rs7108578	C	T	0.193168	0.13455	0.0150334	3.55468e-19	PIK3C2A
rs116869386	A	G	0.0875601	0.120063	0.0210324	1.14041e-08	PLAUR
rs4760	G	A	0.135973	0.199316	0.017283	9.05733e-31	PLAUR
rs56681946	C	T	0.374685	0.118559	0.0122554	3.88866e-22	PLAUR
rs78169904	C	T	0.0279918	0.203282	0.0360417	1.69852e-08	PPP5C
rs62136099	T	C	0.276046	-0.632054	0.0122046	1e-200	PPP5C
rs1009358	C	T	0.384191	-0.373633	0.0118252	1e-200	CEP68
rs7592468	G	A	0.162821	0.106469	0.0160956	3.72563e-11	CEP68
rs34766339	T	C	0.351945	0.350073	0.012109	8.93305e-184	BRCA1
rs4511641	C	A	0.583486	0.0718333	0.0120578	2.55971e-09	ERCC1
rs3212985	G	C	0.200951	0.277519	0.0146681	7.8343e-80	ERCC1
rs4572514	C	T	0.153027	-0.495187	0.015998	1e-200	ERCC1
rs12327820	C	A	0.114435	0.302255	0.0185224	7.32656e-60	CD22
rs181225830	A	G	0.0121872	-0.382933	0.0541486	1.52721e-12	LTF
rs13258975	A	G	0.158826	0.0925959	0.0162646	1.2483e-08	EXTL3
rs35300270	T	C	0.061758	-0.377516	0.0245202	1.7358e-53	ALOX5
rs117131030	T	C	0.0185346	-0.303695	0.044054	5.4325e-12	ALOX5
rs61854878	T	G	0.0189762	0.402618	0.0434896	2.09074e-20	ALOX5
rs4949006	T	C	0.599027	0.31782	0.0118458	1.44544e-158	ALOX5
rs8181933	C	A	0.652181	0.133146	0.012446	1.03992e-26	MAP4K5
rs764350	A	G	0.473277	0.0687563	0.0119065	7.71365e-09	MAP4K5
rs7294444	T	G	0.594085	0.365089	0.011724	1e-200	HEBP1
rs11834741	T	C	0.0594474	-0.212702	0.0251064	2.41213e-17	HEBP1
rs34383631	T	C	0.366096	-0.362353	0.0119724	1e-200	CD6
rs477537	C	A	0.629913	0.102292	0.0122968	8.88587e-17	CD6
rs55753183	C	A	0.3367	-0.156928	0.0125247	5.14162e-36	CD6
rs673995	T	C	0.702961	-0.0867715	0.0130043	2.51652e-11	POLA2
rs1877450	A	G	0.875784	0.557147	0.017425	1e-200	POLA2
rs585210	C	G	0.574368	0.224138	0.0118886	2.76567e-79	CAPN1
rs2285346	A	G	0.215033	-0.153637	0.0144288	1.78156e-26	CAPN1
rs72932837	T	C	0.218012	-0.43205	0.0139484	1e-200	CAPN1
rs13067357	T	C	0.033678	-0.229104	0.0329357	3.49543e-12	ACP3
rs3914905	G	A	0.164566	-0.483887	0.0155263	1e-200	ACP3
rs2010811	A	G	0.257164	-0.179614	0.0135332	3.35583e-40	ACP3
rs71315648	C	T	0.0163774	0.485068	0.0467148	2.95053e-25	ACP3
rs111311484	T	C	0.02946	0.21612	0.0351513	7.83664e-10	SLC30A9
rs139876401	G	A	0.0237913	-0.936005	0.038251	3.06902e-132	SLC30A9
rs6816870	T	G	0.0542198	0.28295	0.0261746	3.08674e-27	SLC30A9
rs58692908	T	A	0.199638	-0.198465	0.0147955	5.00611e-41	XYLT2
rs852213	G	C	0.739971	0.08808	0.0135481	7.95793e-11	ATP2C1
rs2669858	G	A	0.178519	0.236909	0.0154134	2.59358e-53	ATP2C1
rs72941910	A	G	0.057509	-0.250838	0.0254772	7.14661e-23	RALBP1
rs117549632	C	T	0.0757599	1.03652	0.0207312	1e-200	RALBP1
rs12150726	A	G	0.118174	0.108463	0.0184144	3.86198e-09	RALBP1
rs62088916	T	C	0.0185579	0.667196	0.0437419	1.57253e-52	RALBP1
rs11876700	G	C	0.0721484	0.453951	0.0226838	4.32912e-89	RALBP1
rs116953370	G	T	0.0171567	-0.252008	0.0457846	3.70851e-08	RALBP1
rs62182121	C	T	0.0251266	-0.950675	0.0371766	3.12608e-144	SLC11A1
rs13004810	T	C	0.0125679	0.394403	0.0533236	1.39927e-13	SLC11A1
rs17572109	A	G	0.195642	0.49284	0.0144185	1e-200	SLC11A1
rs111995121	G	T	0.024309	0.781912	0.0380815	1.10129e-93	SLC11A1
rs12472559	G	A	0.0272076	0.264239	0.0365162	4.61424e-13	SLC11A1
rs12293621	C	A	0.258014	0.152212	0.0135422	2.59956e-29	VSIG2
rs6097757	T	C	0.302304	0.0891685	0.0129378	5.50174e-12	CYP24A1
rs912505	G	A	0.218328	-0.222227	0.0142852	1.43516e-54	CYP24A1
rs2057938	T	C	0.767258	0.101705	0.0140583	4.66874e-13	HGF
rs1984520	T	C	0.373314	-0.166719	0.0122247	2.38013e-42	RUNX3
rs4320727	A	G	0.631309	-0.0684496	0.012323	2.78253e-08	RUNX3
rs160666	C	A	0.307941	0.116817	0.012855	1.01625e-19	SERPINB1
rs6915667	G	A	0.120908	-0.238339	0.0181452	2.06919e-39	SERPINB1
rs15286	G	A	0.72207	-0.490809	0.0126272	1e-200	SERPINB1
rs9378712	G	T	0.286976	-0.0737426	0.0131427	2.01159e-08	SERPINB1
rs10893036	A	G	0.167737	-0.262953	0.0157749	2.19533e-62	GRAMD1B
rs2282561	T	C	0.10254	0.176336	0.0195633	1.99756e-19	GRAMD1B
rs55837399	T	A	0.193113	0.311765	0.0148475	6.89763e-98	GRAMD1B
rs35923643	G	A	0.20576	0.298945	0.0145061	2.31686e-94	GRAMD1B
rs7570646	G	A	0.397481	-0.0877294	0.0121394	4.94538e-13	NDUFS1
rs9408993	G	A	0.481534	-0.136676	0.0118559	9.51043e-31	ERP44
rs17882391	G	A	0.0727977	-0.541483	0.0224506	1.58855e-128	BIRC3
rs2756109	T	G	0.564358	-0.21507	0.0118661	2.03798e-73	ABCC2
rs72723192	T	C	0.167055	0.229274	0.0158382	1.7183e-47	GCLM
rs113083342	G	A	0.0254361	-0.372801	0.0376715	4.32414e-23	NR1H3
rs143506177	C	T	0.0221882	-0.40261	0.0402646	1.53638e-23	NR1H3
rs11039186	T	C	0.0319088	-0.306784	0.0337648	1.02754e-19	NR1H3
rs191300557	A	G	0.0249965	0.244622	0.0380687	1.3135e-10	NR1H3
rs3729949	T	C	0.0152301	-0.319185	0.0485246	4.7687e-11	NR1H3
rs61914719	T	C	0.139711	-0.368493	0.016885	1.38038e-105	NR1H3
rs140502323	A	G	0.0256285	-0.279182	0.0375901	1.11096e-13	NR1H3
rs61882680	T	C	0.0295291	1.15979	0.0337759	1e-200	NR1H3
rs134774	G	A	0.933888	-0.332628	0.0237887	1.99067e-44	TYMP
rs73187263	T	C	0.102378	0.169692	0.0195813	4.4761e-18	TYMP
rs56211323	G	A	0.0224859	-0.323282	0.0400523	6.93905e-16	TYMP
rs134970	C	T	0.601374	0.417931	0.0116358	1e-200	TYMP
rs56235139	A	G	0.0280605	-0.331094	0.0359315	3.12464e-20	TYMP
rs2932908	A	G	0.656902	0.147769	0.0124749	2.27353e-32	VIM
rs165530	C	A	0.735479	0.241527	0.0133396	2.84708e-73	VIM
rs12261966	T	C	0.306438	-0.0776027	0.0128936	1.75711e-09	VIM
rs7082101	A	C	0.460288	-0.444004	0.0113413	1e-200	FAS
rs7095848	A	G	0.51839	0.0835399	0.0118908	2.13157e-12	FAS
rs11202926	C	T	0.271495	0.167387	0.0133084	2.81125e-36	FAS
rs204295	T	C	0.475178	0.660255	0.0105432	1e-200	RNASET2
rs118051809	T	C	0.0163064	0.282977	0.0469329	1.64771e-09	RNASET2
rs17617310	C	T	0.014659	0.495946	0.0493459	9.14956e-24	RNASET2
rs62436418	C	T	0.334551	0.507935	0.0118675	1e-200	RNASET2
rs4235920	C	T	0.536773	-0.106398	0.0119022	3.92013e-19	RNASET2
rs286873	T	G	0.119837	0.109042	0.018303	2.55971e-09	CD44
rs507230	A	G	0.535153	-0.143147	0.011872	1.77296e-33	CD44
rs927335	T	A	0.376359	-0.198721	0.0121706	6.24022e-60	CD44
rs6020905	A	C	0.83359	0.125099	0.0159453	4.30923e-15	KCNG1
rs3766370	T	C	0.297475	-0.272842	0.0128152	1.38739e-100	SLAMF7
rs10946812	C	G	0.401857	0.462071	0.0114998	1e-200	BTN3A1
rs10946846	G	A	0.144356	0.195115	0.016855	5.45381e-31	BTN3A1
rs3804122	G	A	0.344582	0.0724398	0.012509	6.99697e-09	BTN3A1
rs76537762	A	G	0.0609784	-0.136841	0.0248458	3.63756e-08	PRKCH
rs767755	A	G	0.706603	-0.11959	0.0130328	4.47404e-20	PRKCH
rs1088683	T	C	0.696055	0.0939928	0.0129155	3.39782e-13	PRKCH
rs9494599	G	C	0.554601	0.075651	0.0119582	2.50952e-10	IFNGR1
rs11754268	T	C	0.234754	-0.241928	0.0138938	6.62064e-68	IFNGR1
rs3732136	T	C	0.282116	-0.395033	0.0128004	1e-200	VRK2
rs6697733	C	T	0.223582	-0.260892	0.0141151	2.81968e-76	TNFRSF1B
rs11989912	A	G	0.338027	-0.111735	0.0125468	5.31007e-19	ANK1
rs4736819	T	C	0.543505	0.249087	0.0117634	1.6308e-99	ANK1
rs62073600	C	T	0.0176101	-0.262473	0.0451963	6.34498e-09	RABEP1
rs138742777	A	G	0.0175616	-0.338307	0.0452221	7.37564e-14	RABEP1
rs56343966	T	C	0.103458	0.574702	0.0189343	1e-200	RABEP1
rs78438561	G	T	0.0257023	0.589904	0.0372816	2.16621e-56	RABEP1
rs57747791	T	A	0.112856	0.602905	0.0181124	1e-200	RABEP1
rs192217367	G	A	0.0206496	-0.289961	0.0417811	3.91562e-12	RABEP1
rs150231236	C	T	0.019398	-0.482544	0.0429623	2.83988e-29	RABEP1
rs10947433	A	G	0.0668383	-0.303259	0.0236945	1.66495e-37	BAK1
rs2147428	G	T	0.9603	-0.220235	0.0304259	4.54674e-13	BAK1
rs78117618	T	C	0.0302896	0.358777	0.0345962	3.38844e-25	BAK1
rs35144104	T	C	0.3409	-0.409263	0.0120743	1e-200	BAK1
rs191549504	C	T	0.0166232	0.381227	0.0464401	2.23409e-16	BAK1
rs114641762	A	C	0.0905088	0.478479	0.0203497	3.01995e-122	GRN
rs12451763	T	C	0.0279042	-0.24202	0.0360798	1.97288e-11	GRN
rs10151525	G	A	0.0562312	0.373847	0.0256435	3.84326e-48	ARID4A
rs12498800	A	G	0.3823	0.144502	0.0121871	1.98427e-32	UBA6
rs116808346	T	C	0.0225857	0.243956	0.0400053	1.07399e-09	UBA6
rs3760387	T	G	0.0706528	0.312016	0.0230779	1.19179e-41	ATP6V0A1
rs117107843	A	G	0.0153453	-0.267076	0.0483666	3.35158e-08	ATP6V0A1
rs28628664	T	C	0.153413	-0.0986759	0.0164941	2.19599e-09	APBA2
rs12101582	C	G	0.475556	-0.0701118	0.0119031	3.85727e-09	APBA2
rs1540642	C	T	0.128705	0.407409	0.0174392	1.04954e-120	APBA2
rs8074866	T	C	0.336886	-0.0955484	0.0125667	2.8847e-14	MAP2K3
rs1000919	T	C	0.137759	-0.19605	0.0171901	3.95731e-30	TMSB10
rs61863650	T	G	0.370107	0.182561	0.0122306	2.21259e-50	VCL
rs1403629	G	C	0.668915	0.0966983	0.0126208	1.83358e-14	VCL
rs2279648	T	G	0.125164	-0.706367	0.0169752	1e-200	VCL
rs113453908	T	C	0.183153	0.114288	0.0153574	9.93345e-14	DAPK2
rs332280	T	C	0.85144	0.343563	0.0164829	1.735e-96	DAPK2
rs72765888	G	T	0.154672	-0.635376	0.0155668	1e-200	ADSS2
rs10754823	G	T	0.602826	0.159766	0.0120889	7.09414e-40	ADSS2
rs4658419	T	A	0.751897	-0.129075	0.0137371	5.66761e-21	ADSS2
rs900892	G	A	0.283001	0.110358	0.01318	5.61694e-17	ADSS2
rs1384364	G	A	0.826299	0.469469	0.0152049	1e-200	TIMP2
rs138905266	T	C	0.0201069	-0.248649	0.04235	4.32126e-09	TIMP2
rs6501264	T	C	0.446762	-0.0962231	0.0119441	7.87046e-16	TIMP2
rs6835111	G	A	0.466022	0.247578	0.0117477	1.3605e-98	RFC1
rs62478453	G	A	0.0798105	1.02396	0.0202004	1e-200	MYOM2
rs71519834	G	A	0.025733	0.611146	0.0372353	1.54383e-60	MYOM2
rs186777105	G	A	0.0281717	-0.449279	0.0357709	3.50348e-36	MYOM2
rs750318	C	T	0.846199	-0.0985984	0.016477	2.17721e-09	MYOM2
rs4876254	A	G	0.56555	0.126651	0.0119597	3.31589e-26	MYOM2
rs3824184	A	G	0.143833	0.59767	0.0161971	1e-200	MYOM2
rs17693117	T	C	0.0180736	-0.258315	0.044624	7.08908e-09	MYOM2
rs58084828	A	C	0.53192	-0.0978034	0.0118994	2.0488e-16	MYOM2
rs111994531	G	A	0.0276501	-0.784235	0.0356929	5.35797e-107	MYOM2
rs12895121	G	C	0.349172	-0.121756	0.012443	1.30347e-22	CYP46A1
rs56268521	A	G	0.051087	0.217138	0.02697	8.21107e-16	SLC18A1
rs78299715	G	C	0.0753794	0.159939	0.0225041	1.18577e-12	SLC18A1
rs73210887	T	G	0.438179	0.432951	0.0114286	1e-200	SLC18A1
rs62078424	T	C	0.528637	0.164903	0.011842	4.44017e-44	TUBG2
rs2387281	T	C	0.891347	-0.417708	0.018799	2.2182e-109	FLT4
rs35987647	A	G	0.090181	-0.161291	0.0207339	7.29794e-15	FLT4
rs10877016	G	A	0.339392	0.150749	0.0125054	1.834e-33	METTL1
rs55894716	C	T	0.065362	-0.762272	0.0232097	1e-200	AGA
rs4690512	G	A	0.797905	-0.466003	0.014293	1e-200	AGA
rs141292540	T	C	0.0335323	-0.524498	0.0327652	1.12357e-57	AGA
rs13131197	T	G	0.492124	-0.123422	0.0118596	2.30356e-25	AGA
rs146343140	A	G	0.0230353	-0.220818	0.0396306	2.51831e-08	AGA
rs1697170	T	G	0.049914	0.377924	0.027145	4.63127e-44	TRIO
rs309560	G	C	0.497509	-0.0841617	0.0118825	1.41286e-12	VCAN
rs741177	T	C	0.132206	0.250052	0.0174451	1.34927e-46	CLEC16A
rs73665242	C	A	0.0751576	-0.434991	0.0222759	6.39735e-85	MSR1
rs75959292	C	T	0.0175051	0.429838	0.0452389	2.07109e-21	MSR1
rs822284	C	T	0.0678005	0.174256	0.0236286	1.64589e-13	MSR1
rs73191891	T	C	0.287815	-0.395229	0.0127181	1e-200	MSR1
rs3785100	C	T	0.139114	-0.104666	0.0171758	1.10261e-09	CDH1
rs36085011	A	G	0.0334074	0.224003	0.0330671	1.25256e-11	CDH1
rs11642362	C	T	0.569345	0.337312	0.0116795	2.09411e-183	CDH1
rs222790	A	G	0.220096	-0.437192	0.0138861	1e-200	CTNS
rs9900963	A	G	0.022185	-0.340935	0.0403077	2.71082e-17	CTNS
rs78426131	A	G	0.162214	-0.108203	0.0161191	1.90941e-11	RTN4R
rs931794	A	G	0.66408	-0.272231	0.0123913	5.62341e-107	PSMA4
rs62260389	G	T	0.15239	0.094627	0.0165412	1.0615e-08	PARP3
rs34389786	G	A	0.0347893	0.412581	0.0322934	2.23254e-37	TDP1
rs7154092	G	T	0.60776	0.188098	0.0120867	1.30677e-54	TDP1
rs12781264	G	A	0.223945	-0.0911419	0.0142561	1.62241e-10	AIFM2
rs6480442	T	C	0.373688	-0.313673	0.0120159	3.1989e-150	AIFM2
rs61326180	A	G	0.0437422	0.307356	0.0289857	2.86748e-26	CAPG
rs139922251	A	C	0.0443098	-0.8631	0.0279953	1e-200	CAPG
rs139348324	T	C	0.0137599	-0.632993	0.0508126	1.27468e-35	CAPG
rs11674612	G	A	0.344899	0.378407	0.0121093	1e-200	CAPG
rs150349565	T	C	0.0118673	0.389469	0.054864	1.26038e-12	TG
rs2069568	T	C	0.47119	-0.100129	0.0118935	3.79752e-17	TG
rs2467959	C	T	0.560901	0.357912	0.0116082	1e-200	TG
rs397667	T	C	0.848736	-0.1064	0.0165867	1.4101e-10	ADAM28
rs892587	A	C	0.378908	-0.287866	0.0120271	1.33045e-126	ADAM28
rs80342257	C	T	0.0291803	0.346644	0.0352409	7.86321e-23	TRIT1
rs150780735	T	C	0.0143136	0.46905	0.0499515	6.00067e-21	TRIT1
rs230288	G	A	0.870969	0.583833	0.0170604	1e-200	TRIT1
rs117648943	G	A	0.0138373	0.333394	0.0508727	5.62471e-11	ADRB1
rs4917675	C	T	0.242343	0.338727	0.0135939	4.81948e-137	ADRB1
rs78386494	T	C	0.0897985	-0.223415	0.020733	4.46889e-27	CTNNA1
rs6596446	C	T	0.352827	-0.367514	0.012065	1e-200	CTNNA1
rs17286171	T	C	0.165679	0.484873	0.0154793	1e-200	CTNNA1
rs116346542	T	G	0.0160314	-0.29276	0.0473239	6.15545e-10	CTNNA1
rs72790996	A	G	0.0345939	0.193962	0.032527	2.47651e-09	CTNNA1
rs34897167	A	C	0.0874433	-0.406978	0.020789	2.43893e-85	CTNNA1
rs2416962	G	A	0.0239091	0.612155	0.0386177	1.37057e-56	HSPA5
rs11790965	C	T	0.118492	-0.118817	0.0183885	1.036e-10	HSPA5
rs7657166	A	G	0.288098	-0.0830677	0.0131235	2.45482e-10	ARAP2
rs34967438	T	C	0.090964	-0.123172	0.0206716	2.54408e-09	ARAP2
rs28530750	A	G	0.0388887	-0.799213	0.0300415	6.13762e-156	ARAP2
rs7756497	T	C	0.0832516	0.653483	0.0208299	1e-200	DTNBP1
rs112876093	T	C	0.0260937	0.395696	0.0371863	1.92486e-26	DTNBP1
rs62396144	A	G	0.122429	-0.297224	0.0179846	2.36102e-61	DTNBP1
rs10849364	A	G	0.26465	0.101172	0.0134646	5.74381e-14	ANO2
rs35365059	T	C	0.0782501	0.121635	0.0221377	3.9204e-08	ANO2
rs1037700	C	G	0.0788321	-0.281927	0.0219585	9.89008e-38	RRM2B
rs2853231	A	G	0.251005	-0.264871	0.0135444	3.66775e-85	RRM2B
rs12597429	C	T	0.358037	-0.117954	0.0123746	1.54277e-21	TNFRSF17
rs78453743	T	C	0.0608924	-0.398672	0.0246616	8.7882e-59	COL9A2
rs6449484	G	A	0.650814	-0.0765804	0.0124683	8.15925e-10	ERCC8
rs4647162	G	T	0.387272	0.385826	0.0117786	1e-200	ERCC8
rs171531	A	G	0.61715	-0.335501	0.0119142	1.8281e-174	ADAMTS6
rs6577563	C	T	0.393136	-0.46313	0.0115447	1e-200	H6PD
rs72643827	C	G	0.030042	0.241365	0.0348069	4.08507e-12	H6PD
rs2275457	A	G	0.816184	-0.0973031	0.0153441	2.27688e-10	H6PD
rs2986630	T	C	0.344935	0.0749347	0.012505	2.06771e-09	H6PD
rs74512616	T	C	0.0310724	-0.329154	0.0341893	6.12632e-22	H6PD
rs35731977	A	G	0.17548	-0.204006	0.0155525	2.61758e-39	UTS2
rs9435005	C	T	0.0523021	0.216653	0.0266709	4.54046e-16	UTS2
rs60102794	T	C	0.0236655	1.25051	0.0377138	1e-200	UTS2
rs4908488	C	T	0.154916	0.131395	0.016412	1.18686e-15	TNFRSF9
rs17229038	T	C	0.0368204	-0.396594	0.0314275	1.65082e-36	TNFRSF9
rs34947804	T	C	0.216019	0.0851175	0.0144448	3.80172e-09	TNFRSF9
rs9657975	T	C	0.0248262	-0.578394	0.0379404	1.77746e-52	TNFRSF9
rs6566924	C	T	0.643899	-0.231247	0.012276	3.74283e-79	NEDD4L
rs17064741	G	A	0.274533	-0.234113	0.01319	1.74221e-70	NEDD4L
rs820866	A	G	0.574109	0.2776	0.0118075	3.17687e-122	HEXB
rs10053091	C	T	0.100581	0.283529	0.0196437	3.18053e-47	HEXB
rs11022069	T	C	0.0274432	0.419226	0.0362596	6.43428e-31	DKK3
rs12577616	T	C	0.0390246	-0.208225	0.030684	1.15133e-11	DKK3
rs12790969	G	A	0.365114	-0.0681526	0.0123485	3.40549e-08	DKK3
rs988667	C	T	0.111233	-0.7189	0.0179361	1e-200	DKK3
rs79552561	G	A	0.12424	-0.350591	0.0178006	2.3518e-86	DKK3
rs71478987	T	C	0.0177253	-0.33893	0.0450154	5.09683e-14	DKK3
rs7958092	A	C	0.112129	-0.351521	0.0186295	2.05116e-79	SLC4A8
rs10506301	A	G	0.649791	0.123415	0.0124332	3.19595e-23	SLC4A8
rs102993	G	T	0.264403	-0.0917569	0.0134735	9.73195e-12	LAMC3
rs2050465	C	G	0.465275	0.417491	0.0114031	1e-200	LAMC3
rs7729984	T	C	0.595519	-0.38274	0.0116911	1e-200	MAPK9
rs6871598	C	A	0.561529	0.0910152	0.0119702	2.88005e-14	MAPK9
rs3812092	A	G	0.202443	-0.123124	0.0147756	7.88134e-17	COL23A1
rs686282	G	A	0.674987	-0.236724	0.0125499	2.31526e-79	COL23A1
rs540371	G	A	0.499037	0.0823988	0.0118833	4.09638e-12	COL23A1
rs9329048	C	T	0.358082	0.0686287	0.0124006	3.12651e-08	COL23A1
rs28595463	T	C	0.111071	0.391015	0.0186532	1.44611e-97	BCAR1
rs78216404	A	G	0.028261	0.245192	0.0358557	8.01863e-12	RAD51
rs9809657	G	T	0.489148	-0.07036	0.0118916	3.28269e-09	PIK3CB
rs55633573	T	C	0.124538	-0.102292	0.0180044	1.33441e-08	CYBA
rs1049254	G	A	0.621911	-0.311347	0.0119909	1.22462e-148	CYBA
rs12597572	G	A	0.189292	-0.17596	0.0151207	2.66624e-31	CYBA
rs149584	A	G	0.662081	-0.140692	0.0125271	2.8721e-29	FSTL4
rs2227295	G	A	0.735737	0.364734	0.0131441	1.79061e-169	AKR7A2
rs114931199	T	C	0.0350199	0.232786	0.032317	5.88979e-13	AKR7A2
rs7547804	C	A	0.50134	-0.118874	0.0118614	1.22011e-23	AKR7A2
rs10158092	A	C	0.152354	-0.11352	0.0165343	6.6115e-12	AKR7A2
rs34847331	T	C	0.561696	-0.114385	0.0119565	1.10484e-21	KCNQ1
rs12692574	C	T	0.956	0.462974	0.0287565	2.55094e-58	LY75
rs76797039	T	C	0.0236498	-0.354547	0.0390539	1.09977e-19	LY75
rs75131375	T	C	0.0187827	0.255781	0.0437883	5.18263e-09	LY75
rs62175229	T	C	0.567998	0.373933	0.0115956	1e-200	LY75
rs72768044	C	G	0.0313793	0.327241	0.0340273	6.77798e-22	OPN3
rs6660811	G	A	0.513286	0.0849366	0.0118862	8.93511e-13	OPN3
rs658729	T	C	0.652313	0.471522	0.0118505	1e-200	OPN3
rs6717249	A	G	0.90817	0.151019	0.0205703	2.11057e-13	PTPRN
rs2276638	T	C	0.154765	0.484302	0.0159429	1e-200	PTPRN
rs1760988	G	A	0.557555	-0.301804	0.0117108	1.8578e-146	SYNE2
rs11158502	T	C	0.0346271	-0.30544	0.0324512	4.84953e-21	SYNE2
rs147147388	T	C	0.0204903	-0.307434	0.0419315	2.26725e-13	SYNE2
rs12417424	T	G	0.187418	0.0918453	0.0152316	1.64161e-09	RELT
rs11824050	A	C	0.226596	0.477692	0.0136368	1e-200	RELT
rs111291798	A	C	0.0159378	-0.353086	0.0474316	9.75439e-14	GALC
rs12886434	T	C	0.028111	0.228178	0.0359567	2.21269e-10	GALC
rs77593588	G	A	0.160301	-0.512083	0.0156393	1e-200	GALC
rs149561	C	T	0.614974	-0.0853258	0.0122102	2.78805e-12	SZRD1
rs6603859	T	G	0.522442	-0.15786	0.0118412	1.5244e-40	SZRD1
rs3735076	A	G	0.312845	-0.0953666	0.0128116	9.76787e-14	KCNH2
rs2072413	T	C	0.251769	0.249123	0.0135515	1.78443e-75	KCNH2
rs2372715	A	G	0.375775	-0.0986193	0.0122607	8.72369e-16	EIF2AK2
rs12621276	A	G	0.257657	-0.288161	0.013391	1.02802e-102	EIF2AK2
rs12119445	A	G	0.297982	-0.244511	0.0128492	9.73644e-81	MCOLN3
rs2911603	C	T	0.351441	-0.0679977	0.0124533	4.75062e-08	MCOLN3
rs312485	G	A	0.931183	0.196638	0.0234532	5.098e-17	ITIH4
rs141250728	C	A	0.0204653	-0.708971	0.0416107	4.26187e-65	ITIH4
rs7639080	G	A	0.194911	0.104104	0.0149991	3.90481e-12	ITIH4
rs11716402	T	C	0.0325806	-0.920464	0.0326166	3.25087e-175	ITIH4
rs6802320	C	T	0.370551	0.419377	0.0118073	1e-200	ITIH4
rs2612015	T	G	0.649029	-0.0706088	0.0124561	1.44139e-08	IL17RB
rs79589055	A	G	0.213763	0.136616	0.0144722	3.73508e-21	IL17RB
rs709324	C	T	0.340374	-0.279971	0.0123378	5.34564e-114	IL17RB
rs9481206	T	A	0.100451	0.197167	0.0197299	1.6323e-23	TRAF3IP2
rs7766190	C	T	0.642114	0.369076	0.0120206	1e-200	TRAF3IP2
rs11581659	T	C	0.265361	-0.357548	0.0131397	4.7863e-163	SOAT1
rs149770566	G	T	0.0505187	0.420616	0.0269437	6.14611e-55	SOAT1
rs111491640	A	C	0.0207361	-0.295995	0.0416924	1.25112e-12	SOAT1
rs74568172	G	A	0.0201821	-0.701828	0.0419099	6.03671e-63	SOAT1
rs28913876	A	G	0.0427725	-0.86932	0.0284894	1e-200	SOAT1
rs561241	C	T	0.125514	-0.117044	0.0179377	6.79986e-11	F7
rs871749	A	G	0.223195	-0.475818	0.0137212	1e-200	GDI2
rs139635806	A	G	0.0330959	-0.215289	0.0332216	9.13692e-11	GDI2
rs7902987	T	C	0.134857	0.209643	0.0173351	1.14183e-33	GDI2
rs12780246	A	G	0.381655	-0.169793	0.012168	2.9662e-44	GDI2
rs74525730	C	T	0.0922319	-0.122287	0.0205434	2.63591e-09	ATG5
rs9690523	G	T	0.229415	0.115882	0.0141218	2.29034e-16	CDK14
rs16852249	C	T	0.182195	0.12784	0.0153812	9.45802e-17	ATP2B4
rs75993295	A	G	0.0996635	-0.141765	0.019833	8.8044e-13	RIOK2
rs432482	T	C	0.505342	-0.263538	0.0116957	1.97242e-112	RIOK2
rs62491768	C	G	0.129275	-0.114899	0.0177133	8.76799e-11	TBXAS1
rs740149	G	A	0.0813769	0.49357	0.0213682	4.83059e-118	TBXAS1
rs2240395	G	C	0.373303	-0.412889	0.0118041	1e-200	TBXAS1
rs6969911	C	A	0.0880761	0.122591	0.0209755	5.08405e-09	TBXAS1
rs6697268	T	C	0.0785824	-0.212225	0.0220461	6.18586e-22	TARBP1
rs594646	A	T	0.329824	0.145348	0.0126	8.74782e-31	TARBP1
rs12731560	A	G	0.194917	-0.106285	0.0149978	1.37246e-12	TARBP1
rs500513	G	C	0.482444	0.328695	0.0115851	4.45656e-177	TARBP1
rs3759366	A	C	0.233598	-0.122117	0.0140288	3.17541e-18	CDK17
rs7967655	A	G	0.808537	-0.122065	0.0150921	6.07575e-16	SLC2A3
rs7304465	T	C	0.528336	-0.316719	0.0116208	1.47231e-163	SLC2A3
rs2002156	G	A	0.259549	-0.0783779	0.0135604	7.47016e-09	STYK1
rs7297091	T	C	0.598331	0.169567	0.0120564	6.26758e-45	STYK1
rs10774458	A	G	0.593875	0.0717571	0.012104	3.05527e-09	WNK1
rs34038797	G	C	0.465973	-0.136404	0.0118758	1.55132e-30	WNK1
rs11696245	C	A	0.462139	-0.193584	0.011826	3.16301e-60	OGFR
rs4809278	G	A	0.579348	-0.0915798	0.0120316	2.70707e-14	OGFR
rs112719644	C	A	0.0206637	0.307882	0.041758	1.6684e-13	ACAA1
rs61095322	C	A	0.0491582	-0.454077	0.0272625	2.74663e-62	ACAA1
rs7966074	T	C	0.814013	-0.0935872	0.015276	9.00036e-10	BCAT1
rs11047735	T	C	0.296403	0.280249	0.0128177	5.70164e-106	BCAT1
rs7305924	T	G	0.539295	0.192042	0.0118305	2.95665e-59	BCAT1
rs115623448	T	G	0.0290235	0.313949	0.0353554	6.69885e-19	BCAT1
rs2200509	G	T	0.854974	-0.680746	0.0159014	1e-200	BCAT1
rs11837686	C	T	0.0491687	-0.254617	0.0274428	1.72385e-20	HDAC7
rs624959	G	A	0.435116	-0.0783522	0.0119869	6.29361e-11	HDAC7
rs7972177	G	A	0.299478	0.108359	0.0129622	6.30376e-17	HDAC7
rs35356378	G	A	0.0426937	0.20157	0.029391	6.98232e-12	TNK2
rs2278034	C	T	0.508438	0.144397	0.011843	3.41193e-34	TNK2
rs113021491	A	G	0.0325224	0.196038	0.0335125	4.92765e-09	TNK2
rs55768233	A	G	0.0597153	-0.142839	0.0250885	1.24529e-08	DGAT2
rs60677263	G	A	0.10057	-0.380882	0.0195277	9.9954e-85	DGAT2
rs57887481	T	C	0.222416	0.0783029	0.0142964	4.32603e-08	POLD1
rs7957445	G	A	0.829679	-0.406228	0.0154591	3.47536e-152	EIF4B
rs10437946	T	C	0.239062	-0.107465	0.0139252	1.18741e-14	EIF4B
rs181344	C	T	0.705715	0.27056	0.01286	2.88403e-98	SLC6A16
rs35042238	T	C	0.1522	0.159551	0.0165143	4.40656e-22	SLC6A16
rs10426317	T	C	0.70384	-0.254143	0.0128593	6.15177e-87	SPHK2
rs8102492	C	A	0.756663	-0.194521	0.0137734	2.74853e-45	CA11
rs2244029	C	T	0.701981	-0.215977	0.0128849	4.62807e-63	AHRR
rs62187173	C	T	0.435312	-0.110386	0.0119684	2.88337e-20	GPC1
rs139791189	T	C	0.0220646	1.2489	0.03913	1e-200	ADCK1
rs10149767	C	T	0.15739	-0.213847	0.016244	1.39894e-39	ADCK1
rs12881619	C	T	0.810582	0.143186	0.0151413	3.18127e-21	ADCK1
rs17825440	T	C	0.0212279	1.78783	0.0384507	1e-200	ADCK1
rs238678	G	A	0.856514	-0.504094	0.0164387	1e-200	HAGH
rs2815304	A	G	0.14504	-0.198687	0.0168187	3.32047e-32	HAGH
rs35627330	A	G	0.0171703	0.255225	0.0457655	2.4498e-08	CASP8
rs7560328	C	A	0.605761	0.312158	0.0118923	7.34514e-152	CASP8
rs10931931	T	C	0.14173	-0.151674	0.017017	4.95793e-19	CASP8
rs7350833	C	G	0.295526	0.36304	0.0126811	2.97852e-180	ATP2C2
rs2671661	C	T	0.737337	-0.0978389	0.0134991	4.23643e-13	NGFR
rs28469460	T	C	0.633489	0.106663	0.0123192	4.7841e-18	HIPK2
rs72999016	A	G	0.130285	-0.598327	0.0169487	1e-200	LPAR2
rs17751021	A	G	0.035895	0.349845	0.031858	4.6957e-28	LPAR2
rs56408111	C	T	0.0772107	0.280391	0.0221722	1.17733e-36	LPAR2
rs74182633	C	A	0.0237013	0.416073	0.0389691	1.30407e-26	LPAR2
rs117131852	T	C	0.023272	0.457529	0.0392884	2.42159e-31	LPAR2
rs10415813	G	A	0.967609	0.622885	0.0332074	1.68422e-78	LPAR2
rs6017717	C	G	0.162395	0.228323	0.0160228	4.49573e-46	CTSA
rs17764730	T	C	0.22654	-0.276057	0.0140273	3.19963e-86	SLC12A2
rs1572053	G	A	0.621613	-0.0769218	0.0122549	3.45613e-10	EYA2
rs113337161	T	C	0.0744293	-0.637627	0.0220318	3.62243e-184	ABCA7
rs150244663	T	C	0.0200239	-0.691631	0.0420869	1.09926e-60	ABCA7
rs117875320	T	G	0.0205975	-0.319567	0.0418177	2.13845e-14	ABCA7
rs1056825	C	T	0.690086	0.226957	0.0127273	3.96004e-71	CHI3L2
rs76275224	T	C	0.0510606	0.90592	0.025941	1e-200	CHI3L2
rs145439981	C	T	0.0165656	-0.299989	0.0465619	1.1729e-10	CHI3L2
rs1282332	G	A	0.313566	-0.122135	0.0127874	1.27968e-21	CHI3L2
rs41312686	T	C	0.118171	0.829542	0.0170641	1e-200	CHI3L2
rs12404497	A	G	0.164698	-0.0930258	0.0160273	6.45967e-09	CHI3L2
rs8176580	C	T	0.317036	-0.314422	0.0125138	2.58821e-139	CALCRL
rs2176139	A	G	0.710404	-0.0794675	0.0131048	1.32779e-09	OAT
rs7070561	T	C	0.0906693	-0.120948	0.0207028	5.15157e-09	OAT
rs9422943	A	G	0.142515	-0.464256	0.0165711	1.03039e-172	OAT
rs2491159	C	T	0.470275	0.159568	0.0118487	2.44625e-41	OAT
rs7219198	C	G	0.273447	-0.148821	0.013294	4.33311e-29	NTN1
rs11171739	T	C	0.600093	0.246761	0.0119706	2.04692e-94	ERBB3
rs56193997	C	T	0.0909761	-0.241047	0.0205966	1.22744e-31	MYLK
rs12451415	A	G	0.215337	0.151902	0.0144226	6.13762e-26	MAP2K4
rs10883952	T	C	0.546871	-0.287742	0.0117083	2.28034e-133	SLK
rs590610	C	T	0.380676	0.118554	0.012217	2.89935e-22	SLK
rs10883931	T	C	0.412655	0.0761129	0.0120724	2.88942e-10	SLK
rs62419648	T	C	0.0195118	0.30361	0.0429544	1.57181e-12	CYB5R4
rs10883958	A	G	0.813203	-0.280453	0.0150872	3.95913e-77	COL17A1
rs117783934	C	G	0.0277805	0.210625	0.0361719	5.78695e-09	GSTO2
rs276203	G	A	0.345184	0.307919	0.0122475	1.76198e-139	GSTO2
rs2007252	C	T	0.601334	0.091613	0.0121313	4.2924e-14	PRKCQ
rs2255088	C	T	0.296415	-0.232627	0.0128848	7.2845e-73	PRKCQ
rs658230	G	A	0.49705	-0.0851247	0.0118821	7.8361e-13	PRKCQ
rs111292115	C	A	0.0403128	0.261253	0.0301792	4.86071e-18	ME1
rs2022265	G	A	0.463603	-0.125987	0.011888	3.04439e-26	ME1
rs6531595	C	A	0.797161	0.0880319	0.0147826	2.59753e-09	TBC1D1
rs2261414	T	C	0.199581	0.173039	0.0148197	1.68655e-31	TBC1D1
rs933819	T	C	0.471418	-0.0997108	0.0118934	5.12507e-17	TBC1D1
rs73236866	T	A	0.123311	0.401515	0.0177835	7.16143e-113	TBC1D1
rs13239106	C	T	0.352861	0.287521	0.0122176	1.86638e-122	CDK13
rs73394665	A	G	0.159738	0.0989363	0.0162241	1.07399e-09	CDK13
rs10416139	T	C	0.242111	-0.0977132	0.0138699	1.85481e-12	PDE4A
rs147394556	T	C	0.0126896	0.52817	0.0529871	2.10863e-23	PDE4A
rs77376335	C	T	0.0872306	-0.34701	0.0208894	5.72532e-62	PDE4A
rs9309560	C	T	0.470951	-0.223318	0.0117745	3.23296e-80	CTNNA2
rs7520981	C	T	0.348693	0.0742468	0.0124734	2.64557e-09	TIE1
rs71636604	T	G	0.264478	0.0803051	0.0134774	2.54718e-09	KDM4A
rs114991474	A	G	0.0152994	-0.279808	0.0484331	7.59539e-09	SLC9A3
rs140456511	G	A	0.0334053	0.389476	0.0329592	3.19595e-32	SLC9A3
rs74533118	G	A	0.0310066	-0.366019	0.0341981	9.85372e-27	SLC9A3
rs11750039	A	G	0.0214319	-0.235799	0.0410499	9.22465e-09	SLC9A3
rs116314028	T	C	0.100241	0.621145	0.0191159	1e-200	SLC9A3
rs77045859	C	A	0.050568	0.547211	0.0267695	7.16473e-93	SLC9A3
rs115503831	T	C	0.014861	0.789779	0.0487382	4.69462e-59	CD84
rs2050523	G	A	0.92911	-0.7209	0.022383	1e-200	CD84
rs11265403	G	T	0.207674	0.168412	0.0146038	9.10123e-31	CD84
rs640245	T	C	0.477526	0.0826918	0.0118952	3.6116e-12	MPPED2
rs3781852	T	G	0.259923	0.268809	0.0133802	9.0261e-90	MPPED2
rs501477	G	A	0.414518	-0.0767024	0.0120641	2.044e-10	MPPED2
rs7911440	G	A	0.463853	-0.424398	0.0113876	1e-200	FGFR2
rs146997064	A	G	0.0202236	0.333256	0.0421885	2.80673e-15	FGFR2
rs72615157	A	G	0.163071	-0.541529	0.0154524	1e-200	STAG3
rs148654444	C	T	0.0170859	0.355353	0.0458295	8.93305e-15	STAG3
rs80044214	T	C	0.0412024	-0.643115	0.0294514	1.04232e-105	STAG3
rs138791019	A	G	0.018137	-0.493707	0.0444061	1.02542e-28	STAG3
rs144606835	A	G	0.0193581	-0.303715	0.0431217	1.87888e-12	FECH
rs144609264	A	C	0.019154	-0.42529	0.0432746	8.54673e-23	FECH
rs1062010	C	A	0.144543	0.846972	0.0153511	1e-200	FECH
rs35281475	T	C	0.023788	-0.475723	0.0388507	1.7869e-34	FECH
rs1800692	G	A	0.619212	-0.37004	0.0118546	1e-200	TNFRSF1A
rs146870325	A	G	0.018268	0.429631	0.0442955	3.03879e-22	PRKCZ
rs626479	A	G	0.284868	-0.205266	0.0130728	1.46994e-55	PRKCZ
rs142716063	A	G	0.0141783	0.465454	0.0501897	1.79639e-20	ROCK1
rs10500541	G	A	0.041516	-0.180781	0.0297974	1.3032e-09	CBFB
rs925738	T	C	0.410854	-0.250436	0.0119123	4.00682e-98	HDAC4
rs79040455	C	T	0.034301	-0.782687	0.0320312	7.2277e-132	HDAC4
rs11679343	C	T	0.841088	0.308668	0.016071	3.25912e-82	POLR1A
rs77215245	C	T	0.0591338	0.18353	0.0251853	3.16957e-13	PSME4
rs2293360	G	T	0.0910772	-0.539868	0.0201807	1.17761e-157	PSME4
rs2015	G	T	0.39624	0.113098	0.0121311	1.1311e-20	SIRT2
rs10471698	G	A	0.273798	-0.37946	0.0129598	1.86638e-188	MAST4
rs9885568	A	G	0.47371	0.0667896	0.0119067	2.0303e-08	MAST4
rs152630	G	A	0.161777	-0.104701	0.0161384	8.70964e-11	MAST4
rs17189741	G	A	0.158451	0.215482	0.0161976	2.21769e-40	VPS35
rs1531517	A	G	0.0622122	0.141585	0.024612	8.7882e-09	BCL3
rs62003261	C	T	0.166673	-0.191588	0.0158883	1.75146e-33	RORA
rs341398	A	G	0.390225	0.0691337	0.0121873	1.4065e-08	RORA
rs72844713	T	C	0.0625523	-0.391447	0.0243563	4.02254e-58	DRD4
rs4658259	C	A	0.177168	0.12476	0.0155528	1.04376e-15	TGFBR3
rs36048657	C	T	0.737076	-0.16028	0.0134524	9.93345e-33	TGFBR3
rs7616903	A	G	0.146228	0.143219	0.0168013	1.53886e-17	ATP1B3
rs1053970	C	T	0.273226	-0.0865223	0.0133364	8.70964e-11	ATP1B3
rs12101804	A	T	0.0508437	0.964238	0.0258488	1e-200	NEDD4
rs117280067	G	A	0.0357756	0.464494	0.0318057	2.6485e-48	NEDD4
rs149350059	A	G	0.0284287	-0.1993	0.0357727	2.52703e-08	NEDD4
rs17238531	T	C	0.0150578	-0.384727	0.0487644	3.0318e-15	NEDD4
rs72732238	C	T	0.0581638	-0.175044	0.0253864	5.37155e-12	NEDD4
rs62046379	A	G	0.0672517	0.387853	0.0235382	5.33335e-61	NEDD4
rs11550439	T	C	0.140305	-0.0977346	0.0171173	1.1311e-08	MAPK6
rs8026414	C	A	0.213917	0.131685	0.0144716	9.08239e-20	RAB27A
rs56042059	C	G	0.186754	-0.203282	0.0151759	6.4506e-41	RAB27A
rs147200159	A	G	0.0212486	0.274589	0.041206	2.67178e-11	GUCY2C
rs11056020	G	C	0.377194	0.309413	0.0120003	1.34896e-146	GUCY2C
rs150620413	C	T	0.0155201	-0.305329	0.048081	2.14758e-10	GUCY2C
rs214099	C	T	0.588105	-0.408213	0.0115943	1e-200	NUCB2
rs2634463	C	T	0.734676	0.0958889	0.0134564	1.03324e-12	NUCB2
rs62568200	C	A	0.0811902	-0.134676	0.0217616	6.06234e-10	SLC44A1
rs72736926	G	A	0.111147	0.182253	0.0188734	4.61849e-22	SLC44A1
rs76345635	C	G	0.13068	-0.122015	0.0176285	4.46581e-12	FSTL3
rs12986335	G	A	0.6366	-0.200071	0.0122591	7.11377e-60	FSTL3
rs2272733	C	T	0.870181	0.368481	0.0174343	3.74369e-99	POLB
rs147272897	T	C	0.0164522	-0.274754	0.0467309	4.11263e-09	GBA2
rs7874594	G	T	0.280337	0.0991724	0.0132244	6.42096e-14	GBA2
rs78395341	C	T	0.0544808	0.362983	0.0260447	3.7853e-44	GBA2
rs148816410	A	G	0.0278202	-0.242083	0.0361328	2.08689e-11	GBA2
rs3750433	A	G	0.250554	0.445322	0.0132135	1e-200	GBA2
rs4729402	T	C	0.378857	-0.17876	0.0121764	8.55658e-49	ASNS
rs72615149	A	G	0.177064	0.285101	0.015406	1.85396e-76	ASNS
rs2072099	T	G	0.177814	-0.493299	0.015002	1e-200	ASNS
rs61198277	G	A	0.0645379	-0.788779	0.0232952	1e-200	ASNS
rs2173214	C	T	0.139877	0.193264	0.0170817	1.11866e-29	PABPC1
rs3219489	G	C	0.224586	0.431367	0.0137923	1e-200	TESK2
rs35645395	A	G	0.0192449	-0.252448	0.0432696	5.39846e-09	TESK2
rs1112471	A	C	0.593391	0.086765	0.0120947	7.2845e-13	TESK2
rs2731750	A	G	0.156167	0.201101	0.0163078	6.13762e-35	CSNK2A2
rs78665342	A	G	0.0174517	0.295822	0.0453833	7.11541e-11	CDC42
rs71638813	T	C	0.608203	-0.357888	0.0118144	1e-200	CDC42
rs2501294	C	G	0.37091	-0.246502	0.0121453	1.38931e-91	CDC42
rs2744721	C	T	0.599647	0.24787	0.0119667	2.61216e-95	CDC42
rs56228609	T	C	0.305591	-0.107784	0.0128882	6.11364e-17	SLC12A3
rs1865830	A	G	0.401653	-0.0764091	0.0121236	2.92691e-10	SLC12A3
rs657201	A	G	0.725894	-0.108512	0.0133116	3.5917e-16	RAD18
rs656626	C	A	0.829117	-0.165166	0.0157508	1.00184e-25	RAD18
rs6733355	G	A	0.317808	0.0775473	0.0127656	1.243e-09	MAP4K4
rs62158019	A	G	0.302687	0.181131	0.0128649	5.08394e-45	MGAT4A
rs10934	T	C	0.315551	-0.38261	0.0123952	1e-200	RPL31
rs13441	C	T	0.680057	-0.282053	0.0125368	4.3451e-112	WDR1
rs4709108	T	G	0.320134	0.101088	0.0127291	1.99894e-15	RPS6KA2
rs4709112	G	A	0.7399	0.213441	0.0134477	9.87188e-57	RPS6KA2
rs73039162	G	A	0.0636225	0.391694	0.0241606	4.14859e-59	RPS6KA2
rs2769343	T	C	0.309266	0.387969	0.0124563	1e-200	RPS6KA2
rs9366033	C	A	0.0963644	0.133741	0.0201378	3.11172e-11	RPS6KA2
rs8006563	C	T	0.282875	0.0868339	0.0131942	4.66659e-11	VASH1
rs7160216	C	T	0.134547	0.143367	0.0173998	1.72783e-16	VASH1
rs4293299	G	T	0.222937	0.157967	0.0142377	1.32954e-28	VASH1
rs12435580	C	A	0.49457	0.0751176	0.0118874	2.62918e-10	VASH1
rs138298426	A	G	0.0564101	-0.368131	0.0256105	7.51277e-47	VASH1
rs4903434	A	G	0.721881	-0.620509	0.0122131	1e-200	VASH1
rs11629010	A	G	0.124427	1.31737	0.0142196	1e-200	VASH1
rs4686273	T	C	0.342652	-0.0724219	0.0125258	7.38176e-09	LMCD1
rs9312024	C	T	0.462043	0.301503	0.0116651	2.65461e-147	LMCD1
rs2302419	T	C	0.188121	-0.149488	0.0151772	6.88177e-23	TCF3
rs7594033	A	G	0.155004	0.231382	0.0163297	1.4171e-45	TRIB2
rs939221	G	A	0.448119	0.175719	0.0118764	1.56387e-49	TRIB2
rs77773048	A	G	0.199732	0.431009	0.0144381	8.22243e-196	TRIB2
rs876778	A	G	0.556021	-0.130937	0.0119281	4.91926e-28	MYO3B
rs10202446	A	G	0.261227	0.203711	0.0134392	6.70811e-52	MYO3B
rs1275193	A	C	0.404639	0.158963	0.012052	1.00716e-39	ACTN1
rs1475033	G	C	0.261344	0.118996	0.0135091	1.26707e-18	ACTN1
rs748515	A	C	0.412041	-0.186625	0.0119896	1.24308e-54	SPEG
rs11204407	G	A	0.303431	-0.267017	0.0127493	2.13698e-97	ALDH3A2
rs9875719	G	T	0.20254	-0.453586	0.0143087	1e-200	TFRC
rs75070205	C	T	0.173117	-0.126155	0.015695	9.13272e-16	TFRC
rs12493933	T	A	0.095706	0.239368	0.0201306	1.32465e-32	TFRC
rs78843541	C	T	0.119579	-0.131314	0.0183097	7.39095e-13	TFRC
rs77735858	A	G	0.0175332	-0.328976	0.0452631	3.64334e-13	SREBF1
rs75200848	C	T	0.0381672	-0.375487	0.0309022	5.68068e-34	SREBF1
rs4925109	G	A	0.638543	0.368065	0.011995	1e-200	SREBF1
rs4948291	T	C	0.333496	-0.443039	0.0120607	1e-200	UBE2D1
rs2128908	T	A	0.899357	-0.421991	0.0194613	2.93089e-104	UBE2D1
rs12571046	C	A	0.0999018	-0.329415	0.0196532	4.65908e-63	UBE2D1
rs72916323	A	G	0.080385	-0.185375	0.0218347	2.06633e-17	MARK2
rs117532104	C	T	0.0377967	-0.171779	0.0311758	3.58831e-08	MARK2
rs61801187	G	A	0.0423902	0.783789	0.0287944	3.74973e-163	FCGR2B
rs76883141	C	T	0.0159221	0.350297	0.0474561	1.56639e-13	FCGR2B
rs114014204	T	C	0.0172502	0.284488	0.0456488	4.60522e-10	FCGR2B
rs41270001	G	A	0.0142802	0.308517	0.0500977	7.35766e-10	FCGR2B
rs4657125	T	C	0.733439	-0.24377	0.0133033	5.34441e-75	FCGR2B
rs141350127	T	C	0.0113322	-0.337472	0.0561574	1.86209e-09	FCGR2B
rs9427039	A	G	0.15327	0.52332	0.0159233	1e-200	FCGR2B
rs13331	G	A	0.658507	-0.403104	0.0120835	1e-200	ACADVL
rs142046629	T	C	0.046351	-0.168954	0.028273	2.28681e-09	ACADVL
rs78173576	G	T	0.0289436	-0.202586	0.0354605	1.10869e-08	ACADVL
rs3103583	T	C	0.121275	-0.378339	0.0179517	1.33783e-98	STK10
rs6870231	T	C	0.498177	-0.169523	0.0118177	1.14499e-46	STK10
rs3812020	A	G	0.0489838	-0.216255	0.0275154	3.8539e-15	STK10
rs73065534	C	T	0.119471	0.224821	0.0182524	7.31981e-35	CRMP1
rs2291157	C	A	0.0822553	0.190349	0.0216028	1.23823e-18	EVC
rs79572806	T	C	0.074397	-0.335622	0.022504	2.67239e-50	PVR
rs12971551	A	G	0.16329	0.116934	0.0160718	3.44905e-13	PVR
rs3213334	G	A	0.758844	0.253588	0.0137482	5.69902e-76	XRCC1
rs11057851	A	G	0.108502	-0.262712	0.0190085	1.90414e-43	SCARB1
rs4765624	G	A	0.542069	-0.370631	0.0115313	1e-200	SCARB1
rs4304886	A	G	0.342292	-0.106873	0.0125115	1.31704e-17	SCARB1
rs2076138	C	T	0.139616	0.168848	0.0171135	5.82103e-23	PANX2
rs12163227	C	T	0.104289	0.137544	0.0194389	1.48799e-12	PANX2
rs6010198	A	G	0.742421	0.397716	0.0131921	1.1324e-199	PANX2
rs56191600	T	C	0.015018	0.286706	0.0488759	4.46972e-09	PDE8A
rs62022525	T	G	0.155856	-0.247532	0.0162759	3.10099e-52	PDE8A
rs56124146	G	A	0.0723183	-0.222247	0.0229022	2.88802e-22	KDM5A
rs487252	C	G	0.326694	-0.389643	0.0122591	1e-200	KDM5A
rs11835796	T	C	0.28325	-0.144884	0.0131528	3.21366e-28	KDM5A
rs4668124	A	C	0.21191	0.137964	0.0145176	2.03517e-21	DHRS9
rs3770586	T	C	0.490191	-0.360602	0.0115124	1e-200	DHRS9
rs10192264	T	C	0.0843798	0.414506	0.0211264	1.03944e-85	DHRS9
rs689470	A	G	0.0235354	-1.11569	0.0381208	2.71019e-188	PTGS2
rs35180943	A	G	0.204585	0.112183	0.0147238	2.5527e-14	PTGS2
rs12037836	C	T	0.571235	0.241636	0.0118529	2.208e-92	PTGS2
rs76838128	C	T	0.0175036	-0.278995	0.0453245	7.47946e-10	IGF2BP2
rs7431357	G	A	0.831767	0.261213	0.015758	1.02896e-61	MAP3K13
rs9814673	T	C	0.285204	0.332074	0.0128821	1.57398e-146	ST6GAL1
rs13322676	C	A	0.268142	-0.293158	0.0132068	3.62243e-109	ST6GAL1
rs2378123	C	G	0.358399	0.116262	0.012373	5.64677e-21	ST6GAL1
rs7131120	G	C	0.21136	0.274121	0.0143941	7.36716e-81	PICALM
rs12223670	A	G	0.0851546	0.184805	0.0212671	3.63747e-18	PICALM
rs115754067	C	A	0.01377	0.324388	0.0509996	2.01229e-10	CLASP1
rs114514102	C	T	0.042654	0.525422	0.0291191	8.82673e-73	CLASP1
rs1975308	C	T	0.942651	0.302361	0.0254712	1.67842e-32	CLASP1
rs12711556	C	T	0.978922	0.470979	0.0412442	3.34503e-30	CLASP1
rs991435	C	G	0.425153	0.208047	0.0119111	2.57395e-68	EED
rs12224694	C	T	0.357751	0.109732	0.0123822	7.85959e-19	TSG101
rs11078476	C	G	0.709549	0.179032	0.0130235	5.32353e-43	ATP2A3
rs9893669	T	G	0.171634	-0.149718	0.0157342	1.80676e-21	ATP2A3
rs664910	A	G	0.707843	0.217033	0.0129597	5.97585e-63	MGLL
rs813634	G	C	0.523572	0.0699777	0.0119022	4.11263e-09	MGLL
rs12318540	T	C	0.0774326	0.47834	0.0219011	9.50605e-106	NUAK1
rs4439607	C	T	0.800151	-0.0842539	0.0148667	1.45151e-08	NUAK1
rs11612345	A	G	0.118061	-0.134877	0.0184098	2.36048e-13	NUAK1
rs1421459	G	A	0.497294	-0.18026	0.0118066	1.25719e-52	NUAK1
rs12594547	A	G	0.20915	-0.258172	0.0144719	3.48177e-71	DPP8
rs112912313	T	C	0.0524333	-0.320474	0.0265649	1.64059e-33	SLC24A1
rs12900019	A	G	0.0193239	-0.239059	0.0431881	3.1052e-08	SLC24A1
rs9965777	T	A	0.277994	0.456646	0.0127167	1e-200	LMAN1
rs914994	T	G	0.291588	-0.284866	0.012874	1.72187e-108	ENO1
rs2765513	T	C	0.201107	-0.100865	0.0148243	1.01601e-11	ENO1
rs1377678	C	T	0.381168	0.0900836	0.0122311	1.77133e-13	SLC12A1
rs12910434	A	G	0.15149	-0.249208	0.0164676	9.75214e-52	SLC12A1
rs12912107	A	G	0.764438	-0.954518	0.0114964	1e-200	SLC12A1
rs7178085	A	C	0.0948517	-0.124678	0.0202853	7.93615e-10	SLC12A1
rs1624814	T	C	0.268556	-0.237072	0.0132797	2.77843e-71	TUBE1
rs13151608	C	G	0.172708	0.0906367	0.0157271	8.26323e-09	TXK
rs58924403	G	C	0.119918	0.652497	0.017478	1e-200	TXK
rs2278746	C	A	0.547784	0.158061	0.011884	2.3025e-40	TACR2
rs1063964	A	G	0.308448	0.255134	0.0127065	1.12642e-89	SRI
rs7801600	C	T	0.806469	-0.147851	0.0150137	7.0194e-23	SEMA3A
rs79114877	A	G	0.0620397	0.473642	0.0243485	2.78099e-84	SEMA3A
rs34657298	A	G	0.0672249	-0.143622	0.0237371	1.44311e-09	SEMA3A
rs79851860	G	T	0.0292415	-0.44676	0.0351248	4.61424e-37	SEMA3C
rs3817557	T	C	0.118907	-0.418386	0.0180474	6.82339e-119	SEMA3C
rs12807544	T	C	0.599064	-0.376648	0.0117231	1e-200	ACAT1
rs582297	G	C	0.56374	-0.102774	0.0119702	9.03649e-18	ACAT1
rs6008817	T	C	0.234987	0.0876186	0.0140181	4.09402e-10	CELSR1
rs11912939	G	C	0.0910126	0.49489	0.020269	1.15611e-131	CELSR1
rs142879959	G	A	0.0222076	0.311598	0.0403045	1.06709e-14	MARK3
rs959083	A	G	0.214263	0.48294	0.0139243	1e-200	MARK3
rs118066294	T	C	0.033466	0.331409	0.0329751	9.16854e-24	MARK3
rs12884303	T	C	0.0479798	-0.168683	0.0278117	1.31789e-09	MARK3
rs61750904	G	T	0.0159462	-0.259656	0.0474621	4.48012e-08	MARK3
rs12372285	G	T	0.25373	0.0775185	0.0136621	1.39659e-08	SLC25A3
rs28372744	A	G	0.0578961	0.709698	0.0247742	1.76604e-180	SLC25A3
rs7968661	G	A	0.304159	0.0836183	0.012918	9.60727e-11	SLC25A3
rs147941428	G	A	0.021014	0.327299	0.0414041	2.67917e-15	FSCN1
rs140728684	T	G	0.0237649	-0.282375	0.0390026	4.48642e-13	FSCN1
rs852408	A	C	0.0196351	0.313891	0.0428163	2.28455e-13	FSCN1
rs4415230	T	C	0.0838438	-0.526127	0.021013	2.33346e-138	FSCN1
rs4296949	T	C	0.662695	0.0708118	0.0125745	1.78752e-08	ACTB
rs17649254	A	C	0.0876557	0.328817	0.0208635	5.8264e-56	MOCOS
rs73176202	C	T	0.152865	0.370756	0.0162421	2.48313e-115	PLD1
rs4243419	A	G	0.831396	0.221507	0.015787	1.00438e-44	PLD1
rs1800734	A	G	0.225469	0.413134	0.0138113	1.34896e-196	MLH1
rs144696103	A	G	0.0162234	0.392478	0.0469954	6.75772e-17	FMO4
rs10912833	G	A	0.366148	0.296938	0.012099	5.21195e-133	FMO4
rs7545663	G	T	0.54268	-0.0901627	0.011923	3.96917e-14	FMO4
rs7544605	C	T	0.369933	0.0956621	0.0123016	7.46105e-15	KLHL20
rs9425411	A	G	0.302255	-0.231492	0.0128128	5.75572e-73	KLHL20
rs117451747	G	A	0.033654	-0.260277	0.0329307	2.70085e-15	SLC46A1
rs7300609	A	T	0.192438	-0.719613	0.0138294	1e-200	ACACB
rs144983473	T	C	0.0565666	0.155312	0.0257305	1.57979e-09	ACACB
rs10849988	A	C	0.408893	0.217831	0.0119665	4.85065e-74	ACACB
rs61198164	A	C	0.0665915	0.167709	0.0238308	1.95839e-12	ICAM3
rs7409490	A	G	0.835007	-0.599289	0.0152209	1e-200	ICAM3
rs113050307	A	G	0.0139078	0.752168	0.0504266	2.59358e-50	NT5C2
rs999867	T	C	0.10658	0.567009	0.0186878	1e-200	NT5C2
rs9665523	T	G	0.299098	-0.104556	0.0129692	7.50585e-16	NT5C2
rs11191697	T	C	0.731963	0.151298	0.0133765	1.16038e-29	NT5C2
rs76943378	A	G	0.219007	0.102636	0.0143651	9.01364e-13	STXBP2
rs710951	G	A	0.631084	0.297847	0.0120775	2.77971e-134	STXBP2
rs4256092	A	T	0.297486	0.0952676	0.0129945	2.28087e-13	RARB
rs12631825	G	A	0.29755	-0.194108	0.0129155	4.72716e-51	TOP2B
rs8055597	A	G	0.132596	0.104248	0.0175277	2.72101e-09	IL4R
rs1110470	A	G	0.475664	0.339483	0.01157	3.05492e-189	IL4R
rs61838873	T	C	0.0897845	-0.195494	0.0207544	4.52793e-21	APBB1IP
rs146604826	T	G	0.0231664	0.307896	0.0394794	6.25029e-15	APBB1IP
rs17528774	T	C	0.636578	-0.409682	0.0118839	1e-200	APBB1IP
rs107251	C	T	0.887806	-0.234163	0.018755	8.96809e-36	SIRT6
rs1433970	C	G	0.216453	0.17648	0.0143755	1.21283e-34	POLD3
rs7108196	A	T	0.15849	0.194286	0.016215	4.42588e-33	NAALAD2
rs13275043	C	G	0.458512	-0.381335	0.0115054	1e-200	FGFR1
rs35422477	G	A	0.208162	-0.169667	0.01459	2.9282e-31	FGFR1
rs8118803	T	C	0.146768	0.207665	0.0167277	2.18323e-35	CST7
rs6036619	A	G	0.157034	0.100799	0.0163365	6.8204e-10	CST7
rs2183695	C	T	0.874546	0.669644	0.0170615	1e-200	CST7
rs6138534	C	G	0.20808	-0.230151	0.0145333	1.75106e-56	CST7
rs9288409	A	G	0.602967	0.0772878	0.0121468	1.98112e-10	MAP2
rs2299945	T	C	0.404807	-0.13003	0.0120758	4.8854e-27	AMPH
rs76262213	T	C	0.0248869	-0.305679	0.0381193	1.06439e-15	LAMP3
rs7619012	T	C	0.892338	-0.265044	0.0190721	6.62369e-44	LAMP3
rs6531731	C	G	0.378252	-0.0774759	0.0122556	2.58529e-10	UBE2K
rs3912391	A	G	0.509076	-0.268157	0.0116895	1.86209e-116	UBE2K
rs12961563	A	G	0.13253	-0.45594	0.0171287	4.14e-156	PIK3C3
rs653084	A	G	0.310397	-0.138422	0.0128114	3.26663e-27	PIK3C3
rs76487928	G	C	0.208381	-0.126131	0.0146155	6.13479e-18	TULP3
rs10275896	C	T	0.223386	0.104533	0.0142623	2.31526e-13	HOXA9
rs10259620	G	A	0.778939	0.394285	0.0139537	1.1749e-175	HOXA9
rs10239073	T	C	0.0402397	-0.211056	0.0302334	2.93089e-12	HOXA9
rs544134	C	T	0.547973	0.175939	0.0118666	9.86052e-50	EDN1
rs6458035	G	A	0.741986	-0.0938252	0.0135798	4.87416e-12	EDN1
rs3777754	C	T	0.0456639	0.319736	0.0283834	1.95794e-29	EDN1
rs6871007	C	T	0.481671	0.146729	0.0118473	3.15065e-35	PKD2L2
rs78479912	A	G	0.0286828	-0.962183	0.0347258	5.59758e-169	SDF4
rs6702268	C	T	0.93187	-0.204986	0.0235579	3.28398e-18	SDF4
rs6058150	T	G	0.297553	-0.0803927	0.0130007	6.25763e-10	MYH7B
rs2378335	C	A	0.435838	0.187352	0.0118987	7.36377e-56	MYH7B
rs1885864	T	C	0.217725	-0.0787102	0.0144063	4.66047e-08	TP73
rs71423566	T	C	0.321945	-0.076088	0.0127225	2.22321e-09	FKBP7
rs10057629	A	T	0.311657	0.279219	0.0126333	3.03389e-108	SLC1A3
rs828910	G	A	0.513398	-0.23194	0.0117466	8.85727e-87	XRCC5
rs8602	A	C	0.229502	0.456823	0.0136212	1e-200	MKNK1
rs6683116	T	C	0.192578	0.121618	0.0150588	6.6819e-16	MKNK1
rs2238144	T	C	0.218025	0.199181	0.0143165	5.31129e-44	RAPGEF3
rs145192203	T	C	0.0725259	0.590716	0.022403	3.22849e-153	RAPGEF3
rs12311774	A	C	0.189354	-0.205605	0.0150923	2.90737e-42	SENP1
rs77555347	G	T	0.0532412	0.236284	0.0264348	3.95549e-19	LIPE
rs4841587	T	G	0.307772	-0.23804	0.0127379	6.24597e-78	FDFT1
rs2092004	G	A	0.473194	0.448347	0.0113075	1e-200	FDFT1
rs10090444	G	C	0.521197	-0.357301	0.0115284	1e-200	FDFT1
rs1564263	G	C	0.635679	0.136107	0.0123144	2.12471e-28	FDFT1
rs80031514	T	G	0.0226778	-0.233061	0.0399302	5.32133e-09	PGM1
rs705510	C	G	0.32635	-0.334127	0.0123782	1.76604e-160	PGM1
rs72676127	G	A	0.0290127	0.3611	0.0353299	1.60361e-24	PGM1
rs142139086	G	T	0.116407	-0.614001	0.0178238	1e-200	PGM1
rs1541596	G	A	0.49167	-0.10739	0.0118708	1.47503e-19	DNM2
rs79342923	T	G	0.08777	0.154457	0.0209937	1.87802e-13	KEAP1
rs75407602	T	C	0.0339568	-0.221384	0.0328083	1.49899e-11	KEAP1
rs558198	G	C	0.578371	0.300424	0.0117842	2.30675e-143	DDX43
rs17181808	A	G	0.297907	0.189424	0.0129158	1.06439e-48	DCT
rs7852483	G	A	0.198233	-0.180953	0.0148512	3.76444e-34	SMARCA2
rs193151798	A	G	0.0193058	0.280447	0.0431903	8.40234e-11	SMARCA2
rs62106163	T	G	0.0346291	0.266971	0.0324743	2.0179e-16	COL5A3
rs749261	G	C	0.457854	-0.493125	0.0112018	1e-200	COL5A3
rs112679566	C	T	0.153111	0.303989	0.016329	2.36592e-77	COL5A3
rs10151436	T	A	0.111893	-0.399324	0.0185788	1.78649e-102	PSEN1
rs76429074	T	C	0.0293947	-0.287733	0.0351529	2.71832e-16	PSEN1
rs2806043	G	A	0.800662	-0.446644	0.0144157	1e-200	PSEN1
rs3821358	G	A	0.269927	-0.110529	0.0133749	1.40864e-16	CPOX
rs10222524	T	A	0.679598	0.23331	0.0126026	1.62817e-76	CPOX
rs7152076	T	C	0.0847362	-0.43888	0.0210499	1.53709e-96	MOK
rs2403017	A	G	0.825894	0.385583	0.0153563	3.94457e-139	HSP90AA1
rs1780706	T	C	0.841533	-0.244837	0.0161674	8.3253e-52	RBL1
rs4675115	G	C	0.427613	-0.17698	0.0119377	1.00069e-49	COL4A4
rs9829214	C	T	0.594785	-0.149836	0.0120575	1.87456e-35	IMPG2
rs2317700	C	T	0.606037	-0.164627	0.0121015	3.80189e-42	IMPG2
rs12751817	C	T	0.0268491	-0.212472	0.036777	7.58647e-09	PTPRC
rs72738048	T	C	0.0185565	0.346691	0.0440059	3.32124e-15	PTPRC
rs12467988	T	C	0.650713	-0.287956	0.0122466	3.00608e-122	STK17B
rs13006360	A	G	0.665949	-0.234177	0.0124639	9.39723e-79	STK17B
rs12968882	T	C	0.332651	-0.106009	0.0126005	3.98933e-17	ATP8B1
rs77138986	C	T	0.0195308	0.297955	0.0429367	3.94366e-12	IL12RB2
rs17129778	T	A	0.168782	0.638951	0.0149522	1e-200	IL12RB2
rs3928472	G	C	0.808667	0.154328	0.0150751	1.34803e-24	FYB1
rs36090294	T	C	0.190869	-0.113289	0.0151149	6.60998e-14	COL19A1
rs8180068	C	T	0.180728	0.463408	0.0149675	1e-200	GSK3B
rs13320980	C	T	0.32425	-0.154779	0.0126479	1.95749e-34	GSK3B
rs1259322	G	C	0.0931154	0.162748	0.0204354	1.66571e-15	GSK3B
rs13086079	G	T	0.0914222	0.145493	0.0206145	1.69395e-12	ITGB5
rs62267663	T	G	0.197595	-0.175434	0.0148741	4.16198e-32	ITGB5
rs56210800	G	C	0.120587	-0.101123	0.0182569	3.04201e-08	ITGB5
rs6768588	G	A	0.206378	0.250831	0.0145541	1.46555e-66	ITGB5
rs2694623	T	C	0.224213	-0.095142	0.0142481	2.42885e-11	XPO1
rs249869	T	G	0.272502	-0.132493	0.0133207	2.60976e-23	PALB2
rs9361600	T	C	0.506097	-0.209026	0.0117737	1.61065e-70	BCKDHB
rs72750618	C	T	0.346282	-0.196941	0.012399	8.2319e-57	TUT7
rs17794370	A	G	0.266827	-0.330018	0.0131665	1.1995e-138	ULK2
rs6701054	T	C	0.350212	0.09151	0.0124527	2.00309e-13	PLOD1
rs17885672	A	G	0.0896869	0.119293	0.0208056	9.83218e-09	PLOD1
rs1801133	A	G	0.312494	0.381129	0.0124334	1e-200	PLOD1
rs34286591	C	G	0.0925933	0.476311	0.0201379	1.11429e-123	PLOD1
rs170313	G	A	0.475472	-0.10135	0.0118873	1.51496e-17	P2RX5
rs16953429	A	G	0.356633	-0.224632	0.0122805	9.61834e-75	ITGAE
rs10407616	C	G	0.899762	-0.191733	0.0197524	2.82618e-22	RPS5
rs7256964	T	C	0.388636	-0.394976	0.0117489	1e-200	RPS5
rs12745951	C	T	0.170397	0.571871	0.0150803	1e-200	PPIE
rs12129051	A	C	0.283439	-0.180968	0.0131184	2.73149e-43	PPIE
rs35977936	G	A	0.0364536	-0.204066	0.0317104	1.23149e-10	PPIE
rs11206724	A	C	0.39896	0.63754	0.0109055	1e-200	PPIE
rs2746056	G	A	0.354308	-0.0900266	0.0124204	4.21697e-13	PPIE
rs6600323	A	G	0.436149	-0.190607	0.011894	8.46642e-58	ZMPSTE24
rs147391285	A	T	0.0577167	-0.216804	0.025456	1.63757e-17	GSTP1
rs78873435	C	T	0.0529414	-0.159321	0.0265464	1.95142e-09	APLP2
rs10894147	T	C	0.116897	-0.214261	0.0184361	3.18566e-31	APLP2
rs11887963	C	A	0.0958734	-0.134876	0.0201834	2.34747e-11	NCOA1
rs12614742	C	T	0.545525	-0.242144	0.0117781	6.44614e-94	NCOA1
rs1006898	A	G	0.926503	-0.174567	0.0227606	1.72544e-14	CAD
rs11126937	G	A	0.246178	-0.187126	0.013726	2.54859e-42	CAD
rs831604	G	C	0.71913	-0.411067	0.0127831	1e-200	CD59
rs704704	A	G	0.64105	-0.130142	0.012359	6.27047e-26	CD59
rs7949696	A	T	0.702734	0.187644	0.0129258	9.42758e-48	CD82
rs72907544	T	C	0.0537315	-0.202788	0.0263398	1.37151e-14	CD82
rs6537952	A	G	0.672221	-0.391288	0.0122442	1e-200	FCN1
rs7869102	C	T	0.334304	-0.369697	0.0122266	1e-200	FCN1
rs10448317	G	T	0.415975	-0.0981703	0.0120469	3.66353e-16	FCN1
rs6444842	G	A	0.0881844	0.20117	0.0209207	6.87068e-22	MECOM
rs4478445	T	C	0.0626439	-0.32155	0.0244118	1.27174e-39	PREP
rs11102242	C	G	0.292352	0.15616	0.0130191	3.79228e-33	OVGP1
rs12404497	A	G	0.164698	0.172458	0.0159806	3.77138e-27	OVGP1
rs7521484	C	T	0.420325	0.355396	0.0116806	1e-200	OVGP1
rs3767607	C	T	0.0784557	-0.504479	0.0217236	2.69153e-119	OVGP1
rs1488	A	G	0.643391	0.0933303	0.0124006	5.21555e-14	MAP3K4
rs2091766	T	C	0.398625	-0.085427	0.0121347	1.92221e-12	ABCB1
rs79726764	T	A	0.0665	0.287656	0.0237648	1.00346e-33	ABCB1
rs57237797	A	G	0.143847	-0.120945	0.0169291	9.05316e-13	AKR1B1
rs7457999	C	T	0.254966	-0.0818275	0.0136384	1.9756e-09	AKR1B1
rs782510	G	T	0.455628	0.366152	0.0115464	1e-200	AKR1B1
rs74982567	G	A	0.0238886	0.261952	0.0389138	1.67803e-11	AKR1B1
rs4570606	C	T	0.227171	0.148688	0.0141493	7.90315e-26	CTTN
rs17749202	C	T	0.32565	0.243836	0.0125337	2.68534e-84	WNT11
rs188192824	A	G	0.0236652	0.28361	0.0390825	3.96917e-13	EPS15
rs1886396	A	T	0.536823	0.176635	0.011843	2.64058e-50	EPS15
rs3822045	C	A	0.277707	-0.479614	0.0126611	1e-200	MGST2
rs11726931	C	T	0.386072	-0.0678874	0.0122117	2.71013e-08	MGST2
rs62321358	A	G	0.0848585	0.397375	0.0210941	3.67198e-79	MGST2
rs72730223	C	T	0.283908	0.0844137	0.0131808	1.51161e-10	MGST2
rs59270749	C	A	0.360221	0.0975988	0.0123706	3.03669e-15	MGST2
rs10192702	C	A	0.492371	0.26539	0.0116934	4.9545e-114	ATG16L1
rs73117519	T	C	0.0584394	0.243267	0.02529	6.64814e-22	ATG16L1
rs6662982	A	G	0.304427	-0.0803869	0.0129162	4.85255e-10	RAD54L
rs66682726	C	G	0.291482	-0.207983	0.0129792	8.63177e-58	MAST2
rs10117038	C	T	0.41166	0.367555	0.0116913	1e-200	B4GALT1
rs7044856	G	T	0.884894	0.338101	0.0184304	3.6191e-75	B4GALT1
rs112662197	A	C	0.0234422	0.316411	0.0392463	7.49376e-16	IPO11
rs32163	A	G	0.602447	-0.179924	0.0120668	2.8119e-50	IPO11
rs2107854	T	C	0.086343	-0.203361	0.0211212	6.06736e-22	EIF2AK1
rs62453586	G	C	0.311524	0.0721782	0.0128371	1.88322e-08	EIF2AK1
rs11766581	T	C	0.657509	-0.312018	0.012264	8.74984e-143	EIF2AK1
rs185678281	T	G	0.0210573	0.298037	0.0413779	5.90745e-13	EPDR1
rs62443336	G	T	0.107477	-0.207832	0.0191368	1.77951e-27	EPDR1
rs3807184	C	G	0.220567	-0.649661	0.013272	1e-200	EPDR1
rs1668351	G	A	0.0460113	0.202603	0.0283568	9.01364e-13	EPDR1
rs62461562	C	T	0.056247	-0.18275	0.0257866	1.36836e-12	EPDR1
rs13239490	T	C	0.0186553	0.252227	0.0439366	9.43409e-09	EPDR1
rs7778651	A	G	0.0357589	0.240552	0.0319883	5.47772e-14	EPDR1
rs28493229	C	G	0.126878	-0.190565	0.0178098	1.01789e-26	ITPKC
rs6508997	T	A	0.408676	0.106286	0.0120741	1.33444e-18	CEACAM6
rs4801782	G	T	0.782638	-0.0803355	0.0144143	2.50098e-08	HSD17B14
rs8110220	C	T	0.231153	-0.566343	0.0132889	1e-200	HSD17B14
rs611251	C	T	0.153441	0.115711	0.016485	2.2346e-12	BAX
rs11668424	A	G	0.368773	-0.359289	0.0119595	2.76058e-198	BAX
rs1060967	C	G	0.369649	0.069982	0.0123158	1.32969e-08	BAX
rs255027	G	A	0.601326	0.20323	0.0120348	5.6079e-64	ADAMTS2
rs34092423	T	G	0.257015	0.10731	0.01359	2.87541e-15	TMPRSS11E
rs2597632	T	A	0.341475	0.174157	0.0124651	2.33024e-44	PSMC5
rs1532624	A	C	0.437102	-0.192041	0.0118894	1.09572e-58	CETP
rs1651666	T	C	0.311549	0.160018	0.0127805	5.77431e-36	CETP
rs1580833	A	C	0.299255	-0.218632	0.0128661	9.25337e-65	MT3
rs4784714	A	G	0.481378	0.07401	0.0118955	4.92108e-10	MT3
rs6819310	C	T	0.28965	0.228401	0.0129795	2.60615e-69	ADD1
rs10148939	C	A	0.130174	-0.166088	0.0176322	4.5196e-21	NID2
rs7946140	A	G	0.258752	-0.416495	0.0131301	1e-200	SF3B2
rs7121	T	C	0.472732	-0.322015	0.011609	2.40436e-169	GNAS
rs8183748	G	A	0.127607	-0.145105	0.0177964	3.52696e-16	GNAS
rs6070744	C	T	0.123651	-0.111069	0.0180562	7.68016e-10	GNAS
rs141294667	A	G	0.0224975	-0.257912	0.0400758	1.2299e-10	AURKA
rs10401347	A	G	0.570977	-0.230915	0.0118672	2.4837e-84	SULT2B1
rs1236094	G	A	0.882509	0.159561	0.0184346	4.90343e-18	SULT2B1
rs35121332	A	G	0.221202	0.270507	0.0141577	2.22485e-81	GP6
rs13000543	C	T	0.565333	0.156957	0.0119335	1.63983e-39	PTPN4
rs8107767	T	C	0.0882691	-0.149338	0.0209424	9.96323e-13	KHSRP
rs308036	G	A	0.735061	-0.362453	0.0131372	1.48252e-167	GNA11
rs11167248	T	G	0.207035	-0.515069	0.0140348	1e-200	EDEM2
rs632688	C	A	0.790163	-0.181293	0.0145367	1.0693e-35	EDEM2
rs6058883	C	T	0.457858	-0.108396	0.0119111	8.99912e-20	DNMT3B
rs751851	T	C	0.860254	-0.189605	0.0170914	1.35052e-28	DOCK3
rs60120267	T	G	0.0892387	0.169476	0.0208281	4.05882e-16	ATRN
rs170974	G	A	0.541452	-0.100631	0.0119145	3.01439e-17	ATRN
rs6139320	T	C	0.166258	0.125817	0.0159508	3.07539e-15	SMOX
rs1884732	G	T	0.42322	-0.409682	0.0115423	1e-200	SMOX
rs6084670	A	C	0.754388	-0.142286	0.0137749	5.19876e-25	SMOX
rs6041690	A	G	0.557469	-0.138955	0.0119257	2.25165e-31	FKBP1A
rs6079081	G	A	0.298256	-0.111458	0.0129756	8.71164e-18	FKBP1A
rs17770284	T	C	0.0326835	-0.29505	0.0333808	9.65828e-19	FKBP1A
rs8392	C	T	0.362093	-0.461347	0.0117593	1e-200	FKBP1A
rs55894619	G	A	0.129362	0.129378	0.0177012	2.69526e-13	FKBP1A
rs77390988	C	T	0.0896174	0.221864	0.0207532	1.12876e-26	DNAAF9
rs11696862	C	T	0.11131	-0.1091	0.0189012	7.82438e-09	DNAAF9
rs74999444	A	G	0.0255506	-0.233418	0.0376682	5.76235e-10	DNAAF9
rs6051423	A	G	0.140698	0.135212	0.0170791	2.44118e-15	CPXM1
rs34211052	A	G	0.103886	-0.174527	0.0194514	2.89601e-19	CPXM1
rs3746719	A	G	0.267203	-0.497169	0.0127828	1e-200	SIRPG
rs497134	G	A	0.569894	0.0733438	0.0120057	1.00129e-09	SIRPG
rs2243602	A	T	0.572712	-0.131358	0.0119805	5.68068e-28	SIRPG
rs660254	C	A	0.013113	-0.303434	0.0522568	6.36781e-09	MAPKAPK5
rs11525583	A	G	0.0305093	-0.201671	0.0345647	5.38555e-09	MAPKAPK5
rs79271898	T	C	0.0879675	0.519024	0.0205534	1.0666e-140	MAPKAPK5
rs185394597	A	G	0.011439	-0.985302	0.0553512	6.94225e-71	P2RX7
rs61953400	A	G	0.0164697	0.274867	0.0467063	3.98538e-09	P2RX7
rs117808471	A	G	0.0278714	0.210428	0.0361145	5.65679e-09	P2RX7
rs28638142	A	C	0.0487397	-0.869534	0.0266544	1e-200	P2RX7
rs56720891	C	G	0.0555343	0.264334	0.0258925	1.81092e-24	P2RX7
rs149369667	T	C	0.0983279	-0.142159	0.0199527	1.04088e-12	RBBP9
rs6045426	T	C	0.866192	-0.307047	0.0172901	1.48423e-70	RBBP9
rs261360	A	G	0.391968	-0.16233	0.0121147	6.07855e-41	SLC23A2
rs6052992	C	T	0.410589	0.139865	0.0120411	3.434e-31	SLC23A2
rs78931443	T	C	0.0215721	0.257616	0.0409096	3.03068e-10	OAS1
rs12309946	T	C	0.0419262	0.931323	0.028643	1e-200	OAS1
rs7968145	T	C	0.944547	-0.877015	0.0249361	1e-200	OAS1
rs79438468	A	G	0.047621	0.650452	0.0274058	1.60694e-124	OAS1
rs4767062	A	C	0.0244175	-0.33349	0.0384599	4.27563e-18	OAS1
rs117611588	A	G	0.0302421	0.383155	0.0346042	1.70765e-28	OAS1
rs11066408	G	C	0.15672	-0.169507	0.0163095	2.66256e-25	OAS1
rs2074540	A	C	0.159194	0.134347	0.0162286	1.24853e-16	RPLP0
rs2238155	C	A	0.15824	-0.126439	0.0162729	7.84874e-15	PXN
rs5634	G	A	0.05293	0.746313	0.02583	1.45211e-183	SIRT4
rs6085277	G	C	0.600204	-0.356474	0.0117737	1e-200	CHGB
rs189334	T	C	0.686654	0.109543	0.0127979	1.13266e-17	CHGB
rs2936839	C	T	0.619233	-0.390263	0.0118087	1e-200	PEBP1
rs6490173	T	C	0.173864	0.184938	0.0156268	2.58583e-32	PEBP1
rs11066119	G	A	0.102597	-0.299355	0.0194523	1.93419e-53	ERP29
rs118093058	T	G	0.123523	-0.28851	0.0179247	2.73023e-58	GANAB
rs2661694	A	C	0.274772	-0.271668	0.0131352	4.96935e-95	BIRC5
rs67706382	A	G	0.173116	-0.126909	0.0156946	6.15602e-16	LAG3
rs2303728	T	G	0.209708	-0.42544	0.0141745	6.36796e-198	LTBP4
rs111316221	G	A	0.0510278	-0.156975	0.0270144	6.21756e-09	LTBP4
rs4490099	G	A	0.700045	0.389674	0.0125674	1e-200	BLVRB
rs111678797	C	G	0.203089	-0.109653	0.0147656	1.11584e-13	BLVRB
rs4802078	G	A	0.326902	-0.24311	0.012522	5.80898e-84	BLVRB
rs17656487	C	T	0.251281	-0.0920635	0.0136997	1.81468e-11	BLVRB
rs12751422	C	T	0.714764	-0.156071	0.0131158	1.19207e-32	SLC9A1
rs56960368	C	G	0.200184	-0.255035	0.0147185	2.91206e-67	PAPOLA
rs8011858	A	G	0.533259	0.112701	0.0118921	2.61698e-21	CCNK
rs6969644	G	A	0.0751501	-0.69352	0.0218081	1e-200	NDUFB2
rs145312664	A	G	0.0169089	-0.348166	0.0460695	4.11244e-14	NDUFB2
rs57007054	A	G	0.0413909	-0.412281	0.0296772	7.04369e-44	NDUFB2
rs281437	T	C	0.243345	0.249959	0.0137097	2.87607e-74	ICAM1
rs2870783	G	A	0.43864	-0.377165	0.0115664	1e-200	IRAK3
rs12300976	T	G	0.0795742	-0.447981	0.0216663	5.6273e-95	IRAK3
rs143630136	T	C	0.0255901	0.893578	0.036933	2.54683e-129	LYZ
rs7295244	C	T	0.977924	-0.700137	0.0400759	2.41657e-68	LYZ
rs7961809	G	A	0.188832	-0.22985	0.0150837	1.96653e-52	LYZ
rs117061487	T	C	0.0362747	-0.818325	0.031078	8.37529e-153	LYZ
rs142392948	G	A	0.0339761	-0.354605	0.0327163	2.24905e-27	LYZ
rs73141969	A	G	0.154412	0.77859	0.0151113	1e-200	LYZ
rs117010946	T	C	0.0188288	-0.302626	0.0437144	4.42792e-12	LYZ
rs17813869	A	G	0.029936	0.319369	0.0348223	4.66874e-20	LYZ
rs3846211	C	T	0.687925	-0.107291	0.0128135	5.6079e-17	DNAJB11
rs2878354	T	C	0.117669	-0.123179	0.0184422	2.4027e-11	FLT3LG
rs4984820	C	T	0.930339	-0.439508	0.0230846	8.10588e-81	GNPTG
rs118095050	C	T	0.0520615	0.235168	0.0267182	1.34648e-18	GNPTG
rs191630133	A	G	0.0242615	-0.308118	0.0385958	1.42364e-15	GOLGA3
rs111839026	A	G	0.191339	0.336976	0.0148625	8.31764e-114	GOLGA3
rs7397533	T	C	0.0679892	0.169137	0.0236007	7.68776e-13	GOLGA3
rs1688067	G	A	0.807885	0.149359	0.015055	3.37365e-23	CD209
rs10422720	C	T	0.264847	-0.292078	0.0132624	1.72584e-107	CD209
rs492092	C	G	0.585397	-0.081133	0.0120617	1.739e-11	MCOLN1
rs113838290	A	G	0.187485	0.202189	0.0151539	1.31522e-40	MCOLN1
rs11075762	T	C	0.104405	0.274199	0.0193265	1.09345e-45	AARS1
rs12932251	C	T	0.461412	-0.0877156	0.0119163	1.82264e-13	AARS1
rs111942279	A	G	0.0182908	-0.325947	0.0443309	1.94402e-13	GLG1
rs118172345	T	C	0.021087	-0.278325	0.041359	1.70137e-11	GLG1
rs117870561	A	G	0.0319524	-0.270809	0.0337642	1.05051e-15	GLG1
rs11643608	C	G	0.359731	-0.292376	0.0121549	7.51623e-128	GLG1
rs72768634	A	T	0.0435751	0.356649	0.0289992	9.23847e-35	TNRC6A
rs4788432	G	A	0.135473	-0.449137	0.0169753	2.91743e-154	TNRC6A
rs17154615	T	G	0.127307	0.196619	0.0177793	1.98747e-28	DLD
rs2007413	T	C	0.139881	-0.365897	0.0168801	3.42768e-104	ABCC6
rs2519416	A	G	0.174573	-0.102118	0.0156554	6.89128e-11	ABCC6
rs12613850	G	A	0.0384269	0.2204	0.0309069	9.96323e-13	ITGA6
rs820008	G	A	0.740734	0.288676	0.0133622	1.64816e-103	MAP3K20
rs12624093	G	C	0.0662092	-0.230802	0.0238575	3.87347e-22	MAP3K20
rs3820838	A	G	0.222096	-0.479448	0.0137385	1e-200	MAP3K20
rs56090943	T	C	0.348129	0.0767477	0.0124771	7.69963e-10	TF
rs12634591	C	T	0.12601	-0.302023	0.0177534	6.66807e-65	TF
rs10445291	C	T	0.051965	-0.808352	0.0259374	1e-200	NLRP1
rs34849535	C	T	0.020924	0.648423	0.0412231	9.47982e-56	NLRP1
rs117584668	A	G	0.0386453	-0.247527	0.030808	9.38858e-16	NLRP1
rs11654427	T	C	0.0171233	-0.313741	0.0458016	7.37395e-12	NLRP1
rs3020333	G	A	0.459469	-0.169439	0.0118573	2.52639e-46	ESR1
rs672341	A	G	0.388271	-0.360766	0.0118288	1e-200	RGS17
rs4870148	C	T	0.602672	0.130233	0.0121132	5.83714e-27	RGS17
rs11990038	G	C	0.0341215	0.293763	0.0326912	2.56389e-19	ANGPT2
rs6559162	G	A	0.164211	0.0950813	0.0160456	3.11157e-09	ANGPT2
rs721363	G	A	0.254951	-0.180827	0.0135709	1.66533e-40	CD200
rs4575	C	T	0.295934	-0.205593	0.0129235	5.52332e-57	PSME1
rs35862886	C	A	0.40351	0.105503	0.012099	2.78227e-18	SLC7A8
rs2239630	G	A	0.519173	-0.355814	0.0115296	1e-200	SLC7A8
rs7142162	T	C	0.790868	0.418382	0.0142046	1.11944e-190	SLC7A8
rs8003054	G	A	0.33248	0.638979	0.0114317	1e-200	OSGEP
rs1760933	C	T	0.962869	0.435657	0.0312628	3.86011e-44	OSGEP
rs1760955	C	A	0.287842	0.20531	0.0130315	6.36649e-56	OSGEP
rs55790286	G	A	0.158797	-0.131149	0.016247	6.90399e-16	OSGEP
rs2231811	A	G	0.0459908	0.659136	0.0278671	1.10408e-123	SLC22A17
rs115984700	T	G	0.0170582	-0.362239	0.0458623	2.82488e-15	SLC22A17
rs61998517	T	C	0.0303538	-0.363111	0.0345573	7.96893e-26	TGM1
rs2180196	A	G	0.143398	0.488333	0.0164769	4.93174e-193	TGM1
rs712588	G	T	0.28823	-0.200359	0.0130316	2.40824e-53	SEMA6A
rs17139820	T	C	0.164249	0.155281	0.0160108	3.06267e-22	SEMA6A
rs12593342	A	G	0.229052	0.100109	0.0141382	1.43516e-12	TRPM7
rs57268282	A	C	0.484775	-0.157465	0.011835	2.15924e-40	TRPM7
rs56357092	A	G	0.218047	0.242524	0.0142685	8.64371e-65	SNAP23
rs760085	A	G	0.19104	0.546411	0.0144243	1e-200	COL9A3
rs6011725	G	A	0.087152	-0.151944	0.0210624	5.425e-13	COL9A3
rs61357165	G	T	0.0271802	0.34454	0.0364867	3.62911e-21	COL9A3
rs11554807	C	A	0.292304	-0.327312	0.0127926	2.1727e-144	COL9A3
rs34582178	T	C	0.0980934	0.323719	0.0198235	6.0381e-60	EZR
rs6904701	T	A	0.488578	0.212048	0.0117721	1.54597e-72	EZR
rs55853884	T	C	0.0419269	0.165122	0.0296635	2.60058e-08	UNC13D
rs2290769	C	G	0.200321	-0.360124	0.0145582	4.27563e-135	UNC13D
rs7009085	A	G	0.123398	0.205104	0.0180137	4.91021e-30	DPYSL2
rs55848744	T	C	0.0171946	-0.327526	0.0457011	7.67715e-13	DPYSL2
rs12034138	T	C	0.132305	0.12093	0.0175365	5.35673e-12	TGFB2
rs5766534	A	G	0.122344	-0.128049	0.0181311	1.63644e-12	NUP50
rs17546934	C	A	0.0464575	0.195886	0.0282298	3.94912e-12	NUP50
rs7290824	T	C	0.272182	-0.392873	0.0129569	1e-200	NUP50
rs5993890	A	G	0.0428431	-0.249451	0.0293158	1.75146e-17	COMT
rs5993873	G	A	0.519766	0.375346	0.0114862	1e-200	COMT
rs4380295	A	G	0.0509863	0.829526	0.0261407	1e-200	MSH2
rs62140942	G	A	0.100472	-0.139398	0.0197629	1.74341e-12	MSH2
rs6544975	C	T	0.600012	-0.0760152	0.0121322	3.71869e-10	MSH2
rs7568787	A	C	0.451584	-0.127856	0.0119112	7.03234e-27	MSH2
rs287276	G	A	0.633239	-0.270584	0.0121382	4.43609e-110	MAP3K1
rs726501	A	G	0.122778	0.150393	0.0180913	9.33039e-17	MAP3K1
rs1054487	A	G	0.380972	-0.137483	0.0122011	1.88365e-29	DHPS
rs512849	A	G	0.935983	0.276721	0.0242025	2.84053e-30	ARCN1
rs2277291	T	C	0.138873	-0.297522	0.0170277	2.30887e-68	ARCN1
rs1060817	G	A	0.608835	-0.312205	0.0119095	1.80302e-151	PSMD5
rs62575596	A	G	0.119377	-0.232359	0.018252	3.98749e-37	PTGS1
rs75143203	G	A	0.0889767	0.127673	0.020877	9.63141e-10	PTGS1
rs11564099	C	A	0.556466	0.405901	0.0114827	1e-200	CRAT
rs13289043	G	A	0.0321194	0.335912	0.0336373	1.75186e-23	CRAT
rs12551834	A	G	0.0881423	0.170082	0.0209448	4.64622e-16	CRAT
rs11187583	A	G	0.0878551	0.130121	0.0209961	5.74765e-10	PDE6C
rs11007241	A	G	0.23291	0.436051	0.013594	1e-200	BAMBI
rs11007134	C	T	0.223684	0.123207	0.0142449	5.19517e-18	BAMBI
rs112165758	A	G	0.0188088	0.516503	0.0435952	2.21462e-32	TPSD1
rs8045644	A	G	0.167484	0.362974	0.0156435	4.2658e-119	TPSD1
rs105924	T	G	0.778432	0.0915822	0.0143104	1.55579e-10	HIVEP1
rs220018	A	G	0.701436	-0.110785	0.0129722	1.33999e-17	HIVEP1
rs9470768	A	G	0.181607	-0.233577	0.0153125	1.54383e-52	HIVEP1
rs718233	T	G	0.27892	-0.0793162	0.0132545	2.1746e-09	CRISP3
rs78730163	G	A	0.242233	-0.250025	0.0137315	4.44324e-74	CRISP3
rs2003828	T	C	0.246516	-0.158245	0.0137453	1.1371e-30	SRPK1
rs2817019	G	A	0.38483	0.358358	0.0118547	1e-200	SRPK1
rs6923449	C	T	0.334456	0.0936343	0.0125903	1.02991e-13	SRPK1
rs7766116	T	G	0.414465	-0.0788388	0.0120634	6.34454e-11	BRPF3
rs141026682	A	G	0.112038	0.120662	0.0188423	1.51558e-10	BRPF3
rs575034	A	C	0.450046	0.0660774	0.0119504	3.21329e-08	HSP90AB1
rs9357444	A	T	0.0941758	-0.250292	0.0202684	4.93174e-35	CDC5L
rs78372022	A	G	0.0218252	-0.226481	0.0406894	2.60351e-08	CDC5L
rs9461832	A	G	0.058786	-0.279195	0.0251931	1.52721e-28	ITPR3
rs114746521	A	G	0.0161774	0.350115	0.047085	1.04088e-13	ITPR3
rs210137	T	C	0.192383	-0.595795	0.0142423	1e-200	ITPR3
rs115423288	C	T	0.0143974	0.614438	0.0496949	4.08225e-35	ITPR3
rs6915136	C	T	0.148298	0.565635	0.0160559	1e-200	ITPR3
rs73410764	T	C	0.0522224	-0.17105	0.0267136	1.52149e-10	ITPR3
rs6910546	T	G	0.49673	-0.0673701	0.0118902	1.45999e-08	DSP
rs2714313	C	G	0.276328	-0.534288	0.0125267	1e-200	DSP
rs34153226	C	G	0.139808	-0.540598	0.0165483	1e-200	DSP
rs4960291	T	C	0.249131	-0.16017	0.0136947	1.33906e-31	DSP
rs3096244	C	T	0.397799	0.398561	0.0116883	1e-200	SIRT1
rs2007505	G	A	0.102383	-0.310969	0.0194577	1.7112e-57	SIRT1
rs12240613	C	T	0.0568313	0.259107	0.0256146	4.71086e-24	SIRT1
rs12218103	A	G	0.151385	0.168166	0.0165449	2.86484e-24	HNRNPH3
rs7035015	C	G	0.329829	0.173894	0.0125743	1.69903e-43	JAK2
rs6476941	T	C	0.466583	0.294781	0.0116693	8.57038e-141	JAK2
rs7255852	A	C	0.166304	0.0926121	0.0159651	6.59994e-09	IL12RB1
rs404733	T	A	0.497961	-0.387504	0.011448	1e-200	IL12RB1
rs897751	G	A	0.439847	0.290151	0.0117392	7.16143e-135	IL12RB1
rs8110972	A	T	0.433765	0.183047	0.0119101	2.64241e-53	IL12RB1
rs35993820	A	G	0.0212459	0.266439	0.0412125	1.01431e-10	ABL1
rs4908550	G	C	0.0892921	0.458253	0.0205117	1.47571e-110	ACOT7
rs17485896	C	T	0.357763	-0.470896	0.0117669	1e-200	CDC7
rs282054	A	T	0.829874	-0.147658	0.0157911	8.71565e-21	CDC7
rs12141173	C	T	0.321519	-0.289101	0.0125085	3.47536e-118	CDC7
rs115719083	A	G	0.012562	0.344357	0.0533605	1.0937e-10	CDC7
rs112017452	T	C	0.0443251	0.159912	0.0288864	3.09813e-08	PCSK5
rs11144526	A	G	0.250197	-0.11951	0.0137045	2.76758e-18	PCSK5
rs12347453	T	G	0.487969	0.269035	0.0116896	3.2961e-117	PCSK5
rs2243810	T	C	0.226931	0.312526	0.0139642	6.10942e-111	PCSK5
rs7874700	A	T	0.302958	-0.170663	0.0128717	4.00221e-40	PCSK5
rs144373386	A	C	0.0183915	-0.291358	0.0442283	4.46375e-11	SCD
rs1054411	G	C	0.389145	0.182178	0.0121106	3.84946e-51	SCD
rs140789286	T	C	0.0275032	-1.09075	0.0352152	1e-200	TMED1
rs5030370	A	G	0.283822	-0.0820197	0.0131831	4.92108e-10	TMED1
rs4592376	A	C	0.448908	-0.106079	0.0119328	6.12209e-19	NRP1
rs11595785	A	G	0.143816	0.293377	0.0167805	1.92398e-68	NRP1
rs1889949	C	G	0.712502	0.0909688	0.0131279	4.22669e-12	NRP1
rs57011864	G	A	0.15349	0.510241	0.0159433	1e-200	NRP1
rs76195870	T	C	0.0191458	-0.571799	0.0431641	4.68382e-40	NRP1
rs273510	G	A	0.281039	-0.298847	0.0129995	5.98412e-117	MAST3
rs998488	G	A	0.142623	0.244759	0.016895	1.46386e-47	MYO9B
rs3786514	C	T	0.486312	-0.095829	0.0118806	7.2527e-16	MYO9B
rs34989303	A	G	0.168173	0.420987	0.0155134	3.62243e-162	KCNK6
rs117860764	T	C	0.033695	-0.192171	0.0329444	5.43088e-09	KCNK6
rs73043099	A	G	0.01783	0.510668	0.0447695	3.88508e-30	PSMD8
rs72800858	A	G	0.226334	-0.141289	0.0141732	2.08737e-23	STX1B
rs4889606	G	A	0.372393	0.291155	0.0120648	1.13763e-128	HSD3B7
rs4788415	C	T	0.909697	-0.120332	0.0207409	6.56856e-09	HSD3B7
rs12983363	C	G	0.255102	-0.367907	0.0132975	1.72187e-168	ATP5F1D
rs116983202	A	G	0.0356786	0.184531	0.0320494	8.53179e-09	IGFALS
rs9928484	G	A	0.828023	0.137353	0.0157296	2.49747e-18	IGFALS
rs11085898	G	A	0.547367	-0.0710877	0.0119423	2.64241e-09	NDUFB7
rs10811619	A	T	0.0927363	0.211908	0.0204412	3.51803e-25	MTAP
rs1134871	A	T	0.298677	-0.30108	0.0127549	3.42768e-123	MTAP
rs3217978	A	C	0.0316333	0.213485	0.0339583	3.24489e-10	MTAP
rs76261611	A	G	0.0642086	0.206485	0.0242183	1.51496e-17	POLRMT
rs114872734	G	A	0.131754	0.215621	0.0175033	7.17464e-35	POLRMT
rs3764937	A	G	0.0883339	-0.150707	0.0209347	6.06597e-13	MADCAM1
rs62130831	T	C	0.361542	-0.0773115	0.0123708	4.1151e-10	MADCAM1
rs2302585	A	G	0.278516	-0.348588	0.0129489	1.26765e-159	MKNK2
rs73916834	A	C	0.0385787	-0.177604	0.0308677	8.7259e-09	MKNK2
rs165599	A	G	0.691224	0.184849	0.0127886	2.3518e-47	ARVCF
rs175198	T	C	0.415465	0.10186	0.0120469	2.78612e-17	ARVCF
rs62219034	T	C	0.278596	0.150457	0.0132155	4.97852e-30	KLHL22
rs5759762	T	A	0.0730939	-1.02173	0.0211869	1e-200	SNAP29
rs177421	A	G	0.475441	-0.0656148	0.0119051	3.5559e-08	SNAP29
rs9608278	G	C	0.156436	0.557268	0.0156981	1e-200	SNAP29
rs178271	C	T	0.943603	-0.230261	0.0257272	3.55468e-19	SNAP29
rs9613291	A	G	0.691744	0.195068	0.0127839	1.43417e-52	CRKL
rs11914035	T	C	0.0989996	-0.277619	0.0197906	1.05075e-44	MMP11
rs7292276	T	C	0.801901	-0.0860106	0.0149153	8.08872e-09	SMARCB1
rs148958350	A	G	0.0152739	-0.540019	0.0483169	5.30884e-29	SMARCB1
rs5760253	T	G	0.0931002	-0.1451	0.0204464	1.2785e-12	SMARCB1
rs139131963	A	G	0.0613551	-0.733791	0.0240196	1e-200	SMARCB1
rs12167648	A	T	0.372954	-0.173624	0.0122204	8.19596e-46	SMARCB1
rs148062837	A	G	0.0192445	-0.240673	0.0432748	2.67313e-08	SMARCB1
rs370907	A	T	0.381912	-0.148396	0.0121862	4.09166e-34	P2RX6
rs112169144	A	G	0.189079	-0.310948	0.0149726	8.46447e-96	P2RX6
rs762273	C	T	0.927337	-0.270727	0.0228146	1.76929e-32	GGT5
rs80134322	T	C	0.0405775	0.759968	0.0294785	1.47231e-146	SPECC1L
rs5760267	A	G	0.122125	0.139156	0.0181394	1.70137e-14	SPECC1L
rs191596061	A	G	0.0323605	0.277199	0.0335531	1.43979e-16	SPECC1L
rs5999098	T	C	0.359184	0.250946	0.0122245	1.2106e-93	PPIL2
rs182398532	A	G	0.017308	-0.248817	0.0455884	4.81526e-08	PPIL2
rs139431893	T	C	0.0724576	-0.127031	0.0229332	3.03508e-08	UPB1
rs117580218	A	G	0.0269686	-0.248941	0.0366813	1.14815e-11	UPB1
rs9612567	G	C	0.464643	-0.388192	0.0114773	1e-200	UPB1
rs1008550	G	T	0.0309963	-0.321803	0.0342351	5.46638e-21	UPB1
rs78925128	C	A	0.0346089	0.181238	0.0325253	2.51831e-08	MAPK1
rs12172360	G	T	0.0492158	0.381401	0.0273259	2.83596e-44	MAPK1
rs5760491	T	G	0.337768	-0.280758	0.0123605	3.22849e-114	GGT1
rs2269672	C	T	0.510939	-0.0919483	0.0118812	1.00207e-14	CRYBB3
rs7287403	T	G	0.0488275	0.208473	0.0275616	3.91471e-14	CRYBB2P1
rs5996942	A	G	0.0579225	0.435387	0.0252138	8.25087e-67	CRYBB2P1
rs11089844	T	C	0.0801604	0.467185	0.0215628	4.27563e-104	MFNG
rs56014332	A	G	0.0399715	-0.178983	0.0303454	3.67494e-09	MFNG
rs16980511	C	T	0.0208535	0.533347	0.0414089	5.83311e-38	GRK3
rs59226697	G	C	0.0611669	-0.160035	0.0248	1.0966e-10	GRK3
rs5995440	C	G	0.243819	0.413247	0.0134176	1e-200	LGALS2
rs111247854	T	G	0.0321954	-0.206097	0.0336727	9.32245e-10	LGALS2
rs2076088	T	G	0.730802	-1.0089	0.0103897	1e-200	LGALS2
rs62235997	T	C	0.297713	0.343656	0.0126908	1.74181e-161	LGALS2
rs140068999	A	G	0.0131051	-0.405149	0.0522233	8.6278e-15	LGALS2
rs34834842	G	A	0.0292254	0.215496	0.0352884	1.01779e-09	LGALS2
rs145785903	T	C	0.0155264	0.356184	0.0480466	1.23282e-13	LGALS2
rs7289275	T	C	0.0843972	0.654921	0.0206887	1e-200	LGALS1
rs2899292	G	A	0.315176	-0.170033	0.0127307	1.08693e-40	LGALS1
rs56132790	T	C	0.238191	0.110806	0.0139408	1.89234e-15	PIK3IP1
rs2232176	C	A	0.789698	0.599775	0.0137044	1e-200	PIK3IP1
rs4820995	G	A	0.133	-0.187147	0.0174561	8.09469e-27	PIK3IP1
rs117732820	T	C	0.0227797	-0.23517	0.0398418	3.57816e-09	PICK1
rs146597909	T	C	0.0156737	0.282276	0.047858	3.67494e-09	PICK1
rs190614195	C	T	0.0241747	-0.500818	0.0385206	1.20116e-38	PICK1
rs7289911	A	G	0.0275625	0.611962	0.0359874	7.56659e-65	PICK1
rs11703007	G	A	0.215132	-0.454688	0.0139694	1e-200	PICK1
rs149414807	A	G	0.0158087	0.376617	0.0476097	2.56567e-15	CYP2D6
rs6519298	T	C	0.488198	-0.358086	0.011519	1e-200	CYP2D6
rs2227113	C	T	0.478425	-0.108268	0.0118797	7.96893e-20	CYP2D6
rs61205046	T	G	0.0274466	0.213024	0.0363845	4.78156e-09	XBP1
rs8142775	A	G	0.0239989	-0.249716	0.0388319	1.26929e-10	XBP1
rs133440	T	C	0.96029	0.298196	0.0303749	9.49511e-23	XBP1
rs12628556	T	C	0.0257149	0.305068	0.0375141	4.2228e-16	XBP1
rs117478474	C	A	0.0132665	0.623888	0.0517539	1.82978e-33	XBP1
rs17479727	A	G	0.062144	0.731966	0.0238712	1e-200	XBP1
rs116772496	A	G	0.0202689	0.655568	0.0418733	3.02343e-55	XBP1
rs134485	A	C	0.975083	-0.810346	0.0375696	3.49945e-103	XBP1
rs117058256	T	C	0.0234058	-0.252407	0.039309	1.35201e-10	XBP1
rs144127647	T	C	0.0264707	-0.288954	0.0369956	5.69115e-15	XBP1
rs34042768	C	T	0.0236581	0.355029	0.0390468	9.7051e-20	XBP1
rs9613701	T	C	0.0212897	-0.238342	0.041183	7.14842e-09	XBP1
rs929015	G	A	0.71933	-0.126888	0.0132028	7.21274e-22	TIMP3
rs13057831	C	T	0.0834995	0.150927	0.0214772	2.10717e-12	CYB5R3
rs137097	A	G	0.118744	-0.27518	0.0182524	2.30834e-51	CYB5R3
rs2071847	T	C	0.115496	-0.66526	0.0177595	1e-200	CYB5R3
rs113914997	T	C	0.0319618	0.296811	0.0337439	1.42037e-18	CYB5R3
rs4822241	T	A	0.531631	0.249765	0.0117407	1.99388e-100	PACSIN2
rs117885227	C	T	0.0197921	0.24268	0.0426818	1.3035e-08	PACSIN2
rs3788412	C	T	0.303412	-0.260843	0.0127586	6.7112e-93	AP1B1
rs131756	T	C	0.534381	0.223917	0.0117819	1.54454e-80	CHKB
rs1866	T	G	0.1791	-0.134779	0.0154806	3.1369e-18	CHKB
rs5759153	G	A	0.76177	-0.0909819	0.0139502	6.94704e-11	BIK
rs4988427	G	A	0.0490397	0.154372	0.02753	2.0539e-08	BIK
rs4988374	A	C	0.221134	-0.212146	0.0142296	2.88868e-50	BIK
rs4645771	G	A	0.137134	-0.515348	0.0167496	1e-200	HMOX1
rs743814	C	T	0.560605	-0.102302	0.011961	1.20143e-17	HMOX1
rs11912237	A	G	0.0827941	-1.10077	0.0195096	1e-200	ARSA
rs34312500	A	G	0.0233065	-0.556796	0.0391688	7.3536e-46	ARSA
rs7285107	A	T	0.249044	0.136942	0.0137142	1.76929e-23	ARSA
rs739092	T	C	0.321368	-0.37295	0.0123519	2.8774e-200	TSPO
rs79971617	A	C	0.0184146	0.376394	0.0441554	1.53886e-17	TSPO
rs5758917	T	G	0.362779	0.08776	0.0123567	1.228e-12	TSPO
rs2247128	G	A	0.690288	0.451426	0.0122986	1e-200	PDGFB
rs79758575	A	G	0.0185211	-0.32343	0.0440598	2.12324e-13	PDGFB
rs6509	T	C	0.466971	0.154777	0.0118582	6.17447e-39	RPL3
rs470080	T	C	0.504604	0.0728734	0.0118882	8.7878e-10	TAB1
rs136169	G	A	0.80171	0.241194	0.0147887	8.46253e-60	APOL1
rs3747179	G	T	0.217389	-0.217292	0.0143132	4.69678e-52	CACNA1I
rs11089792	T	C	0.612141	-0.165281	0.0121352	3.05422e-42	TXN2
rs8192452	G	T	0.0493338	0.266775	0.0273907	2.04362e-22	SGSM3
rs1961919	A	C	0.144359	-0.171513	0.016873	2.84119e-24	PVALB
rs933229	A	G	0.671706	-0.0892926	0.012652	1.69668e-12	PVALB
rs5756372	C	G	0.775258	-0.424397	0.013804	1e-200	PVALB
rs5750323	G	T	0.154774	-0.156222	0.0164028	1.66303e-21	NCF4
rs6000464	T	C	0.0912093	0.154693	0.0206315	6.48933e-14	NCF4
rs2075938	G	A	0.710369	-0.214018	0.0129972	6.39588e-61	CSF2RB
rs9622522	G	T	0.0857774	0.119367	0.0212298	1.88322e-08	CSF2RB
rs2742647	G	C	0.68766	0.386121	0.0124243	1e-200	UPK3A
rs738176	T	C	0.584793	0.146215	0.0120156	4.55722e-34	UPK3A
rs9611435	C	T	0.562779	-0.146884	0.0119346	8.28514e-35	ST13
rs228960	A	G	0.433531	-0.0906298	0.0119858	3.98107e-14	IL2RB
rs13058113	T	G	0.269459	0.361734	0.0130644	9.68278e-169	EP300
rs112603305	C	T	0.0204477	0.36093	0.0419442	7.6454e-18	CHADL
rs13058062	C	T	0.744113	-0.131922	0.0135943	2.89334e-22	HDAC10
rs11158680	T	C	0.577632	-0.106394	0.0120163	8.44306e-19	CTSG
rs2038502	A	G	0.842959	-0.566532	0.0156477	1e-200	CTSG
rs854359	C	T	0.851572	-0.181267	0.0166711	1.55024e-27	CTSG
rs75812942	C	T	0.118932	0.10827	0.0183635	3.72872e-09	GZMH
rs4982988	T	C	0.47788	0.190668	0.0118066	1.15027e-58	GZMH
rs75259781	T	G	0.0306262	-0.260826	0.0344725	3.84326e-14	GZMB
rs954134	A	G	0.877053	0.105425	0.018103	5.75241e-09	GZMB
rs35328996	A	G	0.113381	-0.552546	0.0181866	1e-200	GZMB
rs854427	C	T	0.532616	0.068234	0.0119151	1.02341e-08	GZMB
rs117280412	A	G	0.0327287	-0.306122	0.0333514	4.35913e-20	PRMT5
rs12437151	A	G	0.587363	0.431107	0.011532	1e-200	PRMT5
rs191543445	G	A	0.0191757	0.287556	0.0433308	3.21884e-11	COCH
rs179675	G	C	0.36698	0.383866	0.0119183	1e-200	COCH
rs71420146	T	C	0.196521	-0.138235	0.0149327	2.09459e-20	POLE2
rs144047813	A	G	0.075642	0.184852	0.0224545	1.83823e-16	CDKL1
rs12432673	A	G	0.456666	0.436105	0.0113706	1e-200	CDKL1
rs55943056	C	T	0.225454	0.382731	0.0138736	1.59221e-167	PYGL
rs8019419	C	T	0.373802	0.0721039	0.0122868	4.40555e-09	PYGL
rs12590590	T	G	0.648668	0.209378	0.0123422	1.50107e-64	PSMC6
rs111587129	A	G	0.170601	0.0914352	0.0158037	7.22537e-09	PSMC6
rs3815626	G	A	0.332125	0.380713	0.012224	1e-200	GSTZ1
rs138284086	C	T	0.0931374	-0.263414	0.0203588	2.71832e-38	GSTZ1
rs12894526	C	A	0.830476	-0.113663	0.0158334	7.04369e-13	AHSA1
rs2402189	C	A	0.599383	0.286693	0.0119037	3.63915e-128	LGMN
rs11628506	G	A	0.0812367	-0.128584	0.0217585	3.42523e-09	SNW1
rs17825422	T	C	0.0456161	0.696219	0.0279164	2.79898e-137	SNW1
rs9323351	G	A	0.106168	0.106134	0.0192999	3.81953e-08	DHRS7
rs453730	G	A	0.869131	0.52351	0.0170886	1e-200	DHRS7
rs4901974	A	G	0.33999	-0.084607	0.012544	1.5325e-11	PPM1A
rs17098514	C	A	0.0718417	0.187685	0.0229944	3.29534e-16	HIF1A
rs77899560	G	A	0.0167304	-0.348413	0.0463112	5.33703e-14	HIF1A
rs111522409	G	A	0.0444941	-0.453124	0.0286123	1.7342e-56	HIF1A
rs11626714	G	C	0.0605294	0.190027	0.0249073	2.35831e-14	EIF5
rs145561395	A	G	0.0326114	0.204749	0.0334645	9.4639e-10	EIF5
rs8015712	T	C	0.268398	0.243788	0.0132736	2.44963e-75	EIF5
rs10133522	C	T	0.581283	-0.401228	0.0115816	1e-200	EIF5
rs11850438	C	T	0.565551	-0.0655449	0.0119945	4.64483e-08	EIF5
rs8011038	T	A	0.691373	-0.125013	0.0128416	2.1424e-22	MTHFD1
rs11158538	T	C	0.438068	-0.235614	0.0118308	2.99226e-88	MTHFD1
rs1072947	T	C	0.0356236	-0.203045	0.0320654	2.41379e-10	TCL1A
rs78986913	A	G	0.044589	-0.739711	0.0281559	3.99025e-152	TCL1A
rs11626903	A	C	0.443025	0.549528	0.0110527	1e-200	GSKIP
rs113567101	A	G	0.028031	-0.213992	0.0360128	2.81222e-09	GSKIP
rs11852212	T	C	0.142957	0.107944	0.0169793	2.05201e-10	GSKIP
rs12878184	G	A	0.51952	0.244868	0.0117329	9.94947e-97	VRK1
rs2286836	T	C	0.0854825	0.129155	0.021259	1.23831e-09	PAPLN
rs10498532	A	C	0.0878086	-0.336978	0.0208375	7.9726e-59	PAPLN
rs79949718	T	C	0.0513369	-0.423524	0.0267329	1.57145e-56	RPS6KA5
rs41313505	C	T	0.0379044	0.913776	0.0302028	1e-200	RPS6KA5
rs1286098	A	T	0.767542	-0.198049	0.0139914	1.7394e-45	RPS6KA5
rs12590429	A	G	0.0780461	0.26815	0.0220727	5.84925e-34	PSMB5
rs117058979	T	C	0.0175009	0.288196	0.0453238	2.03868e-10	PSMB5
rs11543947	A	G	0.0717774	-0.486029	0.0226924	9.03649e-102	PSMB5
rs1760953	G	A	0.877241	0.201302	0.0180574	7.32318e-29	APEX1
rs1760935	G	A	0.194727	0.141729	0.0149826	3.09101e-21	APEX1
rs1278927	A	C	0.616009	0.289317	0.0119927	1.38676e-128	ARHGAP5
rs17478241	T	C	0.195034	0.138939	0.0149755	1.73021e-20	ARHGAP5
rs10135636	C	T	0.12177	0.209065	0.0181147	8.19596e-31	PSMA6
rs72664840	T	C	0.180451	0.415351	0.0150766	4.52898e-167	NFKBIA
rs8904	A	G	0.382819	0.166505	0.012164	1.19426e-42	NFKBIA
rs10150395	G	A	0.281307	0.113059	0.0132025	1.09597e-17	NFKBIA
rs2200587	T	G	0.510569	0.317027	0.0116033	2.29615e-164	PLTP
rs6104355	G	A	0.571141	-0.368275	0.0116195	1e-200	PLTP
rs3746515	T	C	0.161823	0.422828	0.0157638	1.76198e-158	PLTP
rs2425777	G	T	0.633026	0.139896	0.0122923	5.19996e-30	PLTP
rs3092816	C	T	0.934928	0.202363	0.0240699	4.19179e-17	PLTP
rs62212171	C	T	0.101356	0.115379	0.0196969	4.69602e-09	GSS
rs113170938	A	C	0.0257103	-0.303492	0.0375182	5.99653e-16	GSS
rs13925	A	G	0.148395	0.353837	0.0164753	2.56448e-102	MMP9
rs6073969	T	C	0.934435	0.203758	0.0239843	1.96925e-17	MMP9
rs11698745	C	A	0.241401	0.545142	0.0131294	1e-200	PYGB
rs4358194	T	C	0.0222148	-0.6064	0.0400595	9.14956e-52	PYGB
rs6083668	C	G	0.245656	-0.133507	0.0137802	3.37754e-22	PYGB
rs6050281	C	T	0.114222	0.64913	0.017896	1e-200	PYGB
rs35952359	T	C	0.20026	0.133095	0.0148299	2.83857e-19	PYGB
rs12625157	A	G	0.264135	0.283417	0.0132875	6.0256e-101	ABHD12
rs147487264	C	T	0.0260725	-0.205305	0.0373099	3.73809e-08	ABHD12
rs66919848	A	G	0.0368126	-0.2455	0.0315399	7.0372e-15	ABHD12
rs2378335	C	A	0.435838	-0.18924	0.0118966	5.64807e-57	PROCR
rs441346	C	G	0.546418	0.102781	0.0119238	6.70656e-18	CD40
rs2297197	G	C	0.29013	-0.220126	0.0129832	1.77378e-64	CD40
rs6074009	T	C	0.183155	0.642946	0.0144044	1e-200	CD40
rs6017106	A	G	0.177929	0.0905061	0.0155434	5.78695e-09	SGK2
rs6126248	A	G	0.176578	0.0906697	0.01559	6.03448e-09	NFATC2
rs6073624	C	T	0.174162	-0.309771	0.0154754	3.90032e-89	STK4
rs6024857	C	T	0.127872	-0.268302	0.0176788	5.05243e-52	CSTF1
rs34524896	T	C	0.0610198	0.578371	0.0243834	2.25424e-124	NELFCD
rs11699789	T	C	0.160026	-0.802482	0.0147617	1e-200	NELFCD
rs8124207	C	G	0.123304	-0.112344	0.0180775	5.14565e-10	NELFCD
rs146958916	A	G	0.0147296	0.35503	0.0493145	6.0562e-13	NELFCD
rs189356	G	A	0.507419	0.294498	0.0116439	3.90841e-141	CTSZ
rs2162592	G	T	0.561099	0.132603	0.0119413	1.19152e-28	CTSZ
rs463312	C	A	0.0514282	-0.167493	0.02691	4.83404e-10	TUBB1
rs1475224	C	T	0.0544583	-0.234645	0.026154	2.91743e-19	PSMA7
rs2236553	T	C	0.767926	-0.129848	0.014056	2.51594e-20	SLCO4A1
rs2746259	A	G	0.629869	-0.0822778	0.0123071	2.30303e-11	NTSR1
rs6011585	T	C	0.453954	-0.370868	0.0115395	1e-200	NTSR1
rs6090478	T	C	0.838288	0.16114	0.016108	1.46656e-23	NTSR1
rs13037534	T	C	0.38145	-0.172189	0.0121669	1.80509e-45	NTSR1
rs6090244	C	T	0.893912	-0.122917	0.0192992	1.90261e-10	BIRC7
rs75710580	T	C	0.248603	0.125616	0.0137301	5.74645e-20	BIRC7
rs13042429	G	C	0.627453	0.364371	0.011922	1e-200	BIRC7
rs100382	G	C	0.584968	0.118843	0.0120377	5.46135e-23	EEF1A2
rs12624930	T	C	0.150885	0.528888	0.0160209	1e-200	EEF1A2
rs6062298	A	G	0.689352	0.072712	0.0128469	1.5137e-08	PTK6
rs4809308	A	G	0.223184	-0.15469	0.0142346	1.65196e-27	PTK6
rs6116069	G	C	0.342302	-0.101664	0.0125145	4.51856e-16	CDC25B
rs34924243	T	C	0.0584171	0.147281	0.025347	6.23232e-09	CDC25B
rs3761220	G	C	0.257819	-0.412773	0.013155	1e-200	CDC25B
rs6084547	C	T	0.142264	0.153981	0.0169887	1.26212e-19	CDC25B
rs6115743	G	T	0.365517	0.447518	0.0117709	1e-200	TRIB3
rs55897393	C	T	0.0546846	0.176003	0.0261353	1.64816e-11	TRIB3
rs4815585	T	C	0.627843	-0.122292	0.0122697	2.12961e-23	TRIB3
rs73569066	A	G	0.0240881	0.228843	0.0387706	3.58253e-09	TRIB3
rs58317189	T	C	0.0652839	-0.155046	0.0240582	1.1591e-10	CSNK2A1
rs685119	G	C	0.549601	-0.0969023	0.0119347	4.69245e-16	ANGPT4
rs926823	C	T	0.808013	-0.290404	0.0149122	1.81761e-84	RSPO4
rs4344981	G	C	0.84013	0.168672	0.0161779	1.88278e-25	RSPO4
rs9305125	C	T	0.833496	0.261442	0.0158242	2.55623e-61	SIRPB1
rs118138527	A	G	0.0142842	0.453832	0.0500124	1.14525e-19	SIRPB1
rs117460309	T	C	0.0292789	-0.469638	0.0350817	7.20278e-41	SIRPB1
rs2223839	A	C	0.161246	-0.65456	0.0152172	1e-200	SIRPB1
rs117976266	A	G	0.0337823	1.06935	0.0316895	1e-200	SIRPB1
rs6087786	T	C	0.257398	-0.124583	0.0135729	4.35913e-20	HCK
rs73104629	C	A	0.108187	-0.456349	0.0187721	1.53815e-130	HCK
rs1051415	T	C	0.107803	-0.151901	0.0191484	2.1424e-15	JAG1
rs6039944	T	A	0.597943	-0.0790554	0.0121204	6.91831e-11	JAG1
rs6040721	A	G	0.702933	-0.0759076	0.0130088	5.3791e-09	JAG1
rs6025340	C	T	0.0959277	-0.148179	0.0201717	2.04221e-13	BPI
rs5743532	A	G	0.0623112	0.305423	0.0244879	1.05852e-35	BPI
rs2346066	G	A	0.719623	-0.393565	0.0128294	1e-200	BPI
rs3746476	G	A	0.105879	-0.572346	0.0187343	1e-200	BPI
rs2405392	T	C	0.2241	-0.761783	0.0127519	1e-200	CST3
rs41282302	C	T	0.0188979	-0.241986	0.0436625	2.9869e-08	CST3
rs1741629	T	G	0.960267	0.254469	0.0303945	5.64547e-17	CST3
rs149586754	A	G	0.017184	0.282759	0.0457361	6.32135e-10	CST3
rs6088279	C	A	0.0201335	0.233881	0.0423284	3.29109e-08	AHCY
rs11086985	G	A	0.611244	-0.115374	0.0121708	2.55741e-21	TNNC2
rs3091460	T	C	0.184525	0.0885306	0.0153249	7.61342e-09	TNNC2
rs67543353	C	T	0.313822	0.376147	0.0124289	1e-200	TNNC2
rs2200587	T	G	0.510569	0.261992	0.0117002	4.66659e-111	TNNC2
rs11569649	G	T	0.0306769	0.329356	0.0344032	1.03657e-21	TNNC2
rs4797876	T	C	0.268368	-0.311509	0.0131734	1.26765e-123	USP14
rs10502287	C	G	0.0455461	0.233894	0.0284778	2.15377e-16	USP14
rs4939829	G	A	0.325736	0.119303	0.01266	4.36717e-21	SMAD7
rs140439298	T	C	0.0115193	-0.314801	0.055713	1.5989e-08	POLI
rs9304460	A	G	0.463583	-0.37993	0.0114988	1e-200	POLI
rs2161813	C	G	0.550412	0.0875723	0.0119417	2.24388e-13	POLI
rs1561234	G	A	0.494098	-0.247226	0.011721	9.34114e-99	POLI
rs114464485	T	C	0.0231791	-0.218015	0.0395113	3.43273e-08	POLI
rs28455497	G	A	0.255663	-0.146557	0.0135876	3.99945e-27	RIOK3
rs116898958	T	C	0.0344248	0.261325	0.0325707	1.03039e-15	TNFSF13B
rs17497319	C	T	0.269913	0.0846166	0.0133885	2.61559e-10	TNFSF13B
rs113469631	G	T	0.027896	-0.855541	0.0354178	6.48634e-129	TNFSF13B
rs1041362	A	G	0.438975	-0.117676	0.0119522	7.16143e-23	KLF5
rs3812852	G	A	0.0740915	-0.181362	0.0226722	1.25026e-15	KLF5
rs9573281	C	T	0.757134	-0.255984	0.0137113	8.78416e-78	KLF5
rs4772094	T	C	0.514032	-0.229843	0.01175	3.32506e-85	STK24
rs11069319	A	G	0.390009	0.0710777	0.0121877	5.48327e-09	STK24
rs12977116	G	T	0.269053	0.0779908	0.0134049	5.95566e-09	ACP5
rs12609856	A	C	0.479614	0.198316	0.0117959	1.9797e-63	ACP5
rs73498702	C	T	0.214531	0.550282	0.0137392	1e-200	ACP5
rs4804604	C	A	0.584693	0.567238	0.0110943	1e-200	ACP5
rs4771927	T	G	0.0430175	-0.24525	0.0292612	5.22998e-17	UGGT2
rs146513308	T	C	0.0224678	0.219093	0.0401181	4.72933e-08	UGGT2
rs9525014	T	G	0.438515	0.223236	0.0118464	3.29155e-79	UGGT2
rs61975170	G	A	0.030009	-1.13649	0.0335475	1e-200	UGGT2
rs2798259	T	A	0.564177	-0.0734219	0.0119869	9.05691e-10	FGF9
rs2763905	T	C	0.868802	-0.100372	0.0176085	1.19809e-08	FGF9
rs55813922	T	C	0.117945	-0.130534	0.0184199	1.37436e-12	PARP4
rs9511300	T	G	0.256265	-0.331609	0.0133442	2.54683e-136	PARP4
rs954108	T	C	0.587677	0.0826488	0.0120708	7.53009e-12	FLT1
rs56728557	A	G	0.148207	-0.371488	0.0164567	7.8343e-113	FLT1
rs17086907	C	T	0.101846	-0.127552	0.0196494	8.50354e-11	FLT1
rs9508104	T	C	0.787534	0.135865	0.0145051	7.47653e-21	FLT1
rs56401568	T	C	0.192003	0.249215	0.0149644	2.83988e-62	DHRS12
rs72476666	C	G	0.119123	-0.168814	0.0183183	3.09528e-20	DHRS12
rs61957415	A	G	0.168546	0.459247	0.0154218	7.31139e-195	DHRS12
rs7999275	G	A	0.768623	0.463594	0.0135631	1e-200	OLFM4
rs1343610	C	T	0.640629	-0.198894	0.0122907	6.73442e-59	OLFM4
rs9527102	G	A	0.312936	0.120483	0.0127955	4.68598e-21	OLFM4
rs7981880	G	A	0.355481	0.0832848	0.0124144	1.96517e-11	OLFM4
rs62032512	T	C	0.220372	0.086486	0.0143405	1.63151e-09	MSLN
rs73493221	A	C	0.0187609	0.927608	0.0431658	1.95434e-102	MSLN
rs4984924	A	G	0.246931	0.148624	0.0137451	2.99364e-27	MSLN
rs4548895	A	G	0.586878	-0.560603	0.0111283	1e-200	MAPK3
rs257868	C	T	0.547932	0.0978121	0.0119302	2.42773e-16	MAPK3
rs35990726	T	A	0.0208397	-0.249942	0.0416119	1.89448e-09	MAPK3
rs9923341	T	C	0.258467	-0.144956	0.0135401	9.56093e-27	MAPK3
rs3087439	T	C	0.0744944	-0.361789	0.0224615	2.27091e-58	MAPK3
rs3213422	C	A	0.507378	-0.151438	0.0118364	1.76644e-37	DHODH
rs11648622	A	G	0.247811	-0.0975076	0.013761	1.38229e-12	DHODH
rs9931166	A	G	0.262843	0.0959104	0.0134971	1.19619e-12	MMP15
rs72791060	G	C	0.104992	0.112253	0.0193927	7.11443e-09	PSMD7
rs7201952	A	G	0.54457	0.0936747	0.011925	3.98474e-15	VAC14
rs8054131	A	G	0.718046	-0.0861535	0.0132077	6.90081e-11	VAC14
rs7672	G	C	0.703723	-0.130153	0.0129884	1.23737e-23	PLA2G15
rs419949	A	G	0.188789	-0.612423	0.0143084	1e-200	AXIN1
rs118063900	A	G	0.0316107	0.303627	0.0339214	3.52939e-19	AXIN1
rs880087	A	G	0.623572	0.168548	0.0122024	2.13354e-43	MLYCD
rs4782865	T	C	0.620235	0.0817192	0.012244	2.48256e-11	MLYCD
rs12928874	A	G	0.335122	0.466927	0.0119806	1e-200	CRISPLD2
rs138405060	T	C	0.0258185	-0.318796	0.0374322	1.64324e-17	CRISPLD2
rs12934143	A	G	0.629123	-0.137848	0.0122667	2.66502e-29	CRISPLD2
rs4783099	T	C	0.370326	-0.481212	0.0116407	1e-200	CRISPLD2
rs45512591	C	T	0.263727	-0.153985	0.0134443	2.2558e-30	ABCC1
rs212093	G	A	0.441148	-0.18632	0.0118838	2.11885e-55	ABCC1
rs35614	C	T	0.823835	-0.122847	0.0155887	3.26362e-15	ABCC1
rs504348	G	C	0.834932	0.394085	0.0156851	2.66686e-139	ABCC1
rs9939461	A	G	0.616035	-0.0743987	0.0122216	1.1476e-09	SLC7A5
rs55694638	T	C	0.293546	-0.231141	0.0129241	1.54917e-71	SLC7A5
rs28627428	A	G	0.223264	0.152774	0.0142342	7.14003e-27	SLC7A5
rs9928077	T	C	0.259361	0.345422	0.0132648	1.71791e-149	METRN
rs191245907	T	C	0.0132759	0.331182	0.0519265	1.79651e-10	UBE2I
rs34164153	C	T	0.116244	0.552773	0.0179769	1e-200	UBE2I
rs113856625	A	G	0.0562198	0.19944	0.0257837	1.03395e-14	UBE2I
rs117681034	A	G	0.034107	0.180097	0.0327562	3.84123e-08	GSPT1
rs435108	A	G	0.936934	-0.215333	0.0244175	1.15691e-18	GSPT1
rs145980981	A	G	0.0269186	-0.734007	0.0362516	3.7145e-91	GSPT1
rs11570150	A	G	0.0153717	0.362537	0.0482817	5.9676e-14	GSPT1
rs2335455	C	T	0.726842	-0.111268	0.0133244	6.79204e-17	PRSS33
rs1898737	A	G	0.735635	-0.171895	0.0134184	1.43747e-37	HMOX2
rs12933771	T	C	0.172705	-0.263667	0.0155885	3.5359e-64	RBL2
rs11866060	G	C	0.125528	-0.760994	0.0167831	1e-200	RBL2
rs112232322	T	C	0.0323031	-0.211414	0.0336159	3.1911e-10	RBL2
rs62033431	C	T	0.197232	-0.117684	0.0149247	3.13545e-15	RBL2
rs11075675	T	C	0.694869	-0.110848	0.0128919	8.09841e-18	RBL2
rs1833200	G	C	0.257555	0.47236	0.0130169	1e-200	RBL2
rs3764276	C	T	0.108231	-0.406455	0.0188498	3.99945e-103	QPRT
rs871888	G	A	0.276765	0.0767475	0.0132873	7.65879e-09	QPRT
rs1032617	A	T	0.0892543	-0.456836	0.020518	8.03526e-110	XYLT1
rs59022529	C	A	0.0454718	0.173554	0.0285306	1.17951e-09	XYLT1
rs72783564	G	A	0.131202	-0.14232	0.0175877	5.86949e-16	XYLT1
rs4781978	G	C	0.166937	-0.360776	0.0156683	2.55859e-117	XYLT1
rs1993228	T	C	0.282084	0.42073	0.0127428	1e-200	XYLT1
rs117697345	C	A	0.0255239	0.520114	0.0374838	8.9043e-44	XYLT1
rs11150596	T	C	0.40832	0.365486	0.0117115	1e-200	STX4
rs11150628	A	G	0.653639	0.0742038	0.0124931	2.85371e-09	STX4
rs117451918	T	C	0.0214705	0.357505	0.0409513	2.55094e-18	STX4
rs6498018	G	A	0.868993	-0.164242	0.0175854	9.66941e-21	IL21R
rs3093377	G	C	0.194119	0.486832	0.0144792	1e-200	IL21R
rs2280198	G	C	0.446667	0.197029	0.0118564	5.16297e-62	AQP9
rs2729779	C	T	0.762206	0.334078	0.0136943	1.91426e-131	LACTB
rs112740365	A	G	0.0353925	-0.189709	0.0321721	3.70621e-09	CSK
rs2472298	A	G	0.69074	-0.464187	0.0122703	1e-200	CSK
rs112297944	A	G	0.0528603	-0.23232	0.0265275	1.99113e-18	CSK
rs1383636	A	G	0.727882	0.396857	0.0129493	1e-200	CTSH
rs57623551	G	A	0.343274	-0.262585	0.0123388	1.69551e-100	CTSH
rs59145809	C	T	0.148322	-0.12378	0.0167133	1.29957e-13	CTSH
rs939974	G	A	0.648959	-0.18378	0.0123734	6.67268e-50	FAH
rs33929922	C	G	0.0793054	-0.608063	0.0214231	3.22107e-177	FAH
rs12050887	T	G	0.77208	-0.119839	0.0141521	2.50092e-17	FAH
rs10163050	C	T	0.51623	-0.184614	0.011808	4.23156e-55	GABPB1
rs7183946	A	G	0.278608	0.170255	0.0131983	4.51232e-38	BLOC1S6
rs117200428	T	G	0.0177105	-0.378283	0.0450117	4.30824e-17	SGK3
rs13282987	T	C	0.513532	0.391153	0.0114437	1e-200	CA2
rs1320771	T	C	0.0841371	-0.164026	0.021396	1.76889e-14	CA2
rs12543946	C	T	0.0202779	0.232042	0.042181	3.77642e-08	CA2
rs1032551	G	C	0.580245	-0.220075	0.0119167	3.75059e-76	CA2
rs62502443	G	A	0.333839	0.0808521	0.0126024	1.40272e-10	FZD3
rs1946583	C	T	0.876408	0.499928	0.0175877	9.93116e-178	FZD3
rs7815039	A	G	0.466367	0.372894	0.0115103	1e-200	RIPK2
rs4559288	G	T	0.925985	0.147583	0.0227005	7.95793e-11	RIPK2
rs117951399	C	T	0.0134787	-0.296151	0.0515538	9.21383e-09	NBN
rs16904078	C	A	0.0723237	-0.325405	0.0228138	3.68893e-46	NBN
rs78598676	G	A	0.0342432	-0.271335	0.0326485	9.50605e-17	NBN
rs7825222	T	C	0.689956	0.380944	0.0124625	1e-200	NBN
rs4735436	T	G	0.917139	0.17419	0.0215401	6.11505e-16	CPQ
rs4734357	C	T	0.819215	0.231563	0.0153422	1.78978e-51	CPQ
rs10107707	T	C	0.0314741	0.999109	0.0330353	1e-200	CPQ
rs2704248	G	C	0.927003	0.677955	0.0221567	1e-200	CPQ
rs13268057	A	G	0.331088	-0.100268	0.0126188	1.92619e-15	SFRP1
rs3735885	C	T	0.500244	-0.0882741	0.0118803	1.08268e-13	NIPAL2
rs7843440	T	A	0.106807	-0.636525	0.0185098	1e-200	NIPAL2
rs147173359	T	C	0.0374715	-0.311168	0.0312295	2.19079e-23	IKBKB
rs13278372	C	A	0.870179	-0.269184	0.0175624	5.03153e-53	IKBKB
rs3924346	G	A	0.426441	-0.107861	0.0120002	2.50842e-19	PLAT
rs10955187	T	G	0.333659	0.0765476	0.012606	1.26171e-09	STK3
rs2369442	C	A	0.735862	0.101122	0.0134731	6.11505e-14	IL7
rs12678314	G	A	0.757513	-0.179629	0.0138043	1.04016e-38	EEF1D
rs10103274	G	A	0.0880799	0.353295	0.0207888	9.03441e-65	SQLE
rs4872485	T	G	0.490242	-0.0965917	0.011878	4.2228e-16	SLC39A14
rs6468449	A	T	0.444419	0.382278	0.0115374	1e-200	GSR
rs73245390	A	G	0.187195	-0.374457	0.0149291	7.74462e-139	GSR
rs2344801	G	A	0.150342	0.105701	0.0166288	2.06538e-10	GSR
rs150118260	A	G	0.0172552	-0.554226	0.0454664	3.5229e-34	GSR
rs142304459	G	T	0.0192826	-0.237825	0.0432339	3.77642e-08	TNFRSF10A
rs73224403	T	G	0.208073	0.417234	0.0142352	7.72681e-189	TNFRSF10A
rs17089061	T	G	0.0238278	-0.222594	0.0389797	1.1258e-08	TNFRSF10A
rs76507762	T	G	0.0492411	1.19467	0.0256033	1e-200	PPP2CB
rs117262455	T	G	0.0345078	0.19477	0.0325658	2.22321e-09	PPP2CB
rs12545967	T	G	0.796591	0.147122	0.0147338	1.76604e-23	NEFM
rs6998625	C	T	0.0929342	0.251663	0.0203895	5.32721e-35	ARHGEF10
rs73672971	T	G	0.170362	-0.469942	0.0153291	1e-200	ARHGEF10
rs893870	T	G	0.19341	0.166129	0.0150038	1.70765e-28	ARHGEF10
rs11782618	C	A	0.10268	0.206747	0.0195304	3.46817e-26	ARHGEF10
rs74304056	A	G	0.048459	0.574947	0.0272911	1.59735e-98	ARHGEF10
rs117352317	G	A	0.0173922	0.473247	0.0453532	1.72346e-25	ASAH1
rs9325821	A	G	0.951311	0.212276	0.027597	1.44844e-14	ASAH1
rs441517	G	A	0.706002	-0.328991	0.0127669	1.97242e-146	ASAH1
rs79985562	A	G	0.0261946	-0.362427	0.03714	1.69824e-22	ASAH1
rs1008705	C	T	0.310198	0.379292	0.0124642	1e-200	ASAH1
rs7840859	G	A	0.172531	0.114635	0.0157224	3.07185e-13	BNIP3L
rs28595197	T	C	0.0352624	0.273308	0.0321868	2.04503e-17	BNIP3L
rs55668927	T	A	0.0673245	0.131536	0.0237258	2.95978e-08	MAN2B1
rs79203624	A	G	0.0955476	-0.615193	0.0195728	1e-200	MAN2B1
rs1003391	G	A	0.904666	-0.134706	0.0202347	2.79062e-11	MAN2B1
rs74789101	A	G	0.0212886	-0.242572	0.0411823	3.85257e-09	MAN2B1
rs62114103	T	C	0.197734	-0.161682	0.0148811	1.69239e-27	KCNN4
rs78310538	A	G	0.0342548	-0.349193	0.0325907	8.69361e-27	KCNN4
rs148430263	C	T	0.0141204	0.407158	0.0503273	5.95662e-16	KCNN4
rs11083720	T	G	0.365995	0.703281	0.0108452	1e-200	KCNN4
rs74685738	G	T	0.0208324	-0.265905	0.041612	1.65669e-10	KCNN4
rs595474	T	C	0.107766	0.120387	0.0191672	3.36837e-10	TULP2
rs112938655	T	C	0.0297189	0.255566	0.0349832	2.76822e-13	NUCB1
rs6509406	G	C	0.0933545	-0.648189	0.0197168	1e-200	NUCB1
rs6509408	T	G	0.756621	0.169809	0.0137958	8.12269e-35	NUCB1
rs186580067	A	G	0.0257514	0.283366	0.0375001	4.14381e-14	NUCB1
rs3810176	T	C	0.0779985	0.349373	0.0219983	8.47032e-57	GYS1
rs115308402	C	A	0.0349983	0.250369	0.0323174	9.40806e-15	MAP4K1
rs117513237	T	C	0.0230417	-0.260843	0.039608	4.53002e-11	MAP4K1
rs12459024	T	C	0.0477546	-0.312583	0.0277859	2.32113e-29	MAP4K1
rs112569866	A	G	0.0631558	-0.571331	0.0239911	2.37137e-125	TUBB4A
rs59774409	T	C	0.0750338	-0.623075	0.0219748	7.43019e-177	FCGRT
rs62128087	T	C	0.13848	0.201606	0.0171476	6.4998e-32	FCGRT
rs3916839	C	T	0.0337674	-0.183468	0.0329137	2.48668e-08	CKM
rs386569	A	G	0.693374	-0.403208	0.0124538	1e-200	CKM
rs79294762	G	A	0.384791	0.0788297	0.0122146	1.09219e-10	PPP1R13L
rs171140	A	C	0.553418	-0.241151	0.0117987	7.55788e-93	ERCC2
rs12459507	C	A	0.0932875	0.15897	0.0204206	6.99359e-15	DOT1L
rs2301798	T	C	0.0455035	0.568035	0.0281554	1.63005e-90	PLEKHJ1
rs116813755	G	A	0.0966108	0.18379	0.0200868	5.70427e-20	RNASEH2A
rs897804	C	G	0.403487	0.202805	0.012011	5.82103e-64	RNASEH2A
rs9749618	G	A	0.342192	0.313789	0.0122635	2.12814e-144	KLC3
rs2334867	C	T	0.208538	-0.464496	0.0141186	1e-200	CD37
rs73066912	A	G	0.0182144	-0.396466	0.0443817	4.13904e-19	CD37
rs7247894	A	G	0.0244859	-0.276099	0.0384395	6.82967e-13	CD37
rs4807216	T	C	0.86039	0.470345	0.0167101	2.57632e-174	AMH
rs4804793	A	G	0.969378	-0.28532	0.034461	1.23794e-16	RETN
rs35547567	T	C	0.0121597	0.453167	0.054171	5.99101e-17	RETN
rs1423096	C	T	0.909694	-0.189633	0.0207039	5.22878e-20	RETN
rs34124816	C	A	0.0272734	-0.321323	0.0364407	1.16735e-18	RETN
rs12971319	A	T	0.46818	-0.350585	0.0115569	1e-200	FCER2
rs12980031	T	G	0.792647	-0.283261	0.0144859	3.79927e-85	FCER2
rs11465373	T	C	0.0914849	-0.190029	0.0205824	2.63633e-20	FCER2
rs35732815	G	A	0.484493	0.400364	0.0114225	1e-200	DMPK
rs1290754	G	T	0.423503	0.0830147	0.012025	5.07692e-12	IL4I1
rs11539938	C	T	0.468137	-0.215267	0.0117893	1.7354e-74	TLE5
rs308037	G	A	0.677138	-0.0794964	0.0127115	4.00581e-10	TLE5
rs16989288	C	A	0.0182671	-0.315817	0.0443644	1.08868e-12	LILRB1
rs8105795	G	A	0.757862	0.147722	0.013838	1.32984e-26	LILRB1
rs10407009	T	C	0.0572518	-0.625208	0.0250721	2.99916e-137	LILRB1
rs272422	T	C	0.0384601	0.356722	0.0308037	5.18084e-31	LILRB1
rs7260424	A	C	0.0641271	0.871584	0.0231608	1e-200	LILRB1
rs62131650	A	G	0.0463559	-0.871445	0.0273405	1e-200	LILRA1
rs78981156	A	G	0.0305361	-0.484222	0.0343508	3.99669e-45	LILRA1
rs272416	T	C	0.958053	-0.237216	0.0296221	1.166e-15	LILRA1
rs11540761	T	G	0.144737	0.100651	0.0168951	2.56277e-09	LILRA1
rs78873810	T	C	0.0765601	-0.135003	0.0223552	1.54882e-09	AURKC
rs2074858	C	G	0.608908	-0.148998	0.0121317	1.13737e-34	AURKC
rs4804903	C	T	0.669454	-0.176742	0.0125645	6.07575e-45	CCNE1
rs7248315	T	A	0.578205	-0.0748406	0.0120354	5.0225e-10	CCNE1
rs251856	G	A	0.533749	0.247932	0.0117468	6.94704e-99	RPS16
rs11880094	T	C	0.525857	-0.168564	0.0118347	4.94083e-46	DYRK1B
rs978671	G	A	0.729471	-0.085327	0.0133785	1.79651e-10	CLC
rs117782236	T	C	0.0422615	0.161762	0.0295521	4.40494e-08	GPI
rs75998242	T	C	0.0220033	0.554536	0.0403032	4.49676e-43	GPI
rs4332845	A	T	0.696908	0.125618	0.0129068	2.18474e-22	AKT2
rs8105903	A	C	0.537451	-0.208363	0.0118075	1.08069e-69	SLC1A5
rs60964991	A	G	0.395978	0.203238	0.0120489	7.78933e-64	SLC1A5
rs62136766	T	G	0.0693383	-0.362734	0.0232297	5.73588e-55	PRKD2
rs1965675	C	T	0.0374116	0.457152	0.0311263	7.80908e-49	PRKD2
rs146335962	T	C	0.119717	0.570301	0.0176943	1e-200	PRKD2
rs10420726	T	C	0.232845	-0.109177	0.0140521	7.87408e-15	PLIN3
rs262559	G	A	0.915757	0.321695	0.0212566	9.66496e-52	PLIN3
rs2075750	T	C	0.476104	0.144043	0.0118553	5.7372e-34	RPS19
rs12977584	G	A	0.133957	0.197028	0.0173951	9.68947e-30	ETFB
rs2741242	G	T	0.73809	0.190379	0.0134416	1.53886e-45	ETFB
rs8112785	C	T	0.572828	0.286204	0.0117882	3.26588e-130	ETFB
rs1697573	A	T	0.41885	0.361932	0.0116724	1e-200	CD33
rs147493755	C	T	0.016864	0.304316	0.0461519	4.28746e-11	CD33
rs62115999	A	G	0.0203008	-1.00435	0.0413475	2.46604e-130	CD33
rs12608948	T	A	0.347516	0.0755741	0.0124827	1.4112e-09	TYK2
rs34725611	G	A	0.270303	0.362493	0.0130494	7.90679e-170	TYK2
rs12978105	C	A	0.324215	0.204537	0.0125981	2.834e-59	CDC37
rs7260484	A	C	0.0994903	0.217862	0.0197996	3.68808e-28	PTPRS
rs2241352	C	G	0.88155	0.417841	0.0180796	3.57273e-118	CYTH2
rs275847	C	T	0.523819	-0.0875	0.0118942	1.8893e-13	GRIN2D
rs41275788	G	A	0.026038	1.10379	0.0362009	1e-200	CLEC11A
rs34818842	T	A	0.301516	-0.0901598	0.0129469	3.31207e-12	CLEC11A
rs118037554	T	C	0.0161029	0.385985	0.0471726	2.7874e-16	CLEC11A
rs7247456	A	G	0.386041	0.355834	0.0118527	5.188e-198	LIG1
rs3745720	C	A	0.427347	-0.0971958	0.0120033	5.61436e-16	LIG1
rs2305772	A	G	0.59205	0.189419	0.0120051	4.39542e-56	SIGLEC6
rs4802828	A	G	0.108027	-0.678483	0.0183033	1e-200	SIGLEC5
rs1468642	A	T	0.352381	0.0694452	0.0124451	2.40519e-08	SIGLEC5
rs11673704	T	G	0.5026	-0.0672474	0.0118902	1.55121e-08	SIGLEC5
rs28459630	A	G	0.0368926	0.395692	0.0313984	2.05353e-36	SIGLEC5
rs8105105	C	T	0.0487823	-0.566794	0.0272145	2.46434e-96	SIGLEC5
rs73934248	T	C	0.148776	0.137864	0.0166843	1.42069e-16	SIGLEC5
rs12459503	C	T	0.614134	0.215307	0.0120912	6.23591e-71	SIGLEC5
rs493841	T	C	0.52377	0.329531	0.0115897	7.87046e-178	BCAT2
rs62132810	A	G	0.104155	-0.158083	0.0194389	4.20824e-16	BCAT2
rs117449986	G	C	0.100885	0.196946	0.019692	1.50557e-23	LILRB5
rs389096	G	A	0.290094	0.107599	0.0130839	1.97469e-16	LILRB5
rs661676	G	A	0.0785636	-0.793708	0.0210879	1e-200	PRPF31
rs651955	C	T	0.793798	-0.0914947	0.0146909	4.73031e-10	PRPF31
rs663569	A	G	0.971028	0.343522	0.0353666	2.64911e-22	PRPF31
rs3212797	T	C	0.10307	-0.115933	0.0195505	3.02928e-09	JAK3
rs10407385	A	C	0.0336785	-0.208576	0.0329452	2.43579e-10	RPL18A
rs740695	T	C	0.0653722	0.165284	0.0240382	6.16453e-12	SLC5A5
rs117326400	A	G	0.0176612	-0.262848	0.0451318	5.73865e-09	CRTC1
rs756784	G	A	0.565527	0.106927	0.0119733	4.23741e-19	ETV2
rs10411704	T	G	0.808501	-0.149859	0.0150732	2.73275e-23	MAG
rs295776	A	G	0.610211	-0.0768031	0.0121865	2.93447e-10	HPN
rs142239854	A	G	0.0154709	0.457435	0.0480711	1.80302e-21	RUNDC3B
rs111815979	A	G	0.0237802	0.615869	0.0387173	5.70296e-57	RUNDC3B
rs141458195	G	T	0.0316734	0.388904	0.0338269	1.36899e-30	RUNDC3B
rs2282990	T	C	0.0960013	-0.110725	0.0201818	4.09742e-08	CDK6
rs3801267	T	A	0.63417	-0.126951	0.0123104	6.19298e-25	NAMPT
rs6968555	A	C	0.616398	-0.0728526	0.0122244	2.53169e-09	NAMPT
rs42175	A	G	0.411363	0.155333	0.0120242	3.55386e-38	PIK3CG
rs7803148	T	C	0.403903	0.211184	0.0119987	2.43725e-69	PON2
rs1478989	T	C	0.167327	-0.101068	0.0159223	2.18701e-10	PON2
rs79856499	A	C	0.0297149	-0.399763	0.0348897	2.14388e-30	PON2
rs4729189	A	T	0.78813	-0.427346	0.0141139	1e-200	PON2
rs217384	G	T	0.597862	0.174143	0.0120494	2.41379e-47	OGDH
rs1997276	T	A	0.178886	0.137029	0.0154865	8.89406e-19	CAV1
rs10275896	C	T	0.223386	0.0961701	0.0142664	1.57507e-11	HOXA3
rs2960785	C	T	0.514038	0.145555	0.011845	1.04809e-34	HOXA3
rs2960785	C	T	0.514038	0.314839	0.0116096	5.91562e-162	HOXA5
rs12533947	A	G	0.804477	0.124374	0.0149703	9.71628e-17	HOXA5
rs10275896	C	T	0.223386	0.253503	0.0141292	5.56288e-72	HOXA5
rs395878	T	C	0.543875	0.214126	0.0118129	1.96517e-73	VIPR2
rs1544598	T	C	0.132905	-0.216132	0.0174377	2.79512e-35	VIPR2
rs74616683	C	T	0.0574111	0.203082	0.0255278	1.78855e-15	CHN2
rs2058640	C	T	0.275532	-0.113597	0.013287	1.23509e-17	CHN2
rs11971506	A	G	0.306215	-0.156466	0.0128454	3.93369e-34	CHN2
rs62444093	A	G	0.136469	-0.575467	0.0166472	1e-200	CHN2
rs140059823	A	G	0.0238286	-0.491746	0.0388039	8.36758e-37	CHN2
rs6593115	C	T	0.928165	0.187629	0.0229954	3.36667e-16	GRB10
rs73113863	A	C	0.0629276	0.383386	0.0242963	4.3132e-56	GRB10
rs10232729	T	C	0.617583	0.167184	0.0121658	5.67283e-43	STX1A
rs4720002	G	A	0.264189	0.0988732	0.0134734	2.16471e-13	NOD1
rs10951267	C	A	0.263997	0.208843	0.0133873	7.27947e-55	NOD1
rs79259887	A	G	0.0311994	0.192991	0.0341952	1.66341e-08	GARS1
rs2074779	G	C	0.0879633	-0.256347	0.0209019	1.40637e-34	GARS1
rs58448176	C	T	0.038923	0.175487	0.030737	1.13509e-08	GARS1
rs1468402	A	G	0.632498	-0.166497	0.012265	5.64937e-42	CRHR2
rs73452883	T	A	0.102367	0.364043	0.0193937	1.29927e-78	EPHB6
rs13438029	C	T	0.121897	0.146163	0.0181501	8.09282e-16	EPHB6
rs78669493	A	G	0.0241494	-0.254194	0.0387112	5.15466e-11	EPHB6
rs3181165	A	G	0.0545818	0.180794	0.0261562	4.77859e-12	CASP2
rs73170672	A	G	0.0220009	0.420694	0.0404199	2.27982e-25	CASP2
rs2868371	G	C	0.248726	-0.12493	0.0137282	8.99912e-20	HSPB1
rs12670451	T	C	0.0489325	0.236961	0.0275171	7.22936e-18	NPTX2
rs146321308	A	G	0.0213574	0.277849	0.0411014	1.37975e-11	NPTX2
rs1108036	G	A	0.652854	-0.325219	0.0121987	1.37088e-156	NUDT1
rs73156234	T	C	0.213115	-0.153658	0.0144762	2.54859e-26	TFR2
rs62482238	A	G	0.199392	0.127766	0.0148575	8.02786e-18	PCOLCE
rs1864233	T	A	0.0629773	0.373377	0.0242982	2.75043e-53	IMPDH1
rs146312386	T	C	0.132235	0.120812	0.0175405	5.67414e-12	IMPDH1
rs2227667	G	A	0.213451	-0.135254	0.0144809	9.59622e-21	SERPINE1
rs17566854	C	A	0.0526336	-0.34812	0.0264919	1.92708e-39	GLCCI1
rs2041567	C	T	0.764701	0.0816773	0.0140142	5.60286e-09	GLCCI1
rs243484	T	G	0.311456	-0.272132	0.0126465	1.04713e-102	EZH2
rs17643734	G	A	0.0617738	0.695137	0.0240199	3.77572e-184	AHR
rs1111547	G	A	0.734	-0.117272	0.0134334	2.55094e-18	AHR
rs518136	A	G	0.383141	-0.223512	0.0120971	3.19816e-76	AHR
rs6463095	G	A	0.397814	-0.139507	0.0121033	9.71181e-31	GLI3
rs1060304	A	G	0.0754204	0.647322	0.0218702	1.56675e-192	PSMA2
rs62458259	A	G	0.166067	-0.531782	0.0153542	1e-200	BLVRA
rs9639883	G	C	0.178252	0.385875	0.015208	5.01187e-142	BLVRA
rs111915807	A	G	0.204243	0.197863	0.014669	1.83021e-41	BLVRA
rs12702038	G	C	0.0352597	-0.219039	0.0322174	1.05342e-11	BLVRA
rs2284264	C	T	0.508795	0.1067	0.0118714	2.51768e-19	RHEB
rs6963427	T	C	0.641621	-0.279311	0.0121871	3.03389e-116	PRKAG2
rs1997334	G	A	0.419556	-0.0732327	0.0120449	1.2003e-09	PRKAG2
rs4726107	C	T	0.0638501	-0.342536	0.0241726	1.39701e-45	PRKAG2
rs10254547	G	T	0.553776	0.261443	0.011769	2.47172e-109	AEBP1
rs604060	G	A	0.771366	-0.091344	0.0141515	1.0851e-10	AEBP1
rs79902400	T	C	0.0146008	-0.575456	0.0493823	2.21004e-31	POLD2
rs2537184	G	A	0.533873	0.130358	0.0118803	5.17607e-28	GCK
rs1636967	C	A	0.7075	0.165801	0.0130087	3.30674e-37	EIF4H
rs10949834	A	G	0.109474	-0.744885	0.0180013	1e-200	LIMK1
rs138568741	T	C	0.0306319	0.340884	0.0344199	4.01513e-23	LIMK1
rs77309795	A	C	0.0209691	-0.429835	0.0413812	2.82944e-25	LIMK1
rs17250623	G	A	0.299026	-0.176174	0.012915	2.28402e-42	FKTN
rs12379320	G	A	0.204943	-0.12739	0.0147054	4.59515e-18	CNTNAP3
rs41283642	T	C	0.0305855	0.563705	0.0342374	6.59022e-61	TGFBR1
rs4563947	A	G	0.121951	-0.185413	0.0181212	1.42528e-24	TGFBR1
rs62578379	A	T	0.0616555	-0.415939	0.0244955	1.1508e-64	C5
rs118036389	T	C	0.033772	0.355898	0.0328113	2.06538e-27	C5
rs77194243	A	G	0.0920549	-0.127244	0.020559	6.03935e-10	C5
rs74438679	T	C	0.0246059	0.517769	0.03817	6.49382e-42	C5
rs148608447	T	G	0.0333491	-0.376535	0.0329969	3.67621e-30	C5
rs3753029	C	G	0.621303	0.360571	0.0118888	1e-200	C5
rs722126	T	G	0.73544	-0.424119	0.0130122	1e-200	TNFSF8
rs10982461	A	C	0.433345	0.0882726	0.0119877	1.79267e-13	TNFSF8
rs10982489	A	G	0.188408	0.0940275	0.0151998	6.17106e-10	TNFSF8
rs10760548	A	G	0.977927	-0.646188	0.0401429	2.67793e-58	DNM1
rs3003599	G	A	0.797124	0.091508	0.0147801	5.96321e-10	DNM1
rs41476651	T	C	0.102539	-0.630754	0.0188877	1e-200	ENG
rs1544105	T	C	0.429431	-0.136697	0.0119687	3.26889e-30	ENG
rs10819317	G	A	0.152432	-0.42858	0.0161607	5.70164e-155	AK1
rs56996481	G	C	0.232789	0.158652	0.0140199	1.09345e-29	RLN2
rs10974973	T	C	0.0277831	-0.291644	0.0361304	6.90399e-16	RLN2
rs7857194	C	G	0.575295	0.142947	0.0119805	8.07979e-33	RLN1
rs12554802	T	C	0.232181	-0.283394	0.0138929	1.72068e-92	RLN1
rs2381571	C	A	0.755585	0.10013	0.013824	4.38228e-13	KDM4C
rs6477108	A	G	0.216829	0.190952	0.0143533	2.20597e-40	KDM4C
rs13287340	G	A	0.0165951	0.470015	0.0464213	4.27957e-24	DOCK8
rs78480666	T	C	0.0609276	0.2668	0.0247806	4.96021e-27	DOCK8
rs519184	G	C	0.277818	0.411169	0.0128288	1e-200	DOCK8
rs79456417	G	A	0.0536144	-0.470826	0.0261234	1.28115e-72	DOCK8
rs150807883	T	C	0.0172651	-0.323728	0.0456108	1.26765e-12	TESK1
rs17038714	A	G	0.240375	0.317078	0.0136703	5.16416e-119	KCNT1
rs62542690	A	G	0.0761397	0.531424	0.0219904	5.04661e-129	BAG1
rs10793890	G	A	0.882077	-0.431581	0.018093	9.33254e-126	RAPGEF1
rs2966353	A	G	0.304357	-0.589725	0.0119445	1e-200	RAPGEF1
rs72761646	G	A	0.246308	-0.116471	0.0137788	2.83923e-17	RAPGEF1
rs2781540	G	A	0.447721	0.0671375	0.0119558	1.9611e-08	APBA1
rs885070	G	A	0.461699	0.303063	0.0116629	7.2778e-149	PTGDS
rs4880192	G	A	0.745572	0.398867	0.0132464	3.43558e-199	ABCA2
rs10870145	T	C	0.442716	0.0698737	0.011968	5.27048e-09	ABCA2
rs1923704	C	T	0.185811	-0.0919768	0.0152823	1.7593e-09	DNTT
rs117699776	G	A	0.0481037	0.38329	0.0276261	9.0803e-44	DNTT
rs10905355	A	G	0.272451	0.0860894	0.0133484	1.1244e-10	GATA3
rs976296	G	A	0.0665434	0.778044	0.0229651	1e-200	PKD2L1
rs2862925	T	C	0.390883	0.13227	0.0121466	1.29479e-27	PKD2L1
rs4748340	G	A	0.589952	0.117027	0.0120608	2.92213e-22	CUBN
rs11813767	A	G	0.878784	0.120537	0.0182075	3.58261e-11	CUBN
rs10904881	A	C	0.430794	-0.384953	0.0115742	1e-200	CUBN
rs3758412	G	A	0.309304	-0.204781	0.0127609	5.94155e-58	TRDMT1
rs7092936	A	G	0.147152	-0.346181	0.016546	3.34811e-97	TRDMT1
rs3827681	C	T	0.536235	0.338588	0.0115896	1.25893e-187	MAPK8
rs17660982	T	C	0.0226608	-0.246003	0.0399394	7.30214e-10	MAPK8
rs1109171	A	G	0.420811	0.488139	0.0113339	1e-200	CDH23
rs10823805	T	C	0.321696	-0.399196	0.0122901	1e-200	CDH23
rs12411695	G	C	0.370523	-0.181719	0.0122286	5.95662e-50	CDH23
rs117381701	T	C	0.0209259	0.31947	0.0414939	1.3693e-14	CDH23
rs9415037	T	C	0.177184	-0.0904049	0.0155691	6.36781e-09	VSIR
rs9415997	A	G	0.201716	-0.208893	0.0147273	1.14762e-45	VSIR
rs1613186	T	C	0.428201	0.278084	0.0117982	7.8343e-123	SPOCK2
rs59203463	C	T	0.0317445	-0.238731	0.0338886	1.85994e-12	SPOCK2
rs12257692	C	T	0.0566344	-0.158287	0.0257147	7.47946e-10	SPOCK2
rs12779570	T	C	0.611687	-0.303388	0.0119421	2.23357e-142	MICU1
rs58477734	C	G	0.415107	-0.138609	0.0120224	9.40156e-31	BMPR1A
rs118104190	A	G	0.0129611	0.363137	0.0525318	4.75883e-12	MINPP1
rs3120085	A	C	0.864663	-0.128853	0.0173647	1.16762e-13	MINPP1
rs35493467	A	G	0.0364991	0.40094	0.0315579	5.5616e-37	ACTA2
rs141404387	C	T	0.0357861	-0.180493	0.0320046	1.70251e-08	ACTA2
rs7085705	C	G	0.327564	-0.997535	0.00950384	1e-200	ACTA2
rs78019618	C	T	0.0337426	0.256251	0.032891	6.65886e-15	ACTA2
rs117041874	T	C	0.0444008	-0.377548	0.028719	1.78484e-39	ACTA2
rs181076599	A	G	0.0183885	0.499077	0.0441002	1.08368e-29	ACTA2
rs61852572	G	A	0.111711	-0.576934	0.0182591	1e-200	ACTA2
rs142695847	T	C	0.0136993	0.292167	0.0511433	1.1126e-08	ACTA2
rs117376141	T	C	0.0244873	0.720192	0.0380285	5.54626e-80	LIPA
rs1000107	C	T	0.0212422	0.357323	0.0411672	3.97192e-18	LIPA
rs4934454	A	C	0.490173	0.382475	0.0114623	1e-200	LIPA
rs11203143	T	C	0.12786	0.238116	0.0177101	3.29382e-41	LIPA
rs2071511	T	C	0.422612	-0.352814	0.011677	1.52405e-200	LIPA
rs4933171	C	T	0.150551	0.0934182	0.0166245	1.9184e-08	LIPA
rs10881978	G	C	0.519376	-0.236674	0.0117447	2.61638e-90	TNKS2
rs2297743	G	C	0.0848606	0.204587	0.0212878	7.22603e-22	TNKS2
rs11592334	A	G	0.516588	-0.132686	0.0118576	4.57509e-29	SUFU
rs11191865	A	G	0.488085	0.2079	0.0117776	9.822e-70	STN1
rs588931	C	T	0.810162	-0.374173	0.014846	3.65595e-140	MAP3K8
rs56311653	C	T	0.174744	-0.124125	0.015638	2.06443e-15	MAP3K8
rs7095741	T	A	0.527527	-0.0748142	0.0119049	3.29549e-10	MAP3K8
rs7902986	T	C	0.531655	0.123761	0.0118818	2.10039e-25	XPNPEP1
rs111698799	T	C	0.0158212	0.2906	0.0476339	1.0567e-09	XPNPEP1
rs112671664	C	T	0.0342826	0.194349	0.0326692	2.70122e-09	XPNPEP1
rs1245911	C	A	0.445176	0.401785	0.0114883	1e-200	XPNPEP1
rs79110044	A	G	0.117091	-0.162276	0.0184603	1.48765e-18	SMC3
rs142337917	C	T	0.0147659	-0.283123	0.0492876	9.22465e-09	CCDC6
rs12778666	C	T	0.498987	0.187551	0.0117984	6.7112e-57	CCDC6
rs7909877	T	C	0.301551	-0.144762	0.0129113	3.55222e-29	CCNY
rs8104023	C	T	0.560888	-0.40174	0.0115062	1e-200	RPL28
rs8103794	A	G	0.435118	-0.130401	0.0119547	1.0556e-27	RPL28
rs7508108	G	A	0.34692	-0.187841	0.0124036	8.27561e-52	RPL28
rs7251709	G	T	0.141759	0.093122	0.0170453	4.68145e-08	RPL28
rs1250565	A	G	0.380104	0.183499	0.0121636	2.00817e-51	ZMIZ1
rs4246943	A	G	0.0805065	0.146748	0.0218404	1.82978e-11	PPIF
rs7086293	C	T	0.524969	-0.204494	0.0117934	2.36374e-67	PPIF
rs2302778	G	A	0.759161	-0.23793	0.0137744	7.46105e-67	PSMD3
rs12948345	T	C	0.164528	0.138192	0.0160109	6.08135e-18	RNF43
rs199520	A	G	0.76705	-0.204448	0.0139744	1.80801e-48	WNT3
rs4061819	C	A	0.497436	-0.0709266	0.0118887	2.43439e-09	WNT3
rs75375654	T	C	0.102641	-0.176749	0.0195545	1.58416e-19	P2RX1
rs12949989	G	A	0.350561	0.541666	0.0116106	1e-200	P2RX1
rs71366585	A	G	0.0199843	0.325244	0.0424406	1.81051e-14	P2RX1
rs7213777	G	A	0.765486	-0.421988	0.0135908	1e-200	P2RX1
rs150739185	A	C	0.0169923	-0.474002	0.0458779	5.06058e-25	P2RX1
rs112911630	A	G	0.143195	-0.214895	0.0168953	4.61424e-37	TUBD1
rs2907263	G	A	0.746819	0.0967325	0.0136632	1.44344e-12	RPS6KB1
rs1292060	G	A	0.316581	0.150682	0.0127325	2.59836e-32	RPS6KB1
rs59934550	C	T	0.334566	0.206791	0.0124933	1.54348e-61	CBX1
rs1106343	A	G	0.172742	-0.385171	0.0154069	6.10942e-138	GALK1
rs3853647	A	C	0.102861	0.110504	0.0195704	1.6384e-08	ENO3
rs9972906	A	C	0.1159	0.23703	0.0184857	1.23169e-37	ENO3
rs1060431	A	G	0.0802172	-0.239699	0.0218182	4.44324e-28	ENO3
rs72835059	A	G	0.095512	0.509406	0.0197903	4.16869e-146	CHRNE
rs12601627	G	A	0.39428	-0.0779324	0.0121612	1.47052e-10	C1QBP
rs216410	G	C	0.878473	0.235124	0.0181078	1.49245e-38	BLMH
rs28709535	A	G	0.262613	-0.39697	0.0131058	1e-200	BLMH
rs34086083	T	C	0.450448	0.348887	0.0115963	7.37904e-199	BLMH
rs73263797	T	C	0.101151	-0.210365	0.019659	1.00902e-26	BLMH
rs28709535	A	G	0.262613	-0.424483	0.0130446	1e-200	CPD
rs9904033	A	C	0.195928	0.154188	0.0149388	5.65067e-25	CPD
rs34086083	T	C	0.450448	0.227302	0.0118084	1.43913e-82	CPD
rs7221575	T	A	0.360494	0.136459	0.0123424	2.05022e-28	DRG2
rs7225972	G	A	0.90889	0.520753	0.0202128	2.26986e-146	DRG2
rs885633	T	C	0.0283365	0.248978	0.0358072	3.57108e-12	ICAM2
rs58370062	G	A	0.348615	-0.28206	0.012262	4.36516e-117	ICAM2
rs17650301	C	A	0.304004	-0.557367	0.0120586	1e-200	DDX5
rs118092144	A	G	0.461554	0.0804479	0.0119196	1.48662e-11	PSMD11
rs931226	C	T	0.95528	0.432427	0.0285649	9.03858e-52	LGALS3BP
rs6501259	T	C	0.96333	-0.238525	0.0316028	4.43302e-14	LGALS3BP
rs76911647	C	G	0.0223702	0.452903	0.0400651	1.25083e-29	LGALS3BP
rs112571888	C	G	0.0659633	0.157724	0.0239411	4.46375e-11	CCL2
[truncated: 6,602 more rows]

## Sheet: Sheet3
Supplementary Material 3	MR analysis of druggable genes and childhood asthma.
id.exposure	id.outcome	outcome	exposure	method	nsnp	Beta	SE	pval	lo_ci	up_ci	or	or_lci95	or_uci95
eqtl-a-ENSG00000000938	X1FFS5	CHILD ASTHMA	FGR	Wald ratio	1	-0.0252855	0.17852	0.887365	-0.375185	0.324614	0.975032	0.687162	1.3835
eqtl-a-ENSG00000000971	X1FFS5	CHILD ASTHMA	CFH	Wald ratio	1	-0.106302	0.219568	0.628284	-0.536656	0.324051	0.899153	0.5847	1.38272
eqtl-a-ENSG00000001036	X1FFS5	CHILD ASTHMA	FUCA2	Inverse variance weighted	2	0.0273961	0.0669527	0.682404	-0.103831	0.158623	1.02777	0.901377	1.1719
eqtl-a-ENSG00000001084	X1FFS5	CHILD ASTHMA	GCLC	MR Egger	3	0.13421	0.196677	0.618787	-0.251277	0.519697	1.14363	0.777807	1.68152
eqtl-a-ENSG00000001084	X1FFS5	CHILD ASTHMA	GCLC	Weighted median	3	-0.104495	0.0724362	0.149139	-0.24647	0.0374801	0.900779	0.781555	1.03819
eqtl-a-ENSG00000001084	X1FFS5	CHILD ASTHMA	GCLC	Inverse variance weighted	3	-0.123059	0.0755248	0.103231	-0.271088	0.0249695	0.884211	0.76255	1.02528
eqtl-a-ENSG00000001084	X1FFS5	CHILD ASTHMA	GCLC	Simple mode	3	-0.0797972	0.0946074	0.487771	-0.265228	0.105633	0.923304	0.767031	1.11141
eqtl-a-ENSG00000001084	X1FFS5	CHILD ASTHMA	GCLC	Weighted mode	3	-0.102312	0.0735614	0.298811	-0.246492	0.0418686	0.902748	0.781537	1.04276
eqtl-a-ENSG00000001630	X1FFS5	CHILD ASTHMA	CYP51A1	Wald ratio	1	0.0312302	0.053064	0.556171	-0.0727752	0.135236	1.03172	0.92981	1.14481
eqtl-a-ENSG00000002016	X1FFS5	CHILD ASTHMA	RAD52	Wald ratio	1	0.124927	0.0683946	0.0677655	-0.00912638	0.25898	1.13307	0.990915	1.29561
eqtl-a-ENSG00000002330	X1FFS5	CHILD ASTHMA	BAD	Wald ratio	1	-0.153321	0.202021	0.447893	-0.549283	0.242641	0.857855	0.577364	1.27461
eqtl-a-ENSG00000002549	X1FFS5	CHILD ASTHMA	LAP3	MR Egger	5	0.0366211	0.118208	0.776985	-0.195067	0.26831	1.0373	0.822779	1.30775
eqtl-a-ENSG00000002549	X1FFS5	CHILD ASTHMA	LAP3	Weighted median	5	-0.0477138	0.067329	0.478531	-0.179679	0.084251	0.953407	0.835539	1.0879
eqtl-a-ENSG00000002549	X1FFS5	CHILD ASTHMA	LAP3	Inverse variance weighted	5	-0.0552036	0.0622424	0.375126	-0.177199	0.0667915	0.946292	0.837613	1.06907
eqtl-a-ENSG00000002549	X1FFS5	CHILD ASTHMA	LAP3	Simple mode	5	-0.109816	0.114389	0.391408	-0.334019	0.114386	0.895999	0.71604	1.12119
eqtl-a-ENSG00000002549	X1FFS5	CHILD ASTHMA	LAP3	Weighted mode	5	0.00491804	0.0748626	0.950774	-0.141813	0.151649	1.00493	0.867784	1.16375
eqtl-a-ENSG00000002587	X1FFS5	CHILD ASTHMA	HS3ST1	Inverse variance weighted	2	0.084161	0.0770894	0.27495	-0.0669342	0.235256	1.0878	0.935257	1.26523
eqtl-a-ENSG00000002726	X1FFS5	CHILD ASTHMA	AOC1	MR Egger	5	0.0947352	0.226941	0.70443	-0.35007	0.53954	1.09937	0.704639	1.71522
eqtl-a-ENSG00000002726	X1FFS5	CHILD ASTHMA	AOC1	Weighted median	5	-0.0605012	0.0398216	0.128686	-0.138552	0.0175492	0.941293	0.870618	1.0177
eqtl-a-ENSG00000002726	X1FFS5	CHILD ASTHMA	AOC1	Inverse variance weighted	5	-0.0551802	0.0381454	0.148016	-0.129945	0.0195848	0.946315	0.878144	1.01978
eqtl-a-ENSG00000002726	X1FFS5	CHILD ASTHMA	AOC1	Simple mode	5	-0.052078	0.0621695	0.449346	-0.17393	0.0697742	0.949255	0.840356	1.07227
eqtl-a-ENSG00000002726	X1FFS5	CHILD ASTHMA	AOC1	Weighted mode	5	-0.0568825	0.0410382	0.237982	-0.137317	0.0235523	0.944705	0.871694	1.02383
eqtl-a-ENSG00000002745	X1FFS5	CHILD ASTHMA	WNT16	Wald ratio	1	-0.161913	0.228821	0.479196	-0.610403	0.286577	0.850515	0.543132	1.33186
eqtl-a-ENSG00000002822	X1FFS5	CHILD ASTHMA	MAD1L1	MR Egger	6	0.0110617	0.362844	0.97714	-0.700112	0.722235	1.01112	0.49653	2.05903
eqtl-a-ENSG00000002822	X1FFS5	CHILD ASTHMA	MAD1L1	Weighted median	6	-0.0275914	0.0448344	0.538286	-0.115467	0.0602841	0.972786	0.89095	1.06214
eqtl-a-ENSG00000002822	X1FFS5	CHILD ASTHMA	MAD1L1	Inverse variance weighted	6	-0.0171439	0.0423982	0.685952	-0.100244	0.0659566	0.983002	0.904616	1.06818
eqtl-a-ENSG00000002822	X1FFS5	CHILD ASTHMA	MAD1L1	Simple mode	6	-0.0501806	0.079599	0.556108	-0.206195	0.105833	0.951058	0.813675	1.11164
eqtl-a-ENSG00000002822	X1FFS5	CHILD ASTHMA	MAD1L1	Weighted mode	6	-0.0283667	0.0467117	0.57019	-0.119922	0.0631883	0.972032	0.88699	1.06523
eqtl-a-ENSG00000003056	X1FFS5	CHILD ASTHMA	M6PR	MR Egger	4	0.103783	0.238459	0.705864	-0.363597	0.571163	1.10936	0.695171	1.77033
eqtl-a-ENSG00000003056	X1FFS5	CHILD ASTHMA	M6PR	Weighted median	4	-0.0855875	0.146684	0.559569	-0.373089	0.201914	0.917973	0.688604	1.22374
eqtl-a-ENSG00000003056	X1FFS5	CHILD ASTHMA	M6PR	Inverse variance weighted	4	0.0168542	0.11482	0.883299	-0.208192	0.241901	1.017	0.812051	1.27367
eqtl-a-ENSG00000003056	X1FFS5	CHILD ASTHMA	M6PR	Simple mode	4	-0.117462	0.224903	0.637592	-0.558272	0.323349	0.889175	0.572197	1.38175
eqtl-a-ENSG00000003056	X1FFS5	CHILD ASTHMA	M6PR	Weighted mode	4	-0.113513	0.17569	0.564237	-0.457866	0.23084	0.892693	0.632632	1.25966
eqtl-a-ENSG00000003137	X1FFS5	CHILD ASTHMA	CYP26B1	MR Egger	4	0.0395564	0.0496263	0.508995	-0.0577112	0.136824	1.04035	0.943923	1.14663
eqtl-a-ENSG00000003137	X1FFS5	CHILD ASTHMA	CYP26B1	Weighted median	4	0.0184283	0.0316303	0.560152	-0.0435671	0.0804237	1.0186	0.957368	1.08375
eqtl-a-ENSG00000003137	X1FFS5	CHILD ASTHMA	CYP26B1	Inverse variance weighted	4	0.0152339	0.0313914	0.627471	-0.0462932	0.076761	1.01535	0.954762	1.07978
eqtl-a-ENSG00000003137	X1FFS5	CHILD ASTHMA	CYP26B1	Simple mode	4	-0.00818903	0.0735689	0.918399	-0.152384	0.136006	0.991844	0.858658	1.14569
eqtl-a-ENSG00000003137	X1FFS5	CHILD ASTHMA	CYP26B1	Weighted mode	4	0.0199507	0.0314074	0.570422	-0.0416078	0.0815092	1.02015	0.959246	1.08492
eqtl-a-ENSG00000003147	X1FFS5	CHILD ASTHMA	ICA1	Inverse variance weighted	2	-0.0796234	0.101989	0.434974	-0.279521	0.120274	0.923464	0.756146	1.12781
eqtl-a-ENSG00000003402	X1FFS5	CHILD ASTHMA	CFLAR	Inverse variance weighted	2	-0.188219	0.188115	0.317043	-0.556923	0.180486	0.828433	0.572969	1.1978
eqtl-a-ENSG00000003436	X1FFS5	CHILD ASTHMA	TFPI	Wald ratio	1	0.0677751	0.210114	0.747026	-0.344048	0.479598	1.07012	0.708895	1.61543
eqtl-a-ENSG00000004059	X1FFS5	CHILD ASTHMA	ARF5	Wald ratio	1	-0.0833089	0.17095	0.626026	-0.418372	0.251754	0.920067	0.658118	1.28628
eqtl-a-ENSG00000004455	X1FFS5	CHILD ASTHMA	AK2	Inverse variance weighted	2	0.129317	0.0954796	0.17561	-0.0578228	0.316457	1.13805	0.943817	1.37226
eqtl-a-ENSG00000004468	X1FFS5	CHILD ASTHMA	CD38	Wald ratio	1	0.0682463	0.166653	0.682164	-0.258394	0.394886	1.07063	0.772291	1.48422
eqtl-a-ENSG00000004478	X1FFS5	CHILD ASTHMA	FKBP4	Wald ratio	1	-0.267004	0.199224	0.180174	-0.657484	0.123475	0.76567	0.518153	1.13142
eqtl-a-ENSG00000004487	X1FFS5	CHILD ASTHMA	KDM1A	Wald ratio	1	0.275252	0.153246	0.0724703	-0.0251089	0.575614	1.31686	0.975204	1.77822
eqtl-a-ENSG00000004660	X1FFS5	CHILD ASTHMA	CAMKK1	Wald ratio	1	0.0158341	0.0845949	0.851523	-0.149972	0.18164	1.01596	0.860732	1.19918
eqtl-a-ENSG00000004700	X1FFS5	CHILD ASTHMA	RECQL	Wald ratio	1	-0.00195602	0.0561636	0.972217	-0.112037	0.108125	0.998046	0.894012	1.11419
eqtl-a-ENSG00000004779	X1FFS5	CHILD ASTHMA	NDUFAB1	Wald ratio	1	0.284816	0.247282	0.249408	-0.199856	0.769489	1.32952	0.818849	2.15866
eqtl-a-ENSG00000004799	X1FFS5	CHILD ASTHMA	PDK4	MR Egger	3	0.255095	0.567342	0.730998	-0.856896	1.36709	1.29058	0.424478	3.9239
eqtl-a-ENSG00000004799	X1FFS5	CHILD ASTHMA	PDK4	Weighted median	3	-0.0179887	0.0694073	0.7955	-0.154027	0.11805	0.982172	0.857249	1.1253
eqtl-a-ENSG00000004799	X1FFS5	CHILD ASTHMA	PDK4	Inverse variance weighted	3	-0.0313251	0.0660016	0.635064	-0.160688	0.098038	0.96916	0.851557	1.103
eqtl-a-ENSG00000004799	X1FFS5	CHILD ASTHMA	PDK4	Simple mode	3	0.0176838	0.111243	0.888298	-0.200353	0.23572	1.01784	0.818442	1.26582
eqtl-a-ENSG00000004799	X1FFS5	CHILD ASTHMA	PDK4	Weighted mode	3	-0.0158631	0.0710151	0.843983	-0.155053	0.123327	0.984262	0.85637	1.13125
eqtl-a-ENSG00000004809	X1FFS5	CHILD ASTHMA	SLC22A16	MR Egger	3	-0.0365042	0.0895129	0.753488	-0.211949	0.138941	0.964154	0.809006	1.14906
eqtl-a-ENSG00000004809	X1FFS5	CHILD ASTHMA	SLC22A16	Weighted median	3	-0.0371653	0.0388661	0.33895	-0.113343	0.0390122	0.963517	0.892844	1.03978
eqtl-a-ENSG00000004809	X1FFS5	CHILD ASTHMA	SLC22A16	Inverse variance weighted	3	-0.0380463	0.0406831	0.349692	-0.117785	0.0416925	0.962668	0.888887	1.04257
eqtl-a-ENSG00000004809	X1FFS5	CHILD ASTHMA	SLC22A16	Simple mode	3	0.00702093	0.0662966	0.925325	-0.12292	0.136962	1.00705	0.884334	1.14678
eqtl-a-ENSG00000004809	X1FFS5	CHILD ASTHMA	SLC22A16	Weighted mode	3	-0.0233103	0.0449314	0.655598	-0.111376	0.0647554	0.976959	0.894602	1.0669
eqtl-a-ENSG00000004975	X1FFS5	CHILD ASTHMA	DVL2	Wald ratio	1	-0.0580956	0.106497	0.585399	-0.266829	0.150638	0.94356	0.765804	1.16258
eqtl-a-ENSG00000005001	X1FFS5	CHILD ASTHMA	PRSS22	Inverse variance weighted	2	-0.026365	0.0721953	0.71497	-0.167868	0.115138	0.97398	0.845466	1.12203
eqtl-a-ENSG00000005156	X1FFS5	CHILD ASTHMA	LIG3	MR Egger	4	0.148724	0.102975	0.285496	-0.0531062	0.350554	1.16035	0.948279	1.41985
eqtl-a-ENSG00000005156	X1FFS5	CHILD ASTHMA	LIG3	Weighted median	4	0.0414587	0.0442844	0.349175	-0.0453388	0.128256	1.04233	0.955674	1.13684
eqtl-a-ENSG00000005156	X1FFS5	CHILD ASTHMA	LIG3	Inverse variance weighted	4	0.000508723	0.0457679	0.991131	-0.0891964	0.0902138	1.00051	0.914666	1.09441
eqtl-a-ENSG00000005156	X1FFS5	CHILD ASTHMA	LIG3	Simple mode	4	0.0252971	0.111422	0.834986	-0.193091	0.243685	1.02562	0.824407	1.27594
eqtl-a-ENSG00000005156	X1FFS5	CHILD ASTHMA	LIG3	Weighted mode	4	0.0386531	0.0467305	0.468804	-0.0529387	0.130245	1.03941	0.948438	1.13911
eqtl-a-ENSG00000005249	X1FFS5	CHILD ASTHMA	PRKAR2B	Wald ratio	1	0.0100371	0.111481	0.92826	-0.208466	0.22854	1.01009	0.811829	1.25676
eqtl-a-ENSG00000005381	X1FFS5	CHILD ASTHMA	MPO	Inverse variance weighted	2	0.00592232	0.0406415	0.884142	-0.073735	0.0855797	1.00594	0.928918	1.08935
eqtl-a-ENSG00000005469	X1FFS5	CHILD ASTHMA	CROT	Wald ratio	1	0.137454	0.0721498	0.0567638	-0.00395922	0.278868	1.14735	0.996049	1.32163
eqtl-a-ENSG00000005471	X1FFS5	CHILD ASTHMA	ABCB4	Inverse variance weighted	2	-0.0861143	0.0642729	0.180303	-0.212089	0.0398606	0.917489	0.808893	1.04067
eqtl-a-ENSG00000005483	X1FFS5	CHILD ASTHMA	KMT2E	Wald ratio	1	-0.0660193	0.241713	0.784753	-0.539778	0.407739	0.936113	0.582878	1.50341
eqtl-a-ENSG00000005882	X1FFS5	CHILD ASTHMA	PDK2	Inverse variance weighted	2	-0.0522459	0.0807312	0.517529	-0.210479	0.105987	0.949095	0.810196	1.11181
eqtl-a-ENSG00000005884	X1FFS5	CHILD ASTHMA	ITGA3	Wald ratio	1	0.0905018	0.119762	0.449842	-0.144232	0.325236	1.09472	0.865687	1.38436
eqtl-a-ENSG00000006125	X1FFS5	CHILD ASTHMA	AP2B1	Inverse variance weighted	2	-0.0088555	0.0593151	0.88132	-0.125113	0.107402	0.991184	0.882397	1.11338
eqtl-a-ENSG00000006432	X1FFS5	CHILD ASTHMA	MAP3K9	Wald ratio	1	-0.00475872	0.0520159	0.927106	-0.10671	0.0971924	0.995253	0.898786	1.10207
eqtl-a-ENSG00000006534	X1FFS5	CHILD ASTHMA	ALDH3B1	Inverse variance weighted	2	0.0534727	0.0817098	0.51284	-0.106678	0.213624	1.05493	0.898815	1.23816
eqtl-a-ENSG00000006607	X1FFS5	CHILD ASTHMA	FARP2	MR Egger	3	-0.00561319	0.0897778	0.960248	-0.181578	0.170351	0.994403	0.833953	1.18572
eqtl-a-ENSG00000006607	X1FFS5	CHILD ASTHMA	FARP2	Weighted median	3	0.0253373	0.0487945	0.603575	-0.0702998	0.120974	1.02566	0.932114	1.1286
eqtl-a-ENSG00000006607	X1FFS5	CHILD ASTHMA	FARP2	Inverse variance weighted	3	0.027783	0.0488047	0.569173	-0.0678742	0.12344	1.02817	0.934378	1.13138
eqtl-a-ENSG00000006607	X1FFS5	CHILD ASTHMA	FARP2	Simple mode	3	0.00777066	0.0780196	0.929747	-0.145148	0.160689	1.0078	0.864895	1.17432
eqtl-a-ENSG00000006607	X1FFS5	CHILD ASTHMA	FARP2	Weighted mode	3	0.0151825	0.0519656	0.797681	-0.0866701	0.117035	1.0153	0.91698	1.12416
eqtl-a-ENSG00000006638	X1FFS5	CHILD ASTHMA	TBXA2R	Wald ratio	1	0.087059	0.137022	0.525189	-0.181503	0.355621	1.09096	0.834016	1.42707
eqtl-a-ENSG00000006695	X1FFS5	CHILD ASTHMA	COX10	Inverse variance weighted	2	-0.0569691	0.111771	0.610265	-0.27604	0.162102	0.944623	0.758783	1.17598
eqtl-a-ENSG00000007047	X1FFS5	CHILD ASTHMA	MARK4	MR Egger	4	0.292177	0.146202	0.183714	0.00562217835260137	0.578733	1.33934	1.00564	1.78378
eqtl-a-ENSG00000007047	X1FFS5	CHILD ASTHMA	MARK4	Weighted median	4	0.0396269	0.0425682	0.351904	-0.0438069	0.123061	1.04042	0.957139	1.13095
eqtl-a-ENSG00000007047	X1FFS5	CHILD ASTHMA	MARK4	Inverse variance weighted	4	0.033951	0.0495755	0.493449	-0.0632171	0.131119	1.03453	0.93874	1.1401
eqtl-a-ENSG00000007047	X1FFS5	CHILD ASTHMA	MARK4	Simple mode	4	0.0508052	0.129953	0.721944	-0.203902	0.305512	1.05212	0.815542	1.35732
eqtl-a-ENSG00000007047	X1FFS5	CHILD ASTHMA	MARK4	Weighted mode	4	0.0646381	0.0473924	0.265918	-0.028251	0.157527	1.06677	0.972144	1.17061
eqtl-a-ENSG00000007171	X1FFS5	CHILD ASTHMA	NOS2	Wald ratio	1	0.0328307	0.0966888	0.734196	-0.156679	0.222341	1.03338	0.854978	1.249
eqtl-a-ENSG00000007264	X1FFS5	CHILD ASTHMA	MATK	MR Egger	3	0.147753	0.2336	0.640961	-0.310103	0.605609	1.15923	0.733371	1.83237
eqtl-a-ENSG00000007264	X1FFS5	CHILD ASTHMA	MATK	Weighted median	3	0.141362	0.100281	0.15864	-0.0551886	0.337912	1.15184	0.946307	1.40202
eqtl-a-ENSG00000007264	X1FFS5	CHILD ASTHMA	MATK	Inverse variance weighted	3	0.138431	0.0901327	0.124572	-0.0382287	0.315092	1.14847	0.962493	1.37038
eqtl-a-ENSG00000007264	X1FFS5	CHILD ASTHMA	MATK	Simple mode	3	0.14254	0.118625	0.352501	-0.0899645	0.375045	1.1532	0.913964	1.45506
eqtl-a-ENSG00000007264	X1FFS5	CHILD ASTHMA	MATK	Weighted mode	3	0.142766	0.122064	0.362686	-0.0964797	0.382012	1.15346	0.908028	1.46523
eqtl-a-ENSG00000007312	X1FFS5	CHILD ASTHMA	CD79B	Wald ratio	1	-0.189038	0.113827	0.0967643	-0.41214	0.0340632	0.827755	0.662232	1.03465
eqtl-a-ENSG00000007314	X1FFS5	CHILD ASTHMA	SCN4A	Wald ratio	1	-0.0553079	0.199686	0.7818	-0.446693	0.336077	0.946194	0.63974	1.39945
eqtl-a-ENSG00000007944	X1FFS5	CHILD ASTHMA	MYLIP	Inverse variance weighted	2	0.0398216	0.0542995	0.463333	-0.0666054	0.146249	1.04063	0.935564	1.15748
eqtl-a-ENSG00000007968	X1FFS5	CHILD ASTHMA	E2F2	Wald ratio	1	-0.236133	0.228223	0.300828	-0.683449	0.211184	0.789676	0.504872	1.23514
eqtl-a-ENSG00000008018	X1FFS5	CHILD ASTHMA	PSMB1	Wald ratio	1	-0.0456309	0.049405	0.35569	-0.142465	0.0512028	0.955395	0.867218	1.05254
eqtl-a-ENSG00000008128	X1FFS5	CHILD ASTHMA	CDK11A	Wald ratio	1	-0.160517	0.1544	0.29852	-0.463141	0.142108	0.851704	0.629304	1.1527
eqtl-a-ENSG00000008394	X1FFS5	CHILD ASTHMA	MGST1	Wald ratio	1	-0.00108408	0.0569676	0.984817	-0.112741	0.110572	0.998917	0.893382	1.11692
eqtl-a-ENSG00000008405	X1FFS5	CHILD ASTHMA	CRY1	Wald ratio	1	0.025347	0.0966163	0.793054	-0.164021	0.214715	1.02567	0.848724	1.23951
eqtl-a-ENSG00000008438	X1FFS5	CHILD ASTHMA	PGLYRP1	Inverse variance weighted	2	-0.0156587	0.0480331	0.744426	-0.109804	0.0784862	0.984463	0.89601	1.08165
eqtl-a-ENSG00000008513	X1FFS5	CHILD ASTHMA	ST3GAL1	MR Egger	4	-0.296657	0.301749	0.4292	-0.888085	0.294771	0.743299	0.411443	1.34282
eqtl-a-ENSG00000008513	X1FFS5	CHILD ASTHMA	ST3GAL1	Weighted median	4	0.0305911	0.0493041	0.534957	-0.066045	0.127227	1.03106	0.936089	1.13567
eqtl-a-ENSG00000008513	X1FFS5	CHILD ASTHMA	ST3GAL1	Inverse variance weighted	4	0.040128	0.0468636	0.391847	-0.0517246	0.131981	1.04094	0.94959	1.14109
eqtl-a-ENSG00000008513	X1FFS5	CHILD ASTHMA	ST3GAL1	Simple mode	4	0.0519524	0.0680312	0.500637	-0.0813888	0.185294	1.05333	0.921835	1.20357
eqtl-a-ENSG00000008513	X1FFS5	CHILD ASTHMA	ST3GAL1	Weighted mode	4	0.0169395	0.0564957	0.783876	-0.0937919	0.127671	1.01708	0.910472	1.13618
eqtl-a-ENSG00000008516	X1FFS5	CHILD ASTHMA	MMP25	Inverse variance weighted	2	0.00553331	0.0625955	0.92956	-0.117154	0.12822	1.00555	0.889448	1.1368
eqtl-a-ENSG00000008517	X1FFS5	CHILD ASTHMA	IL32	Inverse variance weighted	2	-0.0155619	0.0387671	0.688111	-0.0915454	0.0604217	0.984559	0.91252	1.06228
eqtl-a-ENSG00000008988	X1FFS5	CHILD ASTHMA	RPS20	Wald ratio	1	-0.168325	0.20744	0.417115	-0.574908	0.238258	0.845079	0.562757	1.26904
eqtl-a-ENSG00000009413	X1FFS5	CHILD ASTHMA	REV3L	Inverse variance weighted	2	0.0946136	0.132648	0.475681	-0.165377	0.354604	1.09923	0.847574	1.42562
eqtl-a-ENSG00000009724	X1FFS5	CHILD ASTHMA	MASP2	Wald ratio	1	-0.119159	0.169932	0.483168	-0.452226	0.213907	0.887667	0.636211	1.23851
eqtl-a-ENSG00000009830	X1FFS5	CHILD ASTHMA	POMT2	MR Egger	3	0.000877677	0.133932	0.995828	-0.261629	0.263385	1.00088	0.769796	1.30133
eqtl-a-ENSG00000009830	X1FFS5	CHILD ASTHMA	POMT2	Weighted median	3	-0.00222372	0.0743753	0.976148	-0.147999	0.143552	0.997779	0.862432	1.15437
eqtl-a-ENSG00000009830	X1FFS5	CHILD ASTHMA	POMT2	Inverse variance weighted	3	0.00578592	0.0679851	0.932177	-0.127465	0.139037	1.0058	0.880324	1.14917
eqtl-a-ENSG00000009830	X1FFS5	CHILD ASTHMA	POMT2	Simple mode	3	-0.0202313	0.0871458	0.83801	-0.191037	0.150575	0.979972	0.826102	1.1625
eqtl-a-ENSG00000009830	X1FFS5	CHILD ASTHMA	POMT2	Weighted mode	3	-0.00658256	0.0833588	0.944249	-0.169966	0.156801	0.993439	0.843694	1.16976
eqtl-a-ENSG00000010219	X1FFS5	CHILD ASTHMA	DYRK4	MR Egger	3	-0.145266	0.273217	0.6889	-0.680771	0.390239	0.864792	0.506226	1.47733
eqtl-a-ENSG00000010219	X1FFS5	CHILD ASTHMA	DYRK4	Weighted median	3	-0.0279227	0.0589248	0.635592	-0.143415	0.0875699	0.972464	0.866394	1.09152
eqtl-a-ENSG00000010219	X1FFS5	CHILD ASTHMA	DYRK4	Inverse variance weighted	3	-0.00569884	0.0570872	0.920482	-0.11759	0.106192	0.994317	0.889061	1.11204
eqtl-a-ENSG00000010219	X1FFS5	CHILD ASTHMA	DYRK4	Simple mode	3	-0.0195799	0.105737	0.870169	-0.226824	0.187664	0.980611	0.797061	1.20643
eqtl-a-ENSG00000010219	X1FFS5	CHILD ASTHMA	DYRK4	Weighted mode	3	-0.0313502	0.0573065	0.639221	-0.143671	0.0809705	0.969136	0.866173	1.08434
eqtl-a-ENSG00000010278	X1FFS5	CHILD ASTHMA	CD9	MR Egger	3	-0.0199916	0.0848156	0.852634	-0.18623	0.146247	0.980207	0.830083	1.15748
eqtl-a-ENSG00000010278	X1FFS5	CHILD ASTHMA	CD9	Weighted median	3	-0.00995448	0.0283209	0.725221	-0.0654634	0.0455544	0.990095	0.936633	1.04661
eqtl-a-ENSG00000010278	X1FFS5	CHILD ASTHMA	CD9	Inverse variance weighted	3	-0.0118985	0.033359	0.721331	-0.077282	0.0534851	0.988172	0.925629	1.05494
eqtl-a-ENSG00000010278	X1FFS5	CHILD ASTHMA	CD9	Simple mode	3	-0.0900129	0.0634535	0.291808	-0.214382	0.0343559	0.913919	0.80704	1.03495
eqtl-a-ENSG00000010278	X1FFS5	CHILD ASTHMA	CD9	Weighted mode	3	0.0120019	0.0319184	0.743043	-0.0505582	0.0745619	1.01207	0.950699	1.07741
eqtl-a-ENSG00000010310	X1FFS5	CHILD ASTHMA	GIPR	Wald ratio	1	0.0385306	0.195473	0.843738	-0.344596	0.421657	1.03928	0.708506	1.52449
eqtl-a-ENSG00000010322	X1FFS5	CHILD ASTHMA	NISCH	Wald ratio	1	0.272616	0.154498	0.0776425	-0.0301994	0.575431	1.3134	0.970252	1.7779
eqtl-a-ENSG00000010379	X1FFS5	CHILD ASTHMA	SLC6A13	Inverse variance weighted	2	0.164164	0.176925	0.353473	-0.182609	0.510938	1.17841	0.833094	1.66685
eqtl-a-ENSG00000010438	X1FFS5	CHILD ASTHMA	PRSS3	Wald ratio	1	-0.174277	0.232462	0.453434	-0.629903	0.281348	0.840064	0.532644	1.32491
eqtl-a-ENSG00000010610	X1FFS5	CHILD ASTHMA	CD4	Inverse variance weighted	2	0.0312717	0.0565243	0.580097	-0.0795159	0.142059	1.03177	0.923563	1.15264
eqtl-a-ENSG00000010704	X1FFS5	CHILD ASTHMA	HFE	Wald ratio	1	0.407182	0.259981	0.117301	-0.10238	0.916745	1.50258	0.902687	2.50114
eqtl-a-ENSG00000010810	X1FFS5	CHILD ASTHMA	FYN	Wald ratio	1	0.0547143	0.124373	0.659993	-0.189056	0.298485	1.05624	0.82774	1.34781
eqtl-a-ENSG00000010818	X1FFS5	CHILD ASTHMA	HIVEP2	Inverse variance weighted	2	-0.125731	0.151291	0.405942	-0.422261	0.170799	0.881852	0.655563	1.18625
eqtl-a-ENSG00000011021	X1FFS5	CHILD ASTHMA	CLCN6	MR Egger	3	-0.0401916	0.0654948	0.649602	-0.168561	0.0881782	0.960605	0.844879	1.09218
eqtl-a-ENSG00000011021	X1FFS5	CHILD ASTHMA	CLCN6	Weighted median	3	-0.0195665	0.0406783	0.630513	-0.099296	0.060163	0.980624	0.905475	1.06201
eqtl-a-ENSG00000011021	X1FFS5	CHILD ASTHMA	CLCN6	Inverse variance weighted	3	-0.00372957	0.040417	0.926478	-0.0829469	0.0754877	0.996277	0.9204	1.07841
eqtl-a-ENSG00000011021	X1FFS5	CHILD ASTHMA	CLCN6	Simple mode	3	-0.0184313	0.0635086	0.798974	-0.142908	0.106046	0.981737	0.866834	1.11187
eqtl-a-ENSG00000011021	X1FFS5	CHILD ASTHMA	CLCN6	Weighted mode	3	-0.0211165	0.0452813	0.686834	-0.109868	0.0676348	0.979105	0.895953	1.06997
eqtl-a-ENSG00000011405	X1FFS5	CHILD ASTHMA	PIK3C2A	MR Egger	3	0.138633	0.0819485	0.339869	-0.0219864	0.299252	1.1487	0.978254	1.34885
eqtl-a-ENSG00000011405	X1FFS5	CHILD ASTHMA	PIK3C2A	Weighted median	3	0.0475443	0.0456077	0.297198	-0.0418469	0.136935	1.04869	0.959017	1.14675
eqtl-a-ENSG00000011405	X1FFS5	CHILD ASTHMA	PIK3C2A	Inverse variance weighted	3	0.0335905	0.0574365	0.558663	-0.0789851	0.146166	1.03416	0.924054	1.15739
eqtl-a-ENSG00000011405	X1FFS5	CHILD ASTHMA	PIK3C2A	Simple mode	3	0.0316583	0.0957037	0.772241	-0.155921	0.219238	1.03216	0.855627	1.24513
eqtl-a-ENSG00000011405	X1FFS5	CHILD ASTHMA	PIK3C2A	Weighted mode	3	0.0493769	0.0443154	0.381132	-0.0374813	0.136235	1.05062	0.963212	1.14595
eqtl-a-ENSG00000011422	X1FFS5	CHILD ASTHMA	PLAUR	MR Egger	3	-0.755449	0.364148	0.285949	-1.46918	-0.041719	0.469799	0.230114	0.959139
eqtl-a-ENSG00000011422	X1FFS5	CHILD ASTHMA	PLAUR	Weighted median	3	-0.0949359	0.113218	0.401736	-0.316842	0.126971	0.909431	0.728446	1.13538
eqtl-a-ENSG00000011422	X1FFS5	CHILD ASTHMA	PLAUR	Inverse variance weighted	3	-0.0253707	0.147825	0.863732	-0.315108	0.264367	0.974948	0.72971	1.30261
eqtl-a-ENSG00000011422	X1FFS5	CHILD ASTHMA	PLAUR	Simple mode	3	-0.0970863	0.21403	0.694576	-0.516585	0.322413	0.907478	0.596554	1.38045
eqtl-a-ENSG00000011422	X1FFS5	CHILD ASTHMA	PLAUR	Weighted mode	3	-0.166958	0.121552	0.303281	-0.405199	0.0712838	0.846236	0.666844	1.07389
eqtl-a-ENSG00000011485	X1FFS5	CHILD ASTHMA	PPP5C	Wald ratio	1	-0.0699905	0.189013	0.711163	-0.440456	0.300475	0.932403	0.643743	1.3505
eqtl-a-ENSG00000011523	X1FFS5	CHILD ASTHMA	CEP68	Inverse variance weighted	2	-0.0183338	0.071571	0.797826	-0.158613	0.121945	0.981833	0.853327	1.12969
eqtl-a-ENSG00000012061	X1FFS5	CHILD ASTHMA	ERCC1	Inverse variance weighted	2	-0.0376836	0.0803448	0.639053	-0.195159	0.119792	0.963018	0.822703	1.12726
eqtl-a-ENSG00000012124	X1FFS5	CHILD ASTHMA	CD22	Wald ratio	1	-0.166279	0.0900177	0.0647201	-0.342714	0.0101552	0.84681	0.709841	1.01021
eqtl-a-ENSG00000012223	X1FFS5	CHILD ASTHMA	LTF	Wald ratio	1	-0.321988	0.397409	0.417814	-1.10091	0.456933	0.724707	0.332568	1.57922
eqtl-a-ENSG00000012232	X1FFS5	CHILD ASTHMA	EXTL3	Wald ratio	1	-0.135244	0.257686	0.599696	-0.640309	0.369822	0.873503	0.52713	1.44748
eqtl-a-ENSG00000012779	X1FFS5	CHILD ASTHMA	ALOX5	MR Egger	4	-0.835359	0.565994	0.277962	-1.94471	0.27399	0.433719	0.143029	1.3152
eqtl-a-ENSG00000012779	X1FFS5	CHILD ASTHMA	ALOX5	Weighted median	4	0.065431	0.0528106	0.215355	-0.0380778	0.16894	1.06762	0.962638	1.18405
eqtl-a-ENSG00000012779	X1FFS5	CHILD ASTHMA	ALOX5	Inverse variance weighted	4	0.0378015	0.0615388	0.539036	-0.0828145	0.158418	1.03853	0.920522	1.17166
eqtl-a-ENSG00000012779	X1FFS5	CHILD ASTHMA	ALOX5	Simple mode	4	0.0914053	0.113051	0.477954	-0.130174	0.312985	1.09571	0.877943	1.3675
eqtl-a-ENSG00000012779	X1FFS5	CHILD ASTHMA	ALOX5	Weighted mode	4	0.0851504	0.0544646	0.215903	-0.0216002	0.191901	1.08888	0.978631	1.21155
eqtl-a-ENSG00000012983	X1FFS5	CHILD ASTHMA	MAP4K5	Inverse variance weighted	2	0.191386	0.145655	0.188857	-0.0940976	0.47687	1.21093	0.910194	1.61102
eqtl-a-ENSG00000013583	X1FFS5	CHILD ASTHMA	HEBP1	Inverse variance weighted	2	0.0271138	0.0495797	0.584466	-0.0700624	0.12429	1.02748	0.932336	1.13234
eqtl-a-ENSG00000013725	X1FFS5	CHILD ASTHMA	CD6	MR Egger	3	0.0232586	0.100959	0.855853	-0.174622	0.221139	1.02353	0.839775	1.2475
eqtl-a-ENSG00000013725	X1FFS5	CHILD ASTHMA	CD6	Weighted median	3	0.0200361	0.0500573	0.688962	-0.0780761	0.118148	1.02024	0.924894	1.12541
eqtl-a-ENSG00000013725	X1FFS5	CHILD ASTHMA	CD6	Inverse variance weighted	3	0.0193462	0.0484	0.689367	-0.0755179	0.11421	1.01953	0.927263	1.12099
eqtl-a-ENSG00000013725	X1FFS5	CHILD ASTHMA	CD6	Simple mode	3	0.02398	0.0725384	0.772378	-0.118195	0.166155	1.02427	0.888523	1.18076
eqtl-a-ENSG00000013725	X1FFS5	CHILD ASTHMA	CD6	Weighted mode	3	0.0193333	0.0515305	0.743576	-0.0816664	0.120333	1.01952	0.921579	1.12787
eqtl-a-ENSG00000014138	X1FFS5	CHILD ASTHMA	POLA2	Inverse variance weighted	2	-0.0391071	0.0631972	0.536042	-0.162974	0.0847595	0.961648	0.849614	1.08846
eqtl-a-ENSG00000014216	X1FFS5	CHILD ASTHMA	CAPN1	Wald ratio	1	0.0633357	0.0504865	0.209658	-0.0356178	0.162289	1.06538	0.965009	1.1762
eqtl-a-ENSG00000014257	X1FFS5	CHILD ASTHMA	ACP3	MR Egger	4	-0.0928305	0.108926	0.483853	-0.306325	0.120664	0.911348	0.736147	1.12825
eqtl-a-ENSG00000014257	X1FFS5	CHILD ASTHMA	ACP3	Weighted median	4	-0.045087	0.0524062	0.389603	-0.147803	0.0576291	0.955914	0.862601	1.05932
eqtl-a-ENSG00000014257	X1FFS5	CHILD ASTHMA	ACP3	Inverse variance weighted	4	-0.0420997	0.0480712	0.38115	-0.136319	0.0521198	0.958774	0.872564	1.0535
eqtl-a-ENSG00000014257	X1FFS5	CHILD ASTHMA	ACP3	Simple mode	4	-0.0907571	0.0754253	0.315166	-0.238591	0.0570764	0.91324	0.787737	1.05874
eqtl-a-ENSG00000014257	X1FFS5	CHILD ASTHMA	ACP3	Weighted mode	4	-0.0489803	0.0572828	0.455369	-0.161255	0.063294	0.9522	0.851075	1.06534
eqtl-a-ENSG00000014824	X1FFS5	CHILD ASTHMA	SLC30A9	MR Egger	3	-0.160384	0.103575	0.365047	-0.363391	0.0426235	0.851817	0.695315	1.04354
eqtl-a-ENSG00000014824	X1FFS5	CHILD ASTHMA	SLC30A9	Weighted median	3	-0.039913	0.0622756	0.521582	-0.161973	0.0821471	0.960873	0.850464	1.08562
eqtl-a-ENSG00000014824	X1FFS5	CHILD ASTHMA	SLC30A9	Inverse variance weighted	3	-0.032766	0.0645444	0.611699	-0.159273	0.0937411	0.967765	0.852763	1.09828
eqtl-a-ENSG00000014824	X1FFS5	CHILD ASTHMA	SLC30A9	Simple mode	3	0.124342	0.145305	0.482304	-0.160456	0.40914	1.1324	0.851755	1.50552
eqtl-a-ENSG00000014824	X1FFS5	CHILD ASTHMA	SLC30A9	Weighted mode	3	-0.0663182	0.0637573	0.407497	-0.191282	0.058646	0.935833	0.825899	1.0604
eqtl-a-ENSG00000015532	X1FFS5	CHILD ASTHMA	XYLT2	Wald ratio	1	-0.0248849	0.141754	0.860648	-0.302724	0.252954	0.975422	0.738803	1.28782
eqtl-a-ENSG00000017260	X1FFS5	CHILD ASTHMA	ATP2C1	Wald ratio	1	0.222176	0.116386	0.0562671	-0.00594019	0.450293	1.24879	0.994077	1.56877
eqtl-a-ENSG00000017797	X1FFS5	CHILD ASTHMA	RALBP1	MR Egger	4	-0.161646	0.177721	0.459068	-0.509979	0.186686	0.850742	0.600508	1.20525
eqtl-a-ENSG00000017797	X1FFS5	CHILD ASTHMA	RALBP1	Weighted median	4	-0.0221292	0.0683635	0.746166	-0.156122	0.111863	0.978114	0.855455	1.11836
eqtl-a-ENSG00000017797	X1FFS5	CHILD ASTHMA	RALBP1	Inverse variance weighted	4	-0.013994	0.0874204	0.87282	-0.185338	0.15735	0.986103	0.830823	1.17041
eqtl-a-ENSG00000017797	X1FFS5	CHILD ASTHMA	RALBP1	Simple mode	4	-0.0417431	0.105187	0.718027	-0.24791	0.164424	0.959116	0.78043	1.17871
eqtl-a-ENSG00000017797	X1FFS5	CHILD ASTHMA	RALBP1	Weighted mode	4	-0.0230889	0.0719109	0.76922	-0.164034	0.117857	0.977176	0.848713	1.12508
eqtl-a-ENSG00000018280	X1FFS5	CHILD ASTHMA	SLC11A1	MR Egger	5	0.0317383	0.144954	0.840736	-0.252372	0.315848	1.03225	0.776956	1.37142
eqtl-a-ENSG00000018280	X1FFS5	CHILD ASTHMA	SLC11A1	Weighted median	5	-0.00555801	0.0440334	0.899556	-0.0918634	0.0807474	0.994457	0.91223	1.0841
eqtl-a-ENSG00000018280	X1FFS5	CHILD ASTHMA	SLC11A1	Inverse variance weighted	5	-0.0175808	0.037066	0.635278	-0.0902302	0.0550686	0.982573	0.913721	1.05661
eqtl-a-ENSG00000018280	X1FFS5	CHILD ASTHMA	SLC11A1	Simple mode	5	-0.102593	0.0610991	0.168427	-0.222347	0.0171611	0.902494	0.800637	1.01731
eqtl-a-ENSG00000018280	X1FFS5	CHILD ASTHMA	SLC11A1	Weighted mode	5	0.00312756	0.0442816	0.947083	-0.0836645	0.0899196	1.00313	0.91974	1.09409
eqtl-a-ENSG00000019102	X1FFS5	CHILD ASTHMA	VSIG2	Wald ratio	1	0.0623984	0.141135	0.658403	-0.214226	0.339022	1.06439	0.807166	1.40357
eqtl-a-ENSG00000019186	X1FFS5	CHILD ASTHMA	CYP24A1	Inverse variance weighted	2	0.0276025	0.0903018	0.759856	-0.149389	0.204594	1.02799	0.861234	1.22703
eqtl-a-ENSG00000019991	X1FFS5	CHILD ASTHMA	HGF	Wald ratio	1	0.344295	0.201015	0.0867523	-0.049694	0.738284	1.41099	0.951521	2.09234
eqtl-a-ENSG00000020633	X1FFS5	CHILD ASTHMA	RUNX3	Inverse variance weighted	2	0.170946	0.100905	0.0902398	-0.0268271	0.368719	1.18643	0.97353	1.44588
eqtl-a-ENSG00000021355	X1FFS5	CHILD ASTHMA	SERPINB1	MR Egger	4	-0.0287349	0.057633	0.667506	-0.141696	0.0842257	0.971674	0.867885	1.08787
eqtl-a-ENSG00000021355	X1FFS5	CHILD ASTHMA	SERPINB1	Weighted median	4	-0.030733	0.0357136	0.389491	-0.100732	0.0392656	0.969735	0.904176	1.04005
eqtl-a-ENSG00000021355	X1FFS5	CHILD ASTHMA	SERPINB1	Inverse variance weighted	4	-0.0360266	0.0340852	0.290532	-0.102834	0.0307805	0.964615	0.902277	1.03126
eqtl-a-ENSG00000021355	X1FFS5	CHILD ASTHMA	SERPINB1	Simple mode	4	-0.0719836	0.074121	0.403099	-0.217261	0.0732936	0.930546	0.80472	1.07605
eqtl-a-ENSG00000021355	X1FFS5	CHILD ASTHMA	SERPINB1	Weighted mode	4	-0.0250333	0.0387887	0.564644	-0.101059	0.0509926	0.975277	0.90388	1.05232
eqtl-a-ENSG00000023171	X1FFS5	CHILD ASTHMA	GRAMD1B	MR Egger	4	0.0404284	0.284498	0.90002	-0.517187	0.598043	1.04126	0.596195	1.81856
eqtl-a-ENSG00000023171	X1FFS5	CHILD ASTHMA	GRAMD1B	Weighted median	4	0.0037364	0.0521317	0.942863	-0.0984417	0.105915	1.00374	0.906249	1.11173
eqtl-a-ENSG00000023171	X1FFS5	CHILD ASTHMA	GRAMD1B	Inverse variance weighted	4	-0.0140952	0.0443301	0.750515	-0.100982	0.0727918	0.986004	0.903949	1.07551
eqtl-a-ENSG00000023171	X1FFS5	CHILD ASTHMA	GRAMD1B	Simple mode	4	-0.000927035	0.0649347	0.989506	-0.128199	0.126345	0.999073	0.879678	1.13467
eqtl-a-ENSG00000023171	X1FFS5	CHILD ASTHMA	GRAMD1B	Weighted mode	4	0.00106403	0.0602756	0.987024	-0.117076	0.119204	1.00106	0.889517	1.1266
eqtl-a-ENSG00000023228	X1FFS5	CHILD ASTHMA	NDUFS1	Wald ratio	1	0.168817	0.203872	0.407641	-0.230773	0.568407	1.1839	0.79392	1.76545
eqtl-a-ENSG00000023445	X1FFS5	CHILD ASTHMA	BIRC3	Wald ratio	1	-0.051968	0.0646521	0.421506	-0.178686	0.07475	0.949359	0.836368	1.07761
eqtl-a-ENSG00000023839	X1FFS5	CHILD ASTHMA	ABCC2	Wald ratio	1	0.0538229	0.0831176	0.517275	-0.109088	0.216733	1.0553	0.896652	1.24201
eqtl-a-ENSG00000025434	X1FFS5	CHILD ASTHMA	NR1H3	MR Egger	8	-0.0772553	0.0579444	0.23083	-0.190826	0.0363158	0.925653	0.826276	1.03698
eqtl-a-ENSG00000025434	X1FFS5	CHILD ASTHMA	NR1H3	Weighted median	8	-0.0277539	0.0386669	0.4729	-0.103541	0.0480333	0.972628	0.901639	1.04921
eqtl-a-ENSG00000025434	X1FFS5	CHILD ASTHMA	NR1H3	Inverse variance weighted	8	-0.00019911	0.030044	0.994712	-0.0590854	0.0586872	0.999801	0.942626	1.06044
eqtl-a-ENSG00000025434	X1FFS5	CHILD ASTHMA	NR1H3	Simple mode	8	-0.0131856	0.0798544	0.873516	-0.1697	0.143329	0.986901	0.843918	1.15411
eqtl-a-ENSG00000025434	X1FFS5	CHILD ASTHMA	NR1H3	Weighted mode	8	-0.038446	0.0393169	0.360725	-0.115507	0.0386152	0.962284	0.890914	1.03937
eqtl-a-ENSG00000025708	X1FFS5	CHILD ASTHMA	TYMP	MR Egger	5	-0.0496041	0.140182	0.746855	-0.32436	0.225152	0.951606	0.72299	1.25251
eqtl-a-ENSG00000025708	X1FFS5	CHILD ASTHMA	TYMP	Weighted median	5	-0.0705957	0.0426463	0.0978484	-0.154183	0.0129911	0.931839	0.857116	1.01308
eqtl-a-ENSG00000025708	X1FFS5	CHILD ASTHMA	TYMP	Inverse variance weighted	5	-0.0571293	0.0394941	0.148029	-0.134538	0.0202791	0.944472	0.87412	1.02049
eqtl-a-ENSG00000025708	X1FFS5	CHILD ASTHMA	TYMP	Simple mode	5	-0.0755925	0.0624982	0.29306	-0.198089	0.0469039	0.927194	0.820297	1.04802
eqtl-a-ENSG00000025708	X1FFS5	CHILD ASTHMA	TYMP	Weighted mode	5	-0.0707616	0.0458694	0.197777	-0.160666	0.0191424	0.931684	0.851577	1.01933
eqtl-a-ENSG00000026025	X1FFS5	CHILD ASTHMA	VIM	MR Egger	3	0.0914925	0.270783	0.792565	-0.439241	0.622226	1.09581	0.644525	1.86307
eqtl-a-ENSG00000026025	X1FFS5	CHILD ASTHMA	VIM	Weighted median	3	-0.00559739	0.0767111	0.941832	-0.155951	0.144756	0.994418	0.855601	1.15576
eqtl-a-ENSG00000026025	X1FFS5	CHILD ASTHMA	VIM	Inverse variance weighted	3	-0.0482004	0.0871805	0.580345	-0.219074	0.122673	0.952943	0.803262	1.13052
eqtl-a-ENSG00000026025	X1FFS5	CHILD ASTHMA	VIM	Simple mode	3	-0.0153041	0.150689	0.928371	-0.310655	0.280047	0.984812	0.732967	1.32319
eqtl-a-ENSG00000026025	X1FFS5	CHILD ASTHMA	VIM	Weighted mode	3	0.0289381	0.0889467	0.775805	-0.145398	0.203274	1.02936	0.864679	1.22541
eqtl-a-ENSG00000026103	X1FFS5	CHILD ASTHMA	FAS	Inverse variance weighted	2	-0.00723027	0.0381375	0.849635	-0.0819798	0.0675193	0.992796	0.921291	1.06985
eqtl-a-ENSG00000026297	X1FFS5	CHILD ASTHMA	RNASET2	MR Egger	4	-0.0606387	0.066376	0.457383	-0.190736	0.0694583	0.941163	0.826351	1.07193
eqtl-a-ENSG00000026297	X1FFS5	CHILD ASTHMA	RNASET2	Weighted median	4	-0.0723649	0.0383519	0.0591779	-0.147535	0.0028047	0.930191	0.862833	1.00281
eqtl-a-ENSG00000026297	X1FFS5	CHILD ASTHMA	RNASET2	Inverse variance weighted	4	-0.0749504	0.0377684	0.0472033	-0.148976	-0.000924257	0.92779	0.861589	0.999076
eqtl-a-ENSG00000026297	X1FFS5	CHILD ASTHMA	RNASET2	Simple mode	4	-0.120332	0.088074	0.265256	-0.292957	0.0522932	0.886626	0.746054	1.05368
eqtl-a-ENSG00000026297	X1FFS5	CHILD ASTHMA	RNASET2	Weighted mode	4	-0.0703776	0.0373797	0.156266	-0.143642	0.00288667	0.932042	0.866198	1.00289
eqtl-a-ENSG00000026508	X1FFS5	CHILD ASTHMA	CD44	MR Egger	3	-0.572003	0.322091	0.326484	-1.2033	0.0592949	0.564394	0.300202	1.06109
eqtl-a-ENSG00000026508	X1FFS5	CHILD ASTHMA	CD44	Weighted median	3	-0.0941965	0.0735173	0.200094	-0.23829	0.0498974	0.910104	0.787974	1.05116
eqtl-a-ENSG00000026508	X1FFS5	CHILD ASTHMA	CD44	Inverse variance weighted	3	-0.069702	0.0835558	0.40417	-0.233471	0.0940674	0.932672	0.79178	1.09863
eqtl-a-ENSG00000026508	X1FFS5	CHILD ASTHMA	CD44	Simple mode	3	-0.0883374	0.105782	0.491535	-0.295671	0.118996	0.915452	0.744032	1.12637
eqtl-a-ENSG00000026508	X1FFS5	CHILD ASTHMA	CD44	Weighted mode	3	-0.109455	0.0862971	0.332329	-0.278597	0.0596877	0.896323	0.756845	1.06151
eqtl-a-ENSG00000026559	X1FFS5	CHILD ASTHMA	KCNG1	Wald ratio	1	0.251108	0.182938	0.169864	-0.10745	0.609665	1.28545	0.898121	1.83982
eqtl-a-ENSG00000026751	X1FFS5	CHILD ASTHMA	SLAMF7	Wald ratio	1	-0.0742448	0.0724951	0.305771	-0.216335	0.0678455	0.928444	0.805465	1.0702
eqtl-a-ENSG00000026950	X1FFS5	CHILD ASTHMA	BTN3A1	Wald ratio	1	-0.342874	0.261786	0.190281	-0.855974	0.170226	0.709728	0.424869	1.18557
eqtl-a-ENSG00000027075	X1FFS5	CHILD ASTHMA	PRKCH	MR Egger	3	-1.08921	1.15355	0.518258	-3.35017	1.17175	0.336482	0.0350783	3.22764
eqtl-a-ENSG00000027075	X1FFS5	CHILD ASTHMA	PRKCH	Weighted median	3	0.189632	0.147516	0.198618	-0.0994995	0.478763	1.2088	0.90529	1.61408
eqtl-a-ENSG00000027075	X1FFS5	CHILD ASTHMA	PRKCH	Inverse variance weighted	3	0.115646	0.163623	0.479702	-0.205055	0.436347	1.1226	0.814602	1.54704
eqtl-a-ENSG00000027075	X1FFS5	CHILD ASTHMA	PRKCH	Simple mode	3	0.215661	0.185118	0.364179	-0.147169	0.578492	1.24068	0.863148	1.78335
eqtl-a-ENSG00000027075	X1FFS5	CHILD ASTHMA	PRKCH	Weighted mode	3	0.204652	0.159125	0.327195	-0.107233	0.516537	1.2271	0.898317	1.67621
eqtl-a-ENSG00000027697	X1FFS5	CHILD ASTHMA	IFNGR1	Wald ratio	1	-0.0242676	0.0901834	0.78786	-0.201027	0.152492	0.976025	0.81789	1.16473
eqtl-a-ENSG00000028116	X1FFS5	CHILD ASTHMA	VRK2	Wald ratio	1	-0.0443573	0.0484258	0.359675	-0.139272	0.0505573	0.956612	0.869991	1.05186
eqtl-a-ENSG00000029534	X1FFS5	CHILD ASTHMA	ANK1	Inverse variance weighted	2	0.146202	0.0662134	0.0272415	0.0164235379374149	0.27598	1.15743	1.01656	1.31782
eqtl-a-ENSG00000029725	X1FFS5	CHILD ASTHMA	RABEP1	MR Egger	5	0.0971419	0.1656	0.598688	-0.227434	0.421718	1.10202	0.796575	1.52458
eqtl-a-ENSG00000029725	X1FFS5	CHILD ASTHMA	RABEP1	Weighted median	5	0.115171	0.0579763	0.0469766	0.00153703946223255	0.228804	1.12206	1.00154	1.2571
eqtl-a-ENSG00000029725	X1FFS5	CHILD ASTHMA	RABEP1	Inverse variance weighted	5	0.0739475	0.0495881	0.135899	-0.0232451	0.17114	1.07675	0.977023	1.18666
eqtl-a-ENSG00000029725	X1FFS5	CHILD ASTHMA	RABEP1	Simple mode	5	0.122148	0.0936641	0.26218	-0.061434	0.305729	1.12992	0.940415	1.35761
eqtl-a-ENSG00000029725	X1FFS5	CHILD ASTHMA	RABEP1	Weighted mode	5	0.122148	0.061782	0.1192	0.00105480649988098	0.24324	1.12992	1.00106	1.27538
eqtl-a-ENSG00000030110	X1FFS5	CHILD ASTHMA	BAK1	MR Egger	3	-0.282028	0.45837	0.648852	-1.18043	0.616377	0.754253	0.307146	1.85221
eqtl-a-ENSG00000030110	X1FFS5	CHILD ASTHMA	BAK1	Weighted median	3	0.049284	0.093099	0.596547	-0.13319	0.231758	1.05052	0.875299	1.26081
eqtl-a-ENSG00000030110	X1FFS5	CHILD ASTHMA	BAK1	Inverse variance weighted	3	0.0506199	0.0858805	0.555578	-0.117706	0.218946	1.05192	0.888957	1.24476
eqtl-a-ENSG00000030110	X1FFS5	CHILD ASTHMA	BAK1	Simple mode	3	0.0558457	0.117488	0.681404	-0.17443	0.286121	1.05743	0.839936	1.33125
eqtl-a-ENSG00000030110	X1FFS5	CHILD ASTHMA	BAK1	Weighted mode	3	0.0510155	0.114588	0.699718	-0.173576	0.275607	1.05234	0.840653	1.31733
eqtl-a-ENSG00000030582	X1FFS5	CHILD ASTHMA	GRN	Inverse variance weighted	2	-0.0675241	0.0569384	0.235656	-0.179123	0.0440752	0.934705	0.836003	1.04506
eqtl-a-ENSG00000032219	X1FFS5	CHILD ASTHMA	ARID4A	Wald ratio	1	0.211873	0.126241	0.0932841	-0.0355592	0.459305	1.23599	0.965066	1.58297
eqtl-a-ENSG00000033178	X1FFS5	CHILD ASTHMA	UBA6	Inverse variance weighted	2	-0.038065	0.113745	0.737887	-0.261005	0.184875	0.96265	0.770277	1.20307
eqtl-a-ENSG00000033627	X1FFS5	CHILD ASTHMA	ATP6V0A1	Inverse variance weighted	2	-0.122416	0.118847	0.302997	-0.355357	0.110525	0.88478	0.700923	1.11686
eqtl-a-ENSG00000034053	X1FFS5	CHILD ASTHMA	APBA2	Inverse variance weighted	2	0.01347	0.108417	0.901123	-0.199027	0.225967	1.01356	0.819528	1.25353
eqtl-a-ENSG00000034152	X1FFS5	CHILD ASTHMA	MAP2K3	Wald ratio	1	-0.342858	0.205953	0.0959655	-0.746526	0.0608106	0.709739	0.47401	1.0627
eqtl-a-ENSG00000034510	X1FFS5	CHILD ASTHMA	TMSB10	Wald ratio	1	-0.036252	0.134996	0.788283	-0.300845	0.22834	0.964397	0.740193	1.25651
eqtl-a-ENSG00000035403	X1FFS5	CHILD ASTHMA	VCL	Wald ratio	1	0.189207	0.191633	0.323476	-0.186394	0.564808	1.20829	0.829947	1.75911
eqtl-a-ENSG00000035664	X1FFS5	CHILD ASTHMA	DAPK2	Wald ratio	1	-0.019683	0.0770685	0.798417	-0.170737	0.131371	0.980509	0.843043	1.14039
eqtl-a-ENSG00000035687	X1FFS5	CHILD ASTHMA	ADSS2	MR Egger	4	-0.0190498	0.0724475	0.817202	-0.161047	0.122947	0.98113	0.851252	1.13082
eqtl-a-ENSG00000035687	X1FFS5	CHILD ASTHMA	ADSS2	Weighted median	4	-0.0116675	0.0375565	0.756055	-0.0852783	0.0619433	0.9884	0.918257	1.0639
eqtl-a-ENSG00000035687	X1FFS5	CHILD ASTHMA	ADSS2	Inverse variance weighted	4	-0.0125874	0.0384731	0.743537	-0.0879946	0.0628199	0.987492	0.915766	1.06484
eqtl-a-ENSG00000035687	X1FFS5	CHILD ASTHMA	ADSS2	Simple mode	4	0.0386736	0.075398	0.643384	-0.109107	0.186454	1.03943	0.896635	1.20497
eqtl-a-ENSG00000035687	X1FFS5	CHILD ASTHMA	ADSS2	Weighted mode	4	-0.0122505	0.0391296	0.774727	-0.0889446	0.0644436	0.987824	0.914896	1.06657
eqtl-a-ENSG00000035862	X1FFS5	CHILD ASTHMA	TIMP2	MR Egger	3	-0.0315597	0.0947081	0.795226	-0.217188	0.154068	0.968933	0.804779	1.16657
eqtl-a-ENSG00000035862	X1FFS5	CHILD ASTHMA	TIMP2	Weighted median	3	-0.0387195	0.0506859	0.44492	-0.138064	0.0606248	0.96202	0.871043	1.0625
eqtl-a-ENSG00000035862	X1FFS5	CHILD ASTHMA	TIMP2	Inverse variance weighted	3	-0.0270027	0.0494092	0.584715	-0.123845	0.0698393	0.973359	0.883517	1.07234
eqtl-a-ENSG00000035862	X1FFS5	CHILD ASTHMA	TIMP2	Simple mode	3	-0.0457869	0.089256	0.659006	-0.220729	0.129155	0.955246	0.801934	1.13787
eqtl-a-ENSG00000035862	X1FFS5	CHILD ASTHMA	TIMP2	Weighted mode	3	-0.0390057	0.055604	0.555635	-0.14799	0.0699782	0.961745	0.86244	1.07248
eqtl-a-ENSG00000036448	X1FFS5	CHILD ASTHMA	MYOM2	MR Egger	9	-0.00409296	0.0339947	0.907549	-0.0707227	0.0625367	0.995915	0.93172	1.06453
eqtl-a-ENSG00000036448	X1FFS5	CHILD ASTHMA	MYOM2	Weighted median	9	0.00455263	0.0310413	0.883398	-0.0562883	0.0653936	1.00456	0.945267	1.06758
eqtl-a-ENSG00000036448	X1FFS5	CHILD ASTHMA	MYOM2	Inverse variance weighted	9	-0.00420835	0.0242536	0.862247	-0.0517454	0.0433287	0.9958	0.949571	1.04428
eqtl-a-ENSG00000036448	X1FFS5	CHILD ASTHMA	MYOM2	Simple mode	9	0.031218	0.0420172	0.478741	-0.0511358	0.113572	1.03171	0.95015	1.12027
eqtl-a-ENSG00000036448	X1FFS5	CHILD ASTHMA	MYOM2	Weighted mode	9	-0.00331339	0.0285049	0.910328	-0.059183	0.0525562	0.996692	0.942534	1.05396
eqtl-a-ENSG00000036530	X1FFS5	CHILD ASTHMA	CYP46A1	Wald ratio	1	-0.172385	0.159498	0.279787	-0.485	0.140231	0.841655	0.615697	1.15054
eqtl-a-ENSG00000036565	X1FFS5	CHILD ASTHMA	SLC18A1	MR Egger	3	-0.0325604	0.143672	0.85812	-0.314158	0.249037	0.967964	0.730404	1.28279
eqtl-a-ENSG00000036565	X1FFS5	CHILD ASTHMA	SLC18A1	Weighted median	3	-0.0232126	0.0392194	0.55394	-0.100083	0.0536574	0.977055	0.904763	1.05512
eqtl-a-ENSG00000036565	X1FFS5	CHILD ASTHMA	SLC18A1	Inverse variance weighted	3	-0.0212801	0.0408401	0.602326	-0.101327	0.0587666	0.978945	0.903638	1.06053
eqtl-a-ENSG00000036565	X1FFS5	CHILD ASTHMA	SLC18A1	Simple mode	3	-0.0330464	0.0861413	0.738194	-0.201883	0.135791	0.967494	0.81719	1.14544
eqtl-a-ENSG00000036565	X1FFS5	CHILD ASTHMA	SLC18A1	Weighted mode	3	-0.0232112	0.0408792	0.627413	-0.103334	0.056912	0.977056	0.901825	1.05856
eqtl-a-ENSG00000037042	X1FFS5	CHILD ASTHMA	TUBG2	Wald ratio	1	0.0975531	0.108339	0.367886	-0.114792	0.309898	1.10247	0.891551	1.36329
eqtl-a-ENSG00000037280	X1FFS5	CHILD ASTHMA	FLT4	Inverse variance weighted	2	0.129356	0.0674403	0.055101	-0.00282715	0.261539	1.13809	0.997177	1.29893
eqtl-a-ENSG00000037897	X1FFS5	CHILD ASTHMA	METTL1	Wald ratio	1	0.0860225	0.124449	0.489422	-0.157897	0.329942	1.08983	0.853938	1.39089
eqtl-a-ENSG00000038002	X1FFS5	CHILD ASTHMA	AGA	MR Egger	5	-0.01445	0.0489333	0.787023	-0.110359	0.0814593	0.985654	0.895512	1.08487
eqtl-a-ENSG00000038002	X1FFS5	CHILD ASTHMA	AGA	Weighted median	5	-0.0305278	0.0286474	0.286586	-0.0866767	0.025621	0.969933	0.916973	1.02595
eqtl-a-ENSG00000038002	X1FFS5	CHILD ASTHMA	AGA	Inverse variance weighted	5	-0.0254348	0.0269291	0.344911	-0.0782159	0.0273463	0.974886	0.924765	1.02772
eqtl-a-ENSG00000038002	X1FFS5	CHILD ASTHMA	AGA	Simple mode	5	-0.0309008	0.0364421	0.444229	-0.102327	0.0405257	0.969572	0.902734	1.04136
eqtl-a-ENSG00000038002	X1FFS5	CHILD ASTHMA	AGA	Weighted mode	5	-0.0285396	0.0318006	0.420211	-0.0908688	0.0337896	0.971864	0.913137	1.03437
eqtl-a-ENSG00000038382	X1FFS5	CHILD ASTHMA	TRIO	Wald ratio	1	0.0509454	0.0921519	0.580372	-0.129672	0.231563	1.05227	0.878383	1.26057
eqtl-a-ENSG00000038532	X1FFS5	CHILD ASTHMA	CLEC16A	Wald ratio	1	-0.0045103	0.102297	0.964832	-0.205013	0.195992	0.9955	0.814637	1.21652
eqtl-a-ENSG00000038945	X1FFS5	CHILD ASTHMA	MSR1	MR Egger	4	0.331602	0.192536	0.22716	-0.0457694	0.708973	1.3932	0.955262	2.0319
eqtl-a-ENSG00000038945	X1FFS5	CHILD ASTHMA	MSR1	Weighted median	4	-0.0374447	0.0433066	0.387236	-0.122326	0.0474362	0.963248	0.88486	1.04858
eqtl-a-ENSG00000038945	X1FFS5	CHILD ASTHMA	MSR1	Inverse variance weighted	4	-0.0357164	0.0509654	0.48343	-0.135609	0.0641759	0.964914	0.873184	1.06628
eqtl-a-ENSG00000038945	X1FFS5	CHILD ASTHMA	MSR1	Simple mode	4	-0.0176474	0.0852489	0.849256	-0.184735	0.149441	0.982507	0.831324	1.16118
eqtl-a-ENSG00000038945	X1FFS5	CHILD ASTHMA	MSR1	Weighted mode	4	-0.037383	0.0496481	0.506174	-0.134693	0.0599272	0.963307	0.873984	1.06176
eqtl-a-ENSG00000039068	X1FFS5	CHILD ASTHMA	CDH1	Inverse variance weighted	2	0.0479015	0.0595804	0.421408	-0.0688761	0.164679	1.04907	0.933442	1.17901
eqtl-a-ENSG00000040531	X1FFS5	CHILD ASTHMA	CTNS	Inverse variance weighted	2	0.00943489	0.0483836	0.845392	-0.085397	0.104267	1.00948	0.918148	1.1099
eqtl-a-ENSG00000040608	X1FFS5	CHILD ASTHMA	RTN4R	Wald ratio	1	0.204919	0.245886	0.404626	-0.277018	0.686855	1.22743	0.758041	1.98746
eqtl-a-ENSG00000041357	X1FFS5	CHILD ASTHMA	PSMA4	Wald ratio	1	0.0957176	0.0690524	0.165698	-0.0396251	0.23106	1.10045	0.96115	1.25994
eqtl-a-ENSG00000041880	X1FFS5	CHILD ASTHMA	PARP3	Wald ratio	1	0.151693	0.259108	0.558248	-0.356158	0.659545	1.1638	0.700362	1.93391
eqtl-a-ENSG00000042088	X1FFS5	CHILD ASTHMA	TDP1	Inverse variance weighted	2	0.122237	0.073919	0.0981952	-0.0226438	0.267119	1.13002	0.977611	1.3062
eqtl-a-ENSG00000042286	X1FFS5	CHILD ASTHMA	AIFM2	Inverse variance weighted	2	-0.0276755	0.0558956	0.62051	-0.137231	0.08188	0.972704	0.871769	1.08533
eqtl-a-ENSG00000042493	X1FFS5	CHILD ASTHMA	CAPG	MR Egger	3	0.148432	0.133061	0.465271	-0.112367	0.40923	1.16001	0.893716	1.50566
eqtl-a-ENSG00000042493	X1FFS5	CHILD ASTHMA	CAPG	Weighted median	3	-0.0188389	0.0431142	0.662145	-0.103343	0.0656649	0.981337	0.901818	1.06787
eqtl-a-ENSG00000042493	X1FFS5	CHILD ASTHMA	CAPG	Inverse variance weighted	3	-0.00897595	0.0424323	0.832469	-0.0921432	0.0741913	0.991064	0.911975	1.07701
eqtl-a-ENSG00000042493	X1FFS5	CHILD ASTHMA	CAPG	Simple mode	3	0.00738932	0.0784034	0.933504	-0.146281	0.16106	1.00742	0.863915	1.17476
eqtl-a-ENSG00000042493	X1FFS5	CHILD ASTHMA	CAPG	Weighted mode	3	-0.0450229	0.0505704	0.467242	-0.144141	0.054095	0.955976	0.865766	1.05558
eqtl-a-ENSG00000042832	X1FFS5	CHILD ASTHMA	TG	MR Egger	3	0.0787013	0.0973066	0.567046	-0.11202	0.269422	1.08188	0.894027	1.30921
eqtl-a-ENSG00000042832	X1FFS5	CHILD ASTHMA	TG	Weighted median	3	0.0011914	0.047369	0.979934	-0.0916518	0.0940346	1.00119	0.912423	1.0986
eqtl-a-ENSG00000042832	X1FFS5	CHILD ASTHMA	TG	Inverse variance weighted	3	-0.00272108	0.0473816	0.954203	-0.095589	0.0901469	0.997283	0.908837	1.09434
eqtl-a-ENSG00000042832	X1FFS5	CHILD ASTHMA	TG	Simple mode	3	0.0341646	0.0935845	0.750052	-0.149261	0.21759	1.03475	0.861344	1.24308
eqtl-a-ENSG00000042832	X1FFS5	CHILD ASTHMA	TG	Weighted mode	3	0.00958929	0.0501871	0.866109	-0.0887774	0.107956	1.00964	0.915049	1.114
eqtl-a-ENSG00000042980	X1FFS5	CHILD ASTHMA	ADAM28	Wald ratio	1	-0.360128	0.223995	0.107891	-0.799159	0.078903	0.697587	0.449707	1.0821
eqtl-a-ENSG00000043514	X1FFS5	CHILD ASTHMA	TRIT1	MR Egger	3	-0.103195	0.189405	0.682408	-0.474429	0.268039	0.901951	0.62224	1.3074
eqtl-a-ENSG00000043514	X1FFS5	CHILD ASTHMA	TRIT1	Weighted median	3	-0.0123519	0.0407249	0.761662	-0.0921727	0.067469	0.987724	0.911948	1.0698
eqtl-a-ENSG00000043514	X1FFS5	CHILD ASTHMA	TRIT1	Inverse variance weighted	3	-0.00977265	0.0389834	0.802056	-0.0861801	0.0666348	0.990275	0.917429	1.06891
eqtl-a-ENSG00000043514	X1FFS5	CHILD ASTHMA	TRIT1	Simple mode	3	-0.0265676	0.0597976	0.700281	-0.143771	0.0906358	0.973782	0.866086	1.09487
eqtl-a-ENSG00000043514	X1FFS5	CHILD ASTHMA	TRIT1	Weighted mode	3	-0.0136667	0.0473036	0.799841	-0.106382	0.0790484	0.986426	0.899081	1.08226
eqtl-a-ENSG00000043591	X1FFS5	CHILD ASTHMA	ADRB1	Wald ratio	1	-0.123833	0.303239	0.683003	-0.718181	0.470515	0.883527	0.487638	1.60082
eqtl-a-ENSG00000044115	X1FFS5	CHILD ASTHMA	CTNNA1	MR Egger	5	-0.154284	0.132839	0.329475	-0.414648	0.106079	0.857028	0.660573	1.11191
eqtl-a-ENSG00000044115	X1FFS5	CHILD ASTHMA	CTNNA1	Weighted median	5	-0.00090416	0.0328696	0.978055	-0.0653286	0.0635203	0.999096	0.93676	1.06558
eqtl-a-ENSG00000044115	X1FFS5	CHILD ASTHMA	CTNNA1	Inverse variance weighted	5	-0.00792429	0.0316169	0.802097	-0.0698934	0.0540448	0.992107	0.932493	1.05553
eqtl-a-ENSG00000044115	X1FFS5	CHILD ASTHMA	CTNNA1	Simple mode	5	0.00485377	0.0441778	0.917805	-0.0817347	0.0914422	1.00487	0.921516	1.09575
eqtl-a-ENSG00000044115	X1FFS5	CHILD ASTHMA	CTNNA1	Weighted mode	5	-0.00415253	0.0365023	0.914909	-0.075697	0.0673919	0.995856	0.927097	1.06971
eqtl-a-ENSG00000044574	X1FFS5	CHILD ASTHMA	HSPA5	Inverse variance weighted	2	-0.0366766	0.0984093	0.709376	-0.229559	0.156206	0.963988	0.794884	1.16907
eqtl-a-ENSG00000047365	X1FFS5	CHILD ASTHMA	ARAP2	MR Egger	3	0.103279	0.114446	0.532623	-0.121035	0.327594	1.1088	0.886003	1.38763
eqtl-a-ENSG00000047365	X1FFS5	CHILD ASTHMA	ARAP2	Weighted median	3	0.077423	0.0678297	0.25369	-0.0555232	0.210369	1.0805	0.94599	1.23413
eqtl-a-ENSG00000047365	X1FFS5	CHILD ASTHMA	ARAP2	Inverse variance weighted	3	0.0592396	0.0736999	0.421515	-0.0852122	0.203691	1.06103	0.918317	1.22592
eqtl-a-ENSG00000047365	X1FFS5	CHILD ASTHMA	ARAP2	Simple mode	3	0.106519	0.120935	0.471334	-0.130514	0.343552	1.1124	0.877645	1.40995
eqtl-a-ENSG00000047365	X1FFS5	CHILD ASTHMA	ARAP2	Weighted mode	3	0.0902199	0.0699476	0.326134	-0.0468773	0.227317	1.09441	0.954204	1.25523
eqtl-a-ENSG00000047579	X1FFS5	CHILD ASTHMA	DTNBP1	MR Egger	3	-0.116711	0.148922	0.576823	-0.408599	0.175177	0.889842	0.664581	1.19146
eqtl-a-ENSG00000047579	X1FFS5	CHILD ASTHMA	DTNBP1	Weighted median	3	-0.0154496	0.0482382	0.748758	-0.109996	0.0790973	0.984669	0.895837	1.08231
eqtl-a-ENSG00000047579	X1FFS5	CHILD ASTHMA	DTNBP1	Inverse variance weighted	3	-0.00762196	0.0494114	0.877409	-0.104468	0.0892244	0.992407	0.900803	1.09333
eqtl-a-ENSG00000047579	X1FFS5	CHILD ASTHMA	DTNBP1	Simple mode	3	-0.00352058	0.0710745	0.964996	-0.142827	0.135785	0.996486	0.866904	1.14544
eqtl-a-ENSG00000047579	X1FFS5	CHILD ASTHMA	DTNBP1	Weighted mode	3	-0.0210814	0.0495644	0.711987	-0.118228	0.0760647	0.979139	0.888494	1.07903
eqtl-a-ENSG00000047617	X1FFS5	CHILD ASTHMA	ANO2	Inverse variance weighted	2	-0.186875	0.175054	0.285735	-0.529982	0.156232	0.829548	0.588616	1.1691
eqtl-a-ENSG00000048392	X1FFS5	CHILD ASTHMA	RRM2B	Inverse variance weighted	2	-0.0813323	0.0646968	0.208706	-0.208138	0.0454733	0.921887	0.812095	1.04652
eqtl-a-ENSG00000048462	X1FFS5	CHILD ASTHMA	TNFRSF17	Wald ratio	1	-0.118606	0.157875	0.452492	-0.428042	0.190829	0.888157	0.651784	1.21025
eqtl-a-ENSG00000049167	X1FFS5	CHILD ASTHMA	ERCC8	Inverse variance weighted	2	0.01535	0.0466301	0.742015	-0.0760451	0.106745	1.01547	0.926774	1.11265
eqtl-a-ENSG00000049192	X1FFS5	CHILD ASTHMA	ADAMTS6	Wald ratio	1	0.00380878	0.0552955	0.945085	-0.10457	0.112188	1.00382	0.900711	1.11872
eqtl-a-ENSG00000049239	X1FFS5	CHILD ASTHMA	H6PD	MR Egger	4	0.0280958	0.0894422	0.783167	-0.147211	0.203403	1.02849	0.863112	1.22557
eqtl-a-ENSG00000049239	X1FFS5	CHILD ASTHMA	H6PD	Weighted median	4	0.0761959	0.0406708	0.061002	-0.00351879	0.155911	1.07917	0.996487	1.16872
eqtl-a-ENSG00000049239	X1FFS5	CHILD ASTHMA	H6PD	Inverse variance weighted	4	0.0854833	0.0381834	0.0251717	0.0106438814712079	0.160323	1.08924	1.0107	1.17389
eqtl-a-ENSG00000049239	X1FFS5	CHILD ASTHMA	H6PD	Simple mode	4	0.0792364	0.0881585	0.435001	-0.0935543	0.252027	1.08246	0.910689	1.28663
eqtl-a-ENSG00000049239	X1FFS5	CHILD ASTHMA	H6PD	Weighted mode	4	0.0753371	0.0410088	0.16351	-0.00504013	0.155714	1.07825	0.994973	1.16849
eqtl-a-ENSG00000049247	X1FFS5	CHILD ASTHMA	UTS2	MR Egger	3	0.00199242	0.0774275	0.983622	-0.149766	0.15375	1.00199	0.86091	1.1662
eqtl-a-ENSG00000049247	X1FFS5	CHILD ASTHMA	UTS2	Weighted median	3	0.0169343	0.0538998	0.753383	-0.0887093	0.122578	1.01708	0.915112	1.13041
eqtl-a-ENSG00000049247	X1FFS5	CHILD ASTHMA	UTS2	Inverse variance weighted	3	0.0227763	0.0520474	0.661672	-0.0792366	0.124789	1.02304	0.923821	1.13291
eqtl-a-ENSG00000049247	X1FFS5	CHILD ASTHMA	UTS2	Simple mode	3	0.0210961	0.0748892	0.804647	-0.125687	0.167879	1.02132	0.881891	1.18279
eqtl-a-ENSG00000049247	X1FFS5	CHILD ASTHMA	UTS2	Weighted mode	3	0.0152169	0.0566596	0.813429	-0.0958359	0.12627	1.01533	0.908613	1.13459
eqtl-a-ENSG00000049249	X1FFS5	CHILD ASTHMA	TNFRSF9	MR Egger	3	0.00411357	0.178587	0.985339	-0.345917	0.354144	1.00412	0.707571	1.42496
eqtl-a-ENSG00000049249	X1FFS5	CHILD ASTHMA	TNFRSF9	Weighted median	3	-0.0576659	0.084467	0.494795	-0.223221	0.10789	0.943965	0.799938	1.11392
eqtl-a-ENSG00000049249	X1FFS5	CHILD ASTHMA	TNFRSF9	Inverse variance weighted	3	-0.0515425	0.0928985	0.579014	-0.233624	0.130539	0.949763	0.79166	1.13944
eqtl-a-ENSG00000049249	X1FFS5	CHILD ASTHMA	TNFRSF9	Simple mode	3	-0.210116	0.151646	0.300164	-0.507342	0.08711	0.81049	0.602094	1.09102
eqtl-a-ENSG00000049249	X1FFS5	CHILD ASTHMA	TNFRSF9	Weighted mode	3	0.0672433	0.101804	0.576826	-0.132293	0.26678	1.06956	0.876084	1.30575
eqtl-a-ENSG00000049759	X1FFS5	CHILD ASTHMA	NEDD4L	Wald ratio	1	-0.0669036	0.0945108	0.479011	-0.252145	0.118338	0.935285	0.777132	1.12562
eqtl-a-ENSG00000049860	X1FFS5	CHILD ASTHMA	HEXB	Inverse variance weighted	2	-0.0319706	0.0580652	0.581909	-0.145778	0.0818372	0.968535	0.864349	1.08528
eqtl-a-ENSG00000050165	X1FFS5	CHILD ASTHMA	DKK3	MR Egger	6	0.000379194	0.0474928	0.994012	-0.0927066	0.093465	1.00038	0.911461	1.09797
eqtl-a-ENSG00000050165	X1FFS5	CHILD ASTHMA	DKK3	Weighted median	6	0.0280663	0.0329246	0.39397	-0.036466	0.0925985	1.02846	0.964191	1.09702
eqtl-a-ENSG00000050165	X1FFS5	CHILD ASTHMA	DKK3	Inverse variance weighted	6	0.0349739	0.0308872	0.257503	-0.025565	0.0955129	1.03559	0.974759	1.10022
eqtl-a-ENSG00000050165	X1FFS5	CHILD ASTHMA	DKK3	Simple mode	6	0.136286	0.0767613	0.13599	-0.0141665	0.286738	1.14601	0.985933	1.33207
eqtl-a-ENSG00000050165	X1FFS5	CHILD ASTHMA	DKK3	Weighted mode	6	0.0129249	0.0362035	0.73566	-0.058034	0.0838838	1.01301	0.943618	1.0875
eqtl-a-ENSG00000050438	X1FFS5	CHILD ASTHMA	SLC4A8	Inverse variance weighted	2	0.0438021	0.0764204	0.566528	-0.105982	0.193586	1.04478	0.899441	1.21359
eqtl-a-ENSG00000050555	X1FFS5	CHILD ASTHMA	LAMC3	Wald ratio	1	0.0309292	0.24565	0.899805	-0.450545	0.512404	1.03141	0.637281	1.6693
eqtl-a-ENSG00000050748	X1FFS5	CHILD ASTHMA	MAPK9	Inverse variance weighted	2	-0.0674466	0.0478939	0.159057	-0.161319	0.0264254	0.934778	0.851021	1.02678
eqtl-a-ENSG00000050767	X1FFS5	CHILD ASTHMA	COL23A1	MR Egger	3	0.0509494	0.295152	0.891179	-0.527549	0.629448	1.05227	0.590049	1.87657
eqtl-a-ENSG00000050767	X1FFS5	CHILD ASTHMA	COL23A1	Weighted median	3	-0.00339069	0.0787288	0.965647	-0.157699	0.150918	0.996615	0.854107	1.1629
eqtl-a-ENSG00000050767	X1FFS5	CHILD ASTHMA	COL23A1	Inverse variance weighted	3	-0.0305835	0.0906565	0.735848	-0.20827	0.147103	0.969879	0.811988	1.15847
eqtl-a-ENSG00000050767	X1FFS5	CHILD ASTHMA	COL23A1	Simple mode	3	0.0499203	0.123364	0.724903	-0.191872	0.291713	1.05119	0.825412	1.33872
eqtl-a-ENSG00000050767	X1FFS5	CHILD ASTHMA	COL23A1	Weighted mode	3	0.0232824	0.0795878	0.797434	-0.13271	0.179275	1.02356	0.875719	1.19635
eqtl-a-ENSG00000050820	X1FFS5	CHILD ASTHMA	BCAR1	Wald ratio	1	0.0527803	0.0675636	0.434688	-0.0796444	0.185205	1.0542	0.923445	1.20347
eqtl-a-ENSG00000051180	X1FFS5	CHILD ASTHMA	RAD51	Wald ratio	1	0.0290429	0.24372	0.905145	-0.448648	0.506734	1.02947	0.638491	1.65986
eqtl-a-ENSG00000051382	X1FFS5	CHILD ASTHMA	PIK3CB	Wald ratio	1	0.468951	0.255232	0.0661575	-0.031303	0.969205	1.59832	0.969182	2.63585
eqtl-a-ENSG00000051523	X1FFS5	CHILD ASTHMA	CYBA	MR Egger	3	-0.0518864	0.135965	0.767915	-0.318377	0.214604	0.949437	0.727328	1.23937
eqtl-a-ENSG00000051523	X1FFS5	CHILD ASTHMA	CYBA	Weighted median	3	0.0504718	0.0543779	0.353321	-0.056109	0.157053	1.05177	0.945436	1.17006
eqtl-a-ENSG00000051523	X1FFS5	CHILD ASTHMA	CYBA	Inverse variance weighted	3	0.0507843	0.0526048	0.334348	-0.0523211	0.15389	1.0521	0.949024	1.16636
eqtl-a-ENSG00000051523	X1FFS5	CHILD ASTHMA	CYBA	Simple mode	3	0.140153	0.090382	0.261131	-0.0369959	0.317302	1.15045	0.96368	1.37342
eqtl-a-ENSG00000051523	X1FFS5	CHILD ASTHMA	CYBA	Weighted mode	3	0.0218617	0.0611252	0.754819	-0.0979438	0.141667	1.0221	0.9067	1.15219
eqtl-a-ENSG00000053108	X1FFS5	CHILD ASTHMA	FSTL4	Wald ratio	1	-0.0630481	0.141524	0.655963	-0.340435	0.214339	0.938898	0.711461	1.23904
eqtl-a-ENSG00000053371	X1FFS5	CHILD ASTHMA	AKR7A2	MR Egger	4	-0.104864	0.0979945	0.396598	-0.296933	0.087205	0.900447	0.743094	1.09112
eqtl-a-ENSG00000053371	X1FFS5	CHILD ASTHMA	AKR7A2	Weighted median	4	-0.0178438	0.0493741	0.7178	-0.114617	0.0789294	0.982314	0.891708	1.08213
eqtl-a-ENSG00000053371	X1FFS5	CHILD ASTHMA	AKR7A2	Inverse variance weighted	4	-0.00852297	0.0468087	0.855519	-0.100268	0.083222	0.991513	0.904595	1.08678
eqtl-a-ENSG00000053371	X1FFS5	CHILD ASTHMA	AKR7A2	Simple mode	4	0.112523	0.100923	0.346151	-0.0852866	0.310333	1.1191	0.918249	1.36388
eqtl-a-ENSG00000053371	X1FFS5	CHILD ASTHMA	AKR7A2	Weighted mode	4	-0.0310792	0.0500779	0.578808	-0.129232	0.0670735	0.969399	0.87877	1.06937
eqtl-a-ENSG00000053918	X1FFS5	CHILD ASTHMA	KCNQ1	Wald ratio	1	-0.0187596	0.156314	0.904473	-0.325135	0.287616	0.981415	0.722429	1.33325
eqtl-a-ENSG00000054219	X1FFS5	CHILD ASTHMA	LY75	MR Egger	4	0.260704	0.413464	0.592785	-0.549686	1.07109	1.29784	0.577131	2.91857
eqtl-a-ENSG00000054219	X1FFS5	CHILD ASTHMA	LY75	Weighted median	4	0.0154515	0.0447963	0.730149	-0.0723493	0.103252	1.01557	0.930206	1.10877
eqtl-a-ENSG00000054219	X1FFS5	CHILD ASTHMA	LY75	Inverse variance weighted	4	0.0476419	0.043162	0.269683	-0.0369556	0.132239	1.0488	0.963719	1.14138
eqtl-a-ENSG00000054219	X1FFS5	CHILD ASTHMA	LY75	Simple mode	4	0.0446005	0.100824	0.688178	-0.153015	0.242216	1.04561	0.858117	1.27407
eqtl-a-ENSG00000054219	X1FFS5	CHILD ASTHMA	LY75	Weighted mode	4	0.0110419	0.0492521	0.837009	-0.0854922	0.107576	1.0111	0.91806	1.11358
eqtl-a-ENSG00000054277	X1FFS5	CHILD ASTHMA	OPN3	Inverse variance weighted	2	0.0721714	0.146289	0.621767	-0.214555	0.358898	1.07484	0.8069	1.43175
eqtl-a-ENSG00000054356	X1FFS5	CHILD ASTHMA	PTPRN	Inverse variance weighted	2	0.00722746	0.0740357	0.922233	-0.137882	0.152337	1.00725	0.871201	1.16455
eqtl-a-ENSG00000054654	X1FFS5	CHILD ASTHMA	SYNE2	MR Egger	3	6.53951	12.2738	0.688346	-17.5171	30.5961	691.946	2.46855e-08	1.93956e+13
eqtl-a-ENSG00000054654	X1FFS5	CHILD ASTHMA	SYNE2	Weighted median	3	-0.113768	0.0555776	0.0406575	-0.2227	-0.00483559	0.892465	0.800355	0.995176
eqtl-a-ENSG00000054654	X1FFS5	CHILD ASTHMA	SYNE2	Inverse variance weighted	3	-0.106708	0.0560037	0.0567312	-0.216475	0.00305913	0.898788	0.805352	1.00306
eqtl-a-ENSG00000054654	X1FFS5	CHILD ASTHMA	SYNE2	Simple mode	3	-0.108985	0.0913888	0.355351	-0.288107	0.0701372	0.896744	0.749681	1.07266
eqtl-a-ENSG00000054654	X1FFS5	CHILD ASTHMA	SYNE2	Weighted mode	3	-0.114653	0.0564482	0.179334	-0.225291	-0.0040144	0.891676	0.798284	0.995994
eqtl-a-ENSG00000054967	X1FFS5	CHILD ASTHMA	RELT	Wald ratio	1	-0.00711419	0.260544	0.978216	-0.51778	0.503551	0.992911	0.595842	1.65459
eqtl-a-ENSG00000054983	X1FFS5	CHILD ASTHMA	GALC	MR Egger	3	0.162849	0.236329	0.615891	-0.300356	0.626054	1.17686	0.740554	1.87022
eqtl-a-ENSG00000054983	X1FFS5	CHILD ASTHMA	GALC	Weighted median	3	-0.0115998	0.0446694	0.795109	-0.0991519	0.0759522	0.988467	0.905605	1.07891
eqtl-a-ENSG00000054983	X1FFS5	CHILD ASTHMA	GALC	Inverse variance weighted	3	-0.0147195	0.044954	0.743339	-0.102829	0.0733903	0.985388	0.902281	1.07615
eqtl-a-ENSG00000054983	X1FFS5	CHILD ASTHMA	GALC	Simple mode	3	-0.0470778	0.0947728	0.668598	-0.232833	0.138677	0.954013	0.792286	1.14875
eqtl-a-ENSG00000054983	X1FFS5	CHILD ASTHMA	GALC	Weighted mode	3	-0.00887371	0.0480195	0.870432	-0.102992	0.0852445	0.991166	0.902134	1.08898
eqtl-a-ENSG00000055070	X1FFS5	CHILD ASTHMA	SZRD1	Wald ratio	1	0.0786723	0.21212	0.710722	-0.337083	0.494427	1.08185	0.71385	1.63956
eqtl-a-ENSG00000055118	X1FFS5	CHILD ASTHMA	KCNH2	Inverse variance weighted	2	-0.0210474	0.152033	0.889893	-0.319032	0.276937	0.979173	0.726852	1.31908
eqtl-a-ENSG00000055332	X1FFS5	CHILD ASTHMA	EIF2AK2	Inverse variance weighted	2	-0.0146254	0.0715843	0.838111	-0.154931	0.12568	0.985481	0.856474	1.13392
eqtl-a-ENSG00000055732	X1FFS5	CHILD ASTHMA	MCOLN3	Inverse variance weighted	2	-0.0851407	0.157143	0.587954	-0.393142	0.22286	0.918383	0.674933	1.24965
eqtl-a-ENSG00000055955	X1FFS5	CHILD ASTHMA	ITIH4	MR Egger	3	-0.0187036	0.254961	0.953382	-0.518427	0.481019	0.98147	0.595457	1.61772
eqtl-a-ENSG00000055955	X1FFS5	CHILD ASTHMA	ITIH4	Weighted median	3	0.0663532	0.0769633	0.38861	-0.0844948	0.217201	1.0686	0.918976	1.24259
eqtl-a-ENSG00000055955	X1FFS5	CHILD ASTHMA	ITIH4	Inverse variance weighted	3	0.0424681	0.114735	0.711277	-0.182412	0.267348	1.04338	0.833258	1.3065
eqtl-a-ENSG00000055955	X1FFS5	CHILD ASTHMA	ITIH4	Simple mode	3	0.163968	0.118212	0.299779	-0.0677274	0.395662	1.17818	0.934515	1.48537
eqtl-a-ENSG00000055955	X1FFS5	CHILD ASTHMA	ITIH4	Weighted mode	3	0.105133	0.0916072	0.369869	-0.0744168	0.284684	1.11086	0.928285	1.32934
eqtl-a-ENSG00000056736	X1FFS5	CHILD ASTHMA	IL17RB	MR Egger	3	-0.227341	0.129351	0.329318	-0.480869	0.0261863	0.796649	0.618246	1.02653
eqtl-a-ENSG00000056736	X1FFS5	CHILD ASTHMA	IL17RB	Weighted median	3	-0.0710176	0.0637705	0.265432	-0.196008	0.0539726	0.931445	0.822006	1.05546
eqtl-a-ENSG00000056736	X1FFS5	CHILD ASTHMA	IL17RB	Inverse variance weighted	3	-0.0475815	0.0785259	0.544559	-0.201492	0.106329	0.953533	0.81751	1.11219
eqtl-a-ENSG00000056736	X1FFS5	CHILD ASTHMA	IL17RB	Simple mode	3	-0.0661799	0.0842904	0.514609	-0.231389	0.0990293	0.935962	0.793431	1.1041
eqtl-a-ENSG00000056736	X1FFS5	CHILD ASTHMA	IL17RB	Weighted mode	3	-0.0725099	0.0601968	0.351581	-0.190496	0.0454759	0.930057	0.826549	1.04653
eqtl-a-ENSG00000056972	X1FFS5	CHILD ASTHMA	TRAF3IP2	Inverse variance weighted	2	0.0488742	0.0484515	0.313107	-0.0460908	0.143839	1.05009	0.954955	1.1547
eqtl-a-ENSG00000057252	X1FFS5	CHILD ASTHMA	SOAT1	MR Egger	3	-0.0565582	0.116066	0.711338	-0.284048	0.170932	0.945012	0.75273	1.18641
eqtl-a-ENSG00000057252	X1FFS5	CHILD ASTHMA	SOAT1	Weighted median	3	-0.0345253	0.0375268	0.357564	-0.108078	0.0390272	0.966064	0.897558	1.0398
eqtl-a-ENSG00000057252	X1FFS5	CHILD ASTHMA	SOAT1	Inverse variance weighted	3	-0.0434539	0.0371883	0.242612	-0.116343	0.0294352	0.957477	0.89017	1.02987
eqtl-a-ENSG00000057252	X1FFS5	CHILD ASTHMA	SOAT1	Simple mode	3	-0.0295	0.0510382	0.621672	-0.129535	0.0705348	0.970931	0.878504	1.07308
eqtl-a-ENSG00000057252	X1FFS5	CHILD ASTHMA	SOAT1	Weighted mode	3	-0.0341108	0.0405234	0.488533	-0.113537	0.0453151	0.966464	0.892672	1.04636
eqtl-a-ENSG00000057593	X1FFS5	CHILD ASTHMA	F7	Wald ratio	1	-0.261555	0.278023	0.346824	-0.806479	0.28337	0.769854	0.446427	1.3276
eqtl-a-ENSG00000057608	X1FFS5	CHILD ASTHMA	GDI2	MR Egger	4	0.010672	0.0915637	0.917863	-0.168793	0.190137	1.01073	0.844684	1.20942
eqtl-a-ENSG00000057608	X1FFS5	CHILD ASTHMA	GDI2	Weighted median	4	-0.00275769	0.0438466	0.949851	-0.0886969	0.0831816	0.997246	0.915123	1.08674
eqtl-a-ENSG00000057608	X1FFS5	CHILD ASTHMA	GDI2	Inverse variance weighted	4	-0.00151062	0.0404009	0.970173	-0.0806964	0.0776751	0.998491	0.922474	1.08077
eqtl-a-ENSG00000057608	X1FFS5	CHILD ASTHMA	GDI2	Simple mode	4	0.0634183	0.0705298	0.434829	-0.0748201	0.201657	1.06547	0.92791	1.22343
eqtl-a-ENSG00000057608	X1FFS5	CHILD ASTHMA	GDI2	Weighted mode	4	-0.00345996	0.0444766	0.942891	-0.090634	0.0837141	0.996546	0.913352	1.08732
eqtl-a-ENSG00000057663	X1FFS5	CHILD ASTHMA	ATG5	Wald ratio	1	-0.11569	0.254122	0.648926	-0.613769	0.382389	0.890751	0.541307	1.46578
eqtl-a-ENSG00000058091	X1FFS5	CHILD ASTHMA	CDK14	Wald ratio	1	0.0775376	0.18344	0.672524	-0.282005	0.43708	1.08062	0.75427	1.54818
eqtl-a-ENSG00000058668	X1FFS5	CHILD ASTHMA	ATP2B4	Wald ratio	1	0.193058	0.223966	0.38869	-0.245915	0.632031	1.21295	0.781988	1.88143
eqtl-a-ENSG00000058729	X1FFS5	CHILD ASTHMA	RIOK2	Inverse variance weighted	2	0.0148952	0.1214	0.902348	-0.223048	0.252838	1.01501	0.800076	1.28768
eqtl-a-ENSG00000059377	X1FFS5	CHILD ASTHMA	TBXAS1	MR Egger	4	0.0529301	0.110088	0.678118	-0.162842	0.268702	1.05436	0.849725	1.30827
eqtl-a-ENSG00000059377	X1FFS5	CHILD ASTHMA	TBXAS1	Weighted median	4	0.0104317	0.0407552	0.797982	-0.0694484	0.0903118	1.01049	0.932908	1.09452
eqtl-a-ENSG00000059377	X1FFS5	CHILD ASTHMA	TBXAS1	Inverse variance weighted	4	0.00890655	0.0439996	0.839586	-0.0773328	0.0951459	1.00895	0.925582	1.09982
eqtl-a-ENSG00000059377	X1FFS5	CHILD ASTHMA	TBXAS1	Simple mode	4	0.0946029	0.0777086	0.310476	-0.057706	0.246912	1.09922	0.943927	1.28007
eqtl-a-ENSG00000059377	X1FFS5	CHILD ASTHMA	TBXAS1	Weighted mode	4	0.00136881	0.0448485	0.977569	-0.0865343	0.0892719	1.00137	0.917104	1.09338
eqtl-a-ENSG00000059588	X1FFS5	CHILD ASTHMA	TARBP1	Wald ratio	1	-0.0375796	0.131564	0.775156	-0.295446	0.220286	0.963118	0.7442	1.24643
eqtl-a-ENSG00000059804	X1FFS5	CHILD ASTHMA	SLC2A3	Wald ratio	1	-0.100909	0.0576246	0.07992	-0.213854	0.0120349	0.904015	0.807467	1.01211
eqtl-a-ENSG00000060140	X1FFS5	CHILD ASTHMA	STYK1	Inverse variance weighted	2	0.0880323	0.0995088	0.376335	-0.107005	0.28307	1.09202	0.898521	1.3272
eqtl-a-ENSG00000060237	X1FFS5	CHILD ASTHMA	WNK1	Wald ratio	1	0.0405171	0.249933	0.871218	-0.449352	0.530387	1.04135	0.638041	1.69959
eqtl-a-ENSG00000060491	X1FFS5	CHILD ASTHMA	OGFR	Wald ratio	1	0.0766654	0.198262	0.698988	-0.311928	0.465259	1.07968	0.732034	1.59243
eqtl-a-ENSG00000060971	X1FFS5	CHILD ASTHMA	ACAA1	Inverse variance weighted	2	0.0732654	0.0736295	0.319709	-0.0710484	0.217579	1.07602	0.931417	1.24306
eqtl-a-ENSG00000060982	X1FFS5	CHILD ASTHMA	BCAT1	MR Egger	4	-0.0804427	0.0660404	0.347388	-0.209882	0.0489965	0.922708	0.81068	1.05022
eqtl-a-ENSG00000060982	X1FFS5	CHILD ASTHMA	BCAT1	Weighted median	4	-0.0452331	0.0391784	0.248278	-0.122023	0.0315565	0.955775	0.885128	1.03206
eqtl-a-ENSG00000060982	X1FFS5	CHILD ASTHMA	BCAT1	Inverse variance weighted	4	-0.0398518	0.036454	0.274303	-0.111302	0.0315981	0.960932	0.894669	1.0321
eqtl-a-ENSG00000060982	X1FFS5	CHILD ASTHMA	BCAT1	Simple mode	4	-0.0136368	0.061834	0.839607	-0.134831	0.107558	0.986456	0.873863	1.11356
eqtl-a-ENSG00000060982	X1FFS5	CHILD ASTHMA	BCAT1	Weighted mode	4	-0.0478513	0.0375558	0.292358	-0.121461	0.0257581	0.953276	0.885626	1.02609
eqtl-a-ENSG00000061273	X1FFS5	CHILD ASTHMA	HDAC7	MR Egger	3	-0.0972268	0.226353	0.74172	-0.54088	0.346426	0.90735	0.582236	1.414
eqtl-a-ENSG00000061273	X1FFS5	CHILD ASTHMA	HDAC7	Weighted median	3	-0.0733587	0.109864	0.504312	-0.288693	0.141976	0.929267	0.749242	1.15255
eqtl-a-ENSG00000061273	X1FFS5	CHILD ASTHMA	HDAC7	Inverse variance weighted	3	-0.0741992	0.0960567	0.439847	-0.26247	0.114072	0.928487	0.769149	1.12083
eqtl-a-ENSG00000061273	X1FFS5	CHILD ASTHMA	HDAC7	Simple mode	3	-0.032795	0.134443	0.830024	-0.296304	0.230714	0.967737	0.743561	1.2595
eqtl-a-ENSG00000061273	X1FFS5	CHILD ASTHMA	HDAC7	Weighted mode	3	-0.0645589	0.125542	0.658266	-0.31062	0.181503	0.937481	0.732992	1.19902
eqtl-a-ENSG00000061938	X1FFS5	CHILD ASTHMA	TNK2	Inverse variance weighted	2	-0.230454	0.156028	0.139675	-0.53627	0.0753613	0.794173	0.584926	1.07827
eqtl-a-ENSG00000062282	X1FFS5	CHILD ASTHMA	DGAT2	Inverse variance weighted	2	0.0278286	0.0795696	0.726535	-0.128128	0.183785	1.02822	0.879741	1.20176
eqtl-a-ENSG00000062822	X1FFS5	CHILD ASTHMA	POLD1	Wald ratio	1	0.0263865	0.257255	0.918305	-0.477833	0.530606	1.02674	0.620126	1.69996
eqtl-a-ENSG00000063046	X1FFS5	CHILD ASTHMA	EIF4B	Inverse variance weighted	2	-0.0200603	0.0489396	0.68188	-0.115982	0.0758613	0.98014	0.890491	1.07881
eqtl-a-ENSG00000063127	X1FFS5	CHILD ASTHMA	SLC6A16	Inverse variance weighted	2	0.060298	0.0653651	0.356278	-0.0678176	0.188414	1.06215	0.934431	1.20733
eqtl-a-ENSG00000063176	X1FFS5	CHILD ASTHMA	SPHK2	Wald ratio	1	0.099758	0.0730254	0.171916	-0.0433718	0.242888	1.1049	0.957555	1.27493
eqtl-a-ENSG00000063180	X1FFS5	CHILD ASTHMA	CA11	Wald ratio	1	0.146922	0.0983364	0.135155	-0.045817	0.339662	1.15826	0.955217	1.40447
eqtl-a-ENSG00000063438	X1FFS5	CHILD ASTHMA	AHRR	Wald ratio	1	0.116612	0.0902712	0.196428	-0.0603196	0.293543	1.12368	0.941464	1.34117
eqtl-a-ENSG00000063660	X1FFS5	CHILD ASTHMA	GPC1	Wald ratio	1	0.0204539	0.164317	0.900937	-0.301608	0.342515	1.02066	0.739628	1.40849
eqtl-a-ENSG00000063761	X1FFS5	CHILD ASTHMA	ADCK1	MR Egger	3	0.0382494	0.0577486	0.627575	-0.0749378	0.151437	1.03899	0.927801	1.1635
eqtl-a-ENSG00000063761	X1FFS5	CHILD ASTHMA	ADCK1	Weighted median	3	0.0231504	0.0452217	0.6087	-0.0654842	0.111785	1.02342	0.936614	1.11827
eqtl-a-ENSG00000063761	X1FFS5	CHILD ASTHMA	ADCK1	Inverse variance weighted	3	0.02482	0.0401092	0.536041	-0.053794	0.103434	1.02513	0.947627	1.10897
eqtl-a-ENSG00000063761	X1FFS5	CHILD ASTHMA	ADCK1	Simple mode	3	-0.030538	0.062064	0.671396	-0.152183	0.0911074	0.969924	0.858831	1.09539
eqtl-a-ENSG00000063761	X1FFS5	CHILD ASTHMA	ADCK1	Weighted mode	3	-0.00959564	0.0545189	0.876498	-0.116453	0.0972615	0.99045	0.890072	1.10215
eqtl-a-ENSG00000063854	X1FFS5	CHILD ASTHMA	HAGH	Inverse variance weighted	2	0.0291378	0.0455176	0.52208	-0.0600768	0.118352	1.02957	0.941692	1.12564
eqtl-a-ENSG00000064012	X1FFS5	CHILD ASTHMA	CASP8	Wald ratio	1	-0.274195	0.294526	0.351869	-0.851467	0.303076	0.760184	0.426788	1.35402
eqtl-a-ENSG00000064270	X1FFS5	CHILD ASTHMA	ATP2C2	Wald ratio	1	-0.0477047	0.0564803	0.39832	-0.158406	0.0629967	0.953415	0.853503	1.06502
eqtl-a-ENSG00000064300	X1FFS5	CHILD ASTHMA	NGFR	Wald ratio	1	0.0527397	0.208124	0.799955	-0.355183	0.460662	1.05416	0.701045	1.58512
eqtl-a-ENSG00000064393	X1FFS5	CHILD ASTHMA	HIPK2	Wald ratio	1	-0.162818	0.183154	0.37402	-0.521801	0.196164	0.849745	0.593451	1.21673
eqtl-a-ENSG00000064547	X1FFS5	CHILD ASTHMA	LPAR2	MR Egger	5	-0.120065	0.137899	0.448003	-0.390348	0.150217	0.886863	0.676821	1.16209
eqtl-a-ENSG00000064547	X1FFS5	CHILD ASTHMA	LPAR2	Weighted median	5	0.0134227	0.0422053	0.750459	-0.0692996	0.096145	1.01351	0.933047	1.10092
eqtl-a-ENSG00000064547	X1FFS5	CHILD ASTHMA	LPAR2	Inverse variance weighted	5	0.0109756	0.0380142	0.772793	-0.0635323	0.0854834	1.01104	0.938444	1.08924
eqtl-a-ENSG00000064547	X1FFS5	CHILD ASTHMA	LPAR2	Simple mode	5	0.0609587	0.0735206	0.453637	-0.0831416	0.205059	1.06286	0.920221	1.2276
eqtl-a-ENSG00000064547	X1FFS5	CHILD ASTHMA	LPAR2	Weighted mode	5	-0.015052	0.0428071	0.742862	-0.098954	0.06885	0.985061	0.905784	1.07128
eqtl-a-ENSG00000064601	X1FFS5	CHILD ASTHMA	CTSA	Wald ratio	1	0.0760655	0.098768	0.441215	-0.11752	0.269651	1.07903	0.889123	1.30951
eqtl-a-ENSG00000064655	X1FFS5	CHILD ASTHMA	EYA2	Wald ratio	1	0.45607	0.238602	0.0559501	-0.0115904	0.92373	1.57786	0.988477	2.51867
eqtl-a-ENSG00000064687	X1FFS5	CHILD ASTHMA	ABCA7	MR Egger	3	-0.0888861	0.435704	0.871884	-0.942865	0.765093	0.91495	0.38951	2.14919
eqtl-a-ENSG00000064687	X1FFS5	CHILD ASTHMA	ABCA7	Weighted median	3	-0.00800247	0.0526121	0.879106	-0.111122	0.0951172	0.992029	0.894829	1.09979
eqtl-a-ENSG00000064687	X1FFS5	CHILD ASTHMA	ABCA7	Inverse variance weighted	3	-0.0362412	0.0604058	0.548531	-0.154637	0.0821541	0.964408	0.856726	1.08562
eqtl-a-ENSG00000064687	X1FFS5	CHILD ASTHMA	ABCA7	Simple mode	3	-0.0202176	0.111791	0.873152	-0.239328	0.198893	0.979985	0.787156	1.22005
eqtl-a-ENSG00000064687	X1FFS5	CHILD ASTHMA	ABCA7	Weighted mode	3	0.00562405	0.0593247	0.933116	-0.110652	0.1219	1.00564	0.89525	1.12964
eqtl-a-ENSG00000064886	X1FFS5	CHILD ASTHMA	CHI3L2	MR Egger	6	0.0319991	0.0369394	0.435217	-0.0404022	0.1044	1.03252	0.960403	1.11004
eqtl-a-ENSG00000064886	X1FFS5	CHILD ASTHMA	CHI3L2	Weighted median	6	0.00745149	0.0265851	0.779257	-0.0446554	0.0595584	1.00748	0.956327	1.06137
eqtl-a-ENSG00000064886	X1FFS5	CHILD ASTHMA	CHI3L2	Inverse variance weighted	6	0.00146243	0.0264837	0.955963	-0.0504457	0.0533706	1.00146	0.950806	1.05482
eqtl-a-ENSG00000064886	X1FFS5	CHILD ASTHMA	CHI3L2	Simple mode	6	0.00599326	0.0442505	0.897548	-0.0807378	0.0927243	1.00601	0.922436	1.09716
eqtl-a-ENSG00000064886	X1FFS5	CHILD ASTHMA	CHI3L2	Weighted mode	6	0.0107148	0.0243784	0.678632	-0.0370668	0.0584964	1.01077	0.963612	1.06024
eqtl-a-ENSG00000064989	X1FFS5	CHILD ASTHMA	CALCRL	Wald ratio	1	-0.0361826	0.0612432	0.554653	-0.156219	0.083854	0.964464	0.855372	1.08747
eqtl-a-ENSG00000065154	X1FFS5	CHILD ASTHMA	OAT	MR Egger	4	0.117492	0.0705962	0.237965	-0.0208767	0.25586	1.12467	0.97934	1.29157
eqtl-a-ENSG00000065154	X1FFS5	CHILD ASTHMA	OAT	Weighted median	4	0.0647288	0.0423548	0.12645	-0.0182865	0.147744	1.06687	0.98188	1.15922
eqtl-a-ENSG00000065154	X1FFS5	CHILD ASTHMA	OAT	Inverse variance weighted	4	0.0506061	0.0414229	0.221824	-0.0305829	0.131795	1.05191	0.96988	1.14087
eqtl-a-ENSG00000065154	X1FFS5	CHILD ASTHMA	OAT	Simple mode	4	0.036047	0.0783234	0.676657	-0.117467	0.189561	1.0367	0.88917	1.20872
eqtl-a-ENSG00000065154	X1FFS5	CHILD ASTHMA	OAT	Weighted mode	4	0.0646381	0.0479925	0.270741	-0.0294273	0.158703	1.06677	0.971002	1.17199
eqtl-a-ENSG00000065320	X1FFS5	CHILD ASTHMA	NTN1	Wald ratio	1	0.12799	0.135602	0.345238	-0.13779	0.39377	1.13654	0.871282	1.48256
eqtl-a-ENSG00000065534	X1FFS5	CHILD ASTHMA	MYLK	Wald ratio	1	0.119626	0.129101	0.354132	-0.133412	0.372664	1.12707	0.875104	1.4516
eqtl-a-ENSG00000065559	X1FFS5	CHILD ASTHMA	MAP2K4	Wald ratio	1	0.198047	0.133988	0.139384	-0.0645704	0.460664	1.21902	0.93747	1.58513
eqtl-a-ENSG00000065613	X1FFS5	CHILD ASTHMA	SLK	MR Egger	3	0.105945	0.113508	0.521933	-0.116532	0.328421	1.11176	0.890002	1.38877
eqtl-a-ENSG00000065613	X1FFS5	CHILD ASTHMA	SLK	Weighted median	3	-0.014264	0.0581418	0.8062	-0.128222	0.0996939	0.985837	0.879658	1.10483
eqtl-a-ENSG00000065613	X1FFS5	CHILD ASTHMA	SLK	Inverse variance weighted	3	-0.0168848	0.0561285	0.763549	-0.126897	0.0931271	0.983257	0.880825	1.0976
eqtl-a-ENSG00000065613	X1FFS5	CHILD ASTHMA	SLK	Simple mode	3	-0.170559	0.123582	0.301569	-0.412779	0.0716606	0.843193	0.661808	1.07429
eqtl-a-ENSG00000065613	X1FFS5	CHILD ASTHMA	SLK	Weighted mode	3	0.0123751	0.0586488	0.852432	-0.102577	0.127327	1.01245	0.902509	1.13579
eqtl-a-ENSG00000065615	X1FFS5	CHILD ASTHMA	CYB5R4	Wald ratio	1	-0.0108069	0.395069	0.978177	-0.785143	0.763529	0.989251	0.456055	2.14584
eqtl-a-ENSG00000065618	X1FFS5	CHILD ASTHMA	COL17A1	Wald ratio	1	-0.0213808	0.0753613	0.776632	-0.169089	0.126327	0.978846	0.844434	1.13465
eqtl-a-ENSG00000065621	X1FFS5	CHILD ASTHMA	GSTO2	Inverse variance weighted	2	-0.0657664	0.0615051	0.284942	-0.186316	0.0547837	0.93635	0.830011	1.05631
eqtl-a-ENSG00000065675	X1FFS5	CHILD ASTHMA	PRKCQ	Inverse variance weighted	2	0.0493572	0.145374	0.734219	-0.235576	0.334291	1.0506	0.790115	1.39695
eqtl-a-ENSG00000065833	X1FFS5	CHILD ASTHMA	ME1	Inverse variance weighted	2	0.159524	0.112989	0.157995	-0.0619352	0.380982	1.17295	0.939944	1.46372
eqtl-a-ENSG00000065882	X1FFS5	CHILD ASTHMA	TBC1D1	MR Egger	4	-0.00438264	0.0939032	0.967016	-0.188433	0.179668	0.995627	0.828256	1.19682
eqtl-a-ENSG00000065882	X1FFS5	CHILD ASTHMA	TBC1D1	Weighted median	4	-0.0110639	0.0562199	0.843987	-0.121255	0.0991271	0.988997	0.885808	1.10421
eqtl-a-ENSG00000065882	X1FFS5	CHILD ASTHMA	TBC1D1	Inverse variance weighted	4	0.00410941	0.0533551	0.938608	-0.100467	0.108685	1.00412	0.904415	1.11481
eqtl-a-ENSG00000065882	X1FFS5	CHILD ASTHMA	TBC1D1	Simple mode	4	-0.0262062	0.0948026	0.800169	-0.212019	0.159607	0.974134	0.808949	1.17305
eqtl-a-ENSG00000065882	X1FFS5	CHILD ASTHMA	TBC1D1	Weighted mode	4	-0.013123	0.0599467	0.840767	-0.130618	0.104373	0.986963	0.877553	1.11001
eqtl-a-ENSG00000065883	X1FFS5	CHILD ASTHMA	CDK13	Inverse variance weighted	2	0.00451531	0.126502	0.971527	-0.243429	0.25246	1.00453	0.783935	1.28719
eqtl-a-ENSG00000065989	X1FFS5	CHILD ASTHMA	PDE4A	MR Egger	3	0.0240789	0.159929	0.904865	-0.289383	0.33754	1.02437	0.748726	1.4015
eqtl-a-ENSG00000065989	X1FFS5	CHILD ASTHMA	PDE4A	Weighted median	3	0.103653	0.0802257	0.196351	-0.0535893	0.260895	1.10922	0.947821	1.29809
eqtl-a-ENSG00000065989	X1FFS5	CHILD ASTHMA	PDE4A	Inverse variance weighted	3	0.0600644	0.0708259	0.396406	-0.0787543	0.198883	1.0619	0.924267	1.22004
eqtl-a-ENSG00000065989	X1FFS5	CHILD ASTHMA	PDE4A	Simple mode	3	0.102929	0.124123	0.494179	-0.140353	0.34621	1.10841	0.869052	1.4137
eqtl-a-ENSG00000065989	X1FFS5	CHILD ASTHMA	PDE4A	Weighted mode	3	0.114806	0.0879618	0.32179	-0.0575992	0.287211	1.12166	0.944028	1.33271
eqtl-a-ENSG00000066032	X1FFS5	CHILD ASTHMA	CTNNA2	Wald ratio	1	-0.0691964	0.079973	0.386903	-0.225943	0.0875506	0.933143	0.797763	1.0915
eqtl-a-ENSG00000066056	X1FFS5	CHILD ASTHMA	TIE1	Wald ratio	1	-0.366544	0.253973	0.148954	-0.864331	0.131244	0.693126	0.421333	1.14025
eqtl-a-ENSG00000066230	X1FFS5	CHILD ASTHMA	SLC9A3	MR Egger	6	-0.0376795	0.127931	0.783005	-0.288423	0.213064	0.963021	0.749444	1.23746
eqtl-a-ENSG00000066230	X1FFS5	CHILD ASTHMA	SLC9A3	Weighted median	6	-0.0663774	0.038922	0.0881204	-0.142665	0.00990965	0.935778	0.867045	1.00996
eqtl-a-ENSG00000066230	X1FFS5	CHILD ASTHMA	SLC9A3	Inverse variance weighted	6	-0.0737165	0.0347039	0.033657	-0.141736	-0.0056969	0.928935	0.86785	0.994319
eqtl-a-ENSG00000066230	X1FFS5	CHILD ASTHMA	SLC9A3	Simple mode	6	-0.0449615	0.0579136	0.472648	-0.158472	0.0685491	0.956034	0.853447	1.07095
eqtl-a-ENSG00000066230	X1FFS5	CHILD ASTHMA	SLC9A3	Weighted mode	6	-0.0655084	0.0391633	0.155246	-0.142268	0.0112517	0.936591	0.867388	1.01132
eqtl-a-ENSG00000066294	X1FFS5	CHILD ASTHMA	CD84	MR Egger	3	-0.059013	0.073019	0.567281	-0.20213	0.0841042	0.942694	0.816988	1.08774
eqtl-a-ENSG00000066294	X1FFS5	CHILD ASTHMA	CD84	Weighted median	3	0.00282165	0.0473233	0.952454	-0.0899319	0.0955752	1.00283	0.913993	1.10029
eqtl-a-ENSG00000066294	X1FFS5	CHILD ASTHMA	CD84	Inverse variance weighted	3	0.0266274	0.0473209	0.57364	-0.0661215	0.119376	1.02699	0.936017	1.12679
eqtl-a-ENSG00000066294	X1FFS5	CHILD ASTHMA	CD84	Simple mode	3	0.00527378	0.0756268	0.95075	-0.142955	0.153502	1.00529	0.866793	1.16591
eqtl-a-ENSG00000066294	X1FFS5	CHILD ASTHMA	CD84	Weighted mode	3	0.00104771	0.052375	0.985856	-0.101607	0.103703	1.00105	0.903384	1.10927
eqtl-a-ENSG00000066382	X1FFS5	CHILD ASTHMA	MPPED2	Inverse variance weighted	2	-0.0801979	0.162729	0.622133	-0.399148	0.238752	0.922934	0.670892	1.26966
eqtl-a-ENSG00000066468	X1FFS5	CHILD ASTHMA	FGFR2	Inverse variance weighted	2	-0.0219818	0.0420166	0.600857	-0.104334	0.0603708	0.978258	0.900924	1.06223
eqtl-a-ENSG00000066923	X1FFS5	CHILD ASTHMA	STAG3	MR Egger	3	0.0123259	0.332958	0.976443	-0.640272	0.664924	1.0124	0.527149	1.94434
eqtl-a-ENSG00000066923	X1FFS5	CHILD ASTHMA	STAG3	Weighted median	3	-0.00799096	0.0398825	0.841197	-0.0861607	0.0701788	0.992041	0.917447	1.0727
eqtl-a-ENSG00000066923	X1FFS5	CHILD ASTHMA	STAG3	Inverse variance weighted	3	-0.00373189	0.0396347	0.924984	-0.0814159	0.0739521	0.996275	0.92181	1.07676
eqtl-a-ENSG00000066923	X1FFS5	CHILD ASTHMA	STAG3	Simple mode	3	-0.0175718	0.0709045	0.827392	-0.156545	0.121401	0.982582	0.855093	1.12908
eqtl-a-ENSG00000066923	X1FFS5	CHILD ASTHMA	STAG3	Weighted mode	3	-0.00842551	0.0417702	0.858798	-0.0902951	0.073444	0.99161	0.913662	1.07621
eqtl-a-ENSG00000066926	X1FFS5	CHILD ASTHMA	FECH	MR Egger	4	-0.0291728	0.102043	0.801855	-0.229176	0.170831	0.971249	0.795188	1.18629
eqtl-a-ENSG00000066926	X1FFS5	CHILD ASTHMA	FECH	Weighted median	4	-0.010044	0.0292083	0.730942	-0.0672923	0.0472044	0.990006	0.934922	1.04834
eqtl-a-ENSG00000066926	X1FFS5	CHILD ASTHMA	FECH	Inverse variance weighted	4	-0.0125883	0.0294289	0.668831	-0.070269	0.0450924	0.987491	0.932143	1.04612
eqtl-a-ENSG00000066926	X1FFS5	CHILD ASTHMA	FECH	Simple mode	4	0.0153435	0.0596039	0.813499	-0.10148	0.132167	1.01546	0.903499	1.1413
eqtl-a-ENSG00000066926	X1FFS5	CHILD ASTHMA	FECH	Weighted mode	4	-0.0102307	0.0311186	0.763945	-0.0712231	0.0507617	0.989821	0.931254	1.05207
eqtl-a-ENSG00000067182	X1FFS5	CHILD ASTHMA	TNFRSF1A	Wald ratio	1	-0.00583861	0.0500795	0.907187	-0.103994	0.0923171	0.994178	0.90123	1.09671
eqtl-a-ENSG00000067606	X1FFS5	CHILD ASTHMA	PRKCZ	Inverse variance weighted	2	-0.1103	0.0833612	0.185784	-0.273688	0.0530882	0.895566	0.76057	1.05452
eqtl-a-ENSG00000067900	X1FFS5	CHILD ASTHMA	ROCK1	Wald ratio	1	-0.00968796	0.276171	0.972016	-0.550984	0.531608	0.990359	0.576383	1.70167
eqtl-a-ENSG00000068024	X1FFS5	CHILD ASTHMA	HDAC4	Inverse variance weighted	2	0.0113871	0.0404838	0.778499	-0.0679611	0.0907353	1.01145	0.934297	1.09498
eqtl-a-ENSG00000068654	X1FFS5	CHILD ASTHMA	POLR1A	Wald ratio	1	-0.0493009	0.0791763	0.5335	-0.204486	0.105885	0.951895	0.815066	1.11169
eqtl-a-ENSG00000068878	X1FFS5	CHILD ASTHMA	PSME4	Inverse variance weighted	2	-0.00817813	0.0611512	0.893611	-0.128034	0.111678	0.991855	0.879823	1.11815
eqtl-a-ENSG00000068903	X1FFS5	CHILD ASTHMA	SIRT2	Wald ratio	1	0.0858308	0.162616	0.59763	-0.232898	0.404559	1.08962	0.792235	1.49864
eqtl-a-ENSG00000069020	X1FFS5	CHILD ASTHMA	MAST4	Inverse variance weighted	2	0.222049	0.226148	0.326162	-0.221202	0.6653	1.24863	0.801555	1.94507
eqtl-a-ENSG00000069329	X1FFS5	CHILD ASTHMA	VPS35	Wald ratio	1	0.135964	0.10959	0.214731	-0.0788322	0.350759	1.14564	0.924195	1.42015
eqtl-a-ENSG00000069399	X1FFS5	CHILD ASTHMA	BCL3	Wald ratio	1	0.103822	0.263985	0.694106	-0.413588	0.621233	1.1094	0.661273	1.86122
eqtl-a-ENSG00000069667	X1FFS5	CHILD ASTHMA	RORA	Wald ratio	1	0.0798255	0.143695	0.57854	-0.201817	0.361468	1.0831	0.817244	1.43544
eqtl-a-ENSG00000069696	X1FFS5	CHILD ASTHMA	DRD4	Wald ratio	1	-0.0327628	0.123205	0.790301	-0.274245	0.20872	0.967768	0.760145	1.2321
eqtl-a-ENSG00000069702	X1FFS5	CHILD ASTHMA	TGFBR3	Inverse variance weighted	2	0.108976	0.115339	0.344743	-0.117088	0.335041	1.11514	0.889507	1.398
eqtl-a-ENSG00000069849	X1FFS5	CHILD ASTHMA	ATP1B3	Inverse variance weighted	2	-0.140961	0.151825	0.353178	-0.438537	0.156616	0.868524	0.644979	1.16955
eqtl-a-ENSG00000069869	X1FFS5	CHILD ASTHMA	NEDD4	MR Egger	5	-0.00454537	0.100906	0.966901	-0.20232	0.193229	0.995465	0.816833	1.21316
eqtl-a-ENSG00000069869	X1FFS5	CHILD ASTHMA	NEDD4	Weighted median	5	0.00403763	0.0354874	0.909415	-0.0655177	0.073593	1.00405	0.936582	1.07637
eqtl-a-ENSG00000069869	X1FFS5	CHILD ASTHMA	NEDD4	Inverse variance weighted	5	-0.0155086	0.0394354	0.694124	-0.092802	0.0617849	0.984611	0.911374	1.06373
eqtl-a-ENSG00000069869	X1FFS5	CHILD ASTHMA	NEDD4	Simple mode	5	0.0332645	0.0684572	0.652445	-0.100912	0.167441	1.03382	0.904013	1.18228
eqtl-a-ENSG00000069869	X1FFS5	CHILD ASTHMA	NEDD4	Weighted mode	5	0.00766094	0.0360381	0.842049	-0.0629737	0.0782956	1.00769	0.938968	1.08144
eqtl-a-ENSG00000069956	X1FFS5	CHILD ASTHMA	MAPK6	Wald ratio	1	0.188674	0.304622	0.535671	-0.408385	0.785733	1.20765	0.664723	2.19401
eqtl-a-ENSG00000069974	X1FFS5	CHILD ASTHMA	RAB27A	Inverse variance weighted	2	-0.168097	0.0944491	0.075114	-0.353218	0.0170228	0.845271	0.702424	1.01717
eqtl-a-ENSG00000070019	X1FFS5	CHILD ASTHMA	GUCY2C	MR Egger	3	-3.82425	2.86222	0.409029	-9.4342	1.7857	0.0218348	7.99428e-05	5.96374
eqtl-a-ENSG00000070019	X1FFS5	CHILD ASTHMA	GUCY2C	Weighted median	3	0.103344	0.0562746	0.0662947	-0.00695409	0.213642	1.10887	0.99307	1.23818
eqtl-a-ENSG00000070019	X1FFS5	CHILD ASTHMA	GUCY2C	Inverse variance weighted	3	0.10415	0.0669062	0.119551	-0.0269858	0.235286	1.10977	0.973375	1.26527
eqtl-a-ENSG00000070019	X1FFS5	CHILD ASTHMA	GUCY2C	Simple mode	3	0.0758676	0.168497	0.696622	-0.254386	0.406121	1.07882	0.775392	1.50098
eqtl-a-ENSG00000070019	X1FFS5	CHILD ASTHMA	GUCY2C	Weighted mode	3	0.100811	0.0577096	0.222773	-0.0122996	0.213922	1.10607	0.987776	1.23853
eqtl-a-ENSG00000070081	X1FFS5	CHILD ASTHMA	NUCB2	Wald ratio	1	-0.0158482	0.21761	0.941943	-0.442364	0.410668	0.984277	0.642516	1.50782
eqtl-a-ENSG00000070214	X1FFS5	CHILD ASTHMA	SLC44A1	Inverse variance weighted	2	-0.181454	0.124454	0.144839	-0.425384	0.0624753	0.834056	0.653519	1.06447
eqtl-a-ENSG00000070404	X1FFS5	CHILD ASTHMA	FSTL3	Inverse variance weighted	2	0.0783812	0.180718	0.664491	-0.275826	0.432589	1.08153	0.758945	1.54124
eqtl-a-ENSG00000070501	X1FFS5	CHILD ASTHMA	POLB	Wald ratio	1	0.0165811	0.0651043	0.798966	-0.111023	0.144186	1.01672	0.894918	1.1551
eqtl-a-ENSG00000070610	X1FFS5	CHILD ASTHMA	GBA2	MR Egger	5	-0.0533727	0.0951043	0.61385	-0.239777	0.133032	0.948027	0.786803	1.14229
eqtl-a-ENSG00000070610	X1FFS5	CHILD ASTHMA	GBA2	Weighted median	5	0.0151148	0.0417189	0.717128	-0.0666543	0.0968838	1.01523	0.935519	1.10173
eqtl-a-ENSG00000070610	X1FFS5	CHILD ASTHMA	GBA2	Inverse variance weighted	5	0.0114474	0.0451357	0.799787	-0.0770185	0.0999133	1.01151	0.925873	1.10508
eqtl-a-ENSG00000070610	X1FFS5	CHILD ASTHMA	GBA2	Simple mode	5	0.172446	0.0987812	0.15579	-0.0211653	0.366057	1.18821	0.979057	1.44204
eqtl-a-ENSG00000070610	X1FFS5	CHILD ASTHMA	GBA2	Weighted mode	5	-0.0247389	0.0480993	0.634133	-0.119013	0.0695357	0.975565	0.887796	1.07201
eqtl-a-ENSG00000070669	X1FFS5	CHILD ASTHMA	ASNS	MR Egger	4	-0.0564506	0.0604335	0.448865	-0.1749	0.0619992	0.945113	0.839541	1.06396
eqtl-a-ENSG00000070669	X1FFS5	CHILD ASTHMA	ASNS	Weighted median	4	-0.0197497	0.0329819	0.549303	-0.0843942	0.0448948	0.980444	0.919069	1.04592
eqtl-a-ENSG00000070669	X1FFS5	CHILD ASTHMA	ASNS	Inverse variance weighted	4	-0.0123245	0.0284684	0.665073	-0.0681227	0.0434736	0.987751	0.934146	1.04443
eqtl-a-ENSG00000070669	X1FFS5	CHILD ASTHMA	ASNS	Simple mode	4	-0.0152917	0.0424783	0.742706	-0.0985492	0.0679657	0.984825	0.906151	1.07033
eqtl-a-ENSG00000070669	X1FFS5	CHILD ASTHMA	ASNS	Weighted mode	4	-0.0217238	0.0370605	0.598945	-0.0943624	0.0509148	0.97851	0.909953	1.05223
eqtl-a-ENSG00000070756	X1FFS5	CHILD ASTHMA	PABPC1	Wald ratio	1	0.0782986	0.130373	0.548124	-0.177232	0.33383	1.08145	0.837585	1.39631
eqtl-a-ENSG00000070759	X1FFS5	CHILD ASTHMA	TESK2	Inverse variance weighted	2	-0.00280407	0.0527632	0.957617	-0.10622	0.100612	0.9972	0.899227	1.10585
eqtl-a-ENSG00000070831	X1FFS5	CHILD ASTHMA	CDC42	Inverse variance weighted	2	0.0190861	0.0818637	0.815649	-0.141367	0.179539	1.01927	0.868171	1.19667
eqtl-a-ENSG00000070915	X1FFS5	CHILD ASTHMA	SLC12A3	Inverse variance weighted	2	0.109112	0.218893	0.618151	-0.319918	0.538142	1.11529	0.726209	1.71282
eqtl-a-ENSG00000070950	X1FFS5	CHILD ASTHMA	RAD18	Inverse variance weighted	2	-0.118948	0.118721	0.316386	-0.351642	0.113745	0.887854	0.703532	1.12047
eqtl-a-ENSG00000071073	X1FFS5	CHILD ASTHMA	MGAT4A	Wald ratio	1	0.0285884	0.108815	0.792763	-0.184689	0.241866	1.029	0.831363	1.27362
eqtl-a-ENSG00000071127	X1FFS5	CHILD ASTHMA	WDR1	Wald ratio	1	-0.0515605	0.0670622	0.441985	-0.183002	0.0798814	0.949746	0.832766	1.08316
eqtl-a-ENSG00000071242	X1FFS5	CHILD ASTHMA	RPS6KA2	MR Egger	5	-0.0780814	0.0933128	0.464135	-0.260974	0.104812	0.924889	0.770301	1.1105
eqtl-a-ENSG00000071242	X1FFS5	CHILD ASTHMA	RPS6KA2	Weighted median	5	-0.00499557	0.0457986	0.913142	-0.0947609	0.0847698	0.995017	0.90959	1.08847
eqtl-a-ENSG00000071242	X1FFS5	CHILD ASTHMA	RPS6KA2	Inverse variance weighted	5	-0.0148098	0.0407796	0.71648	-0.0947378	0.0651182	0.985299	0.909611	1.06729
eqtl-a-ENSG00000071242	X1FFS5	CHILD ASTHMA	RPS6KA2	Simple mode	5	-0.0169994	0.0694685	0.818724	-0.153158	0.119159	0.983144	0.857994	1.12655
eqtl-a-ENSG00000071242	X1FFS5	CHILD ASTHMA	RPS6KA2	Weighted mode	5	-0.00800616	0.0472623	0.873705	-0.10064	0.084628	0.992026	0.904258	1.08831
eqtl-a-ENSG00000071246	X1FFS5	CHILD ASTHMA	VASH1	MR Egger	7	-0.0153897	0.0221963	0.518975	-0.0588944	0.028115	0.984728	0.942806	1.02851
eqtl-a-ENSG00000071246	X1FFS5	CHILD ASTHMA	VASH1	Weighted median	7	0.0108866	0.0182149	0.550056	-0.0248146	0.0465877	1.01095	0.975491	1.04769
eqtl-a-ENSG00000071246	X1FFS5	CHILD ASTHMA	VASH1	Inverse variance weighted	7	0.0145284	0.0180041	0.419697	-0.0207597	0.0498164	1.01463	0.979454	1.05108
eqtl-a-ENSG00000071246	X1FFS5	CHILD ASTHMA	VASH1	Simple mode	7	0.0470882	0.0478789	0.363349	-0.0467545	0.140931	1.04821	0.954322	1.15135
eqtl-a-ENSG00000071246	X1FFS5	CHILD ASTHMA	VASH1	Weighted mode	7	0.00921686	0.0172048	0.611422	-0.0245046	0.0429383	1.00926	0.975793	1.04387
eqtl-a-ENSG00000071282	X1FFS5	CHILD ASTHMA	LMCD1	Wald ratio	1	0.0182368	0.059681	0.759931	-0.098738	0.135212	1.0184	0.90598	1.14478
eqtl-a-ENSG00000071564	X1FFS5	CHILD ASTHMA	TCF3	Wald ratio	1	0.140875	0.185971	0.448746	-0.223629	0.505379	1.15128	0.799612	1.65761
eqtl-a-ENSG00000071575	X1FFS5	CHILD ASTHMA	TRIB2	MR Egger	3	-0.120732	0.117209	0.490575	-0.350461	0.108997	0.886272	0.704364	1.11516
eqtl-a-ENSG00000071575	X1FFS5	CHILD ASTHMA	TRIB2	Weighted median	3	-0.0116668	0.0461828	0.800561	-0.102185	0.0788514	0.988401	0.902863	1.08204
eqtl-a-ENSG00000071575	X1FFS5	CHILD ASTHMA	TRIB2	Inverse variance weighted	3	-0.010977	0.0443028	0.804311	-0.0978104	0.0758564	0.989083	0.906821	1.07881
eqtl-a-ENSG00000071575	X1FFS5	CHILD ASTHMA	TRIB2	Simple mode	3	0.0388022	0.0715085	0.641771	-0.101354	0.178959	1.03956	0.903613	1.19597
eqtl-a-ENSG00000071575	X1FFS5	CHILD ASTHMA	TRIB2	Weighted mode	3	-0.0383996	0.0532187	0.545527	-0.142708	0.065909	0.962328	0.867007	1.06813
eqtl-a-ENSG00000071909	X1FFS5	CHILD ASTHMA	MYO3B	Inverse variance weighted	2	0.0543815	0.109997	0.621029	-0.161212	0.269975	1.05589	0.851112	1.30993
eqtl-a-ENSG00000072110	X1FFS5	CHILD ASTHMA	ACTN1	Inverse variance weighted	2	-0.0250865	0.0954516	0.79269	-0.212172	0.161999	0.975226	0.808826	1.17586
eqtl-a-ENSG00000072195	X1FFS5	CHILD ASTHMA	SPEG	Wald ratio	1	0.138252	0.0969415	0.153829	-0.0517537	0.328257	1.14826	0.949563	1.38855
eqtl-a-ENSG00000072210	X1FFS5	CHILD ASTHMA	ALDH3A2	Wald ratio	1	0.015941	0.0732493	0.827719	-0.127628	0.15951	1.01607	0.880181	1.17294
eqtl-a-ENSG00000072274	X1FFS5	CHILD ASTHMA	TFRC	MR Egger	3	-0.113762	0.145862	0.578314	-0.399651	0.172127	0.89247	0.670554	1.18783
eqtl-a-ENSG00000072274	X1FFS5	CHILD ASTHMA	TFRC	Weighted median	3	-0.0314984	0.0507343	0.534698	-0.130938	0.0679408	0.968992	0.877272	1.0703
eqtl-a-ENSG00000072274	X1FFS5	CHILD ASTHMA	TFRC	Inverse variance weighted	3	-0.00731446	0.0561176	0.896296	-0.117305	0.102676	0.992712	0.889314	1.10813
eqtl-a-ENSG00000072274	X1FFS5	CHILD ASTHMA	TFRC	Simple mode	3	-0.0141454	0.111811	0.910898	-0.233294	0.205003	0.985954	0.791921	1.22753
eqtl-a-ENSG00000072274	X1FFS5	CHILD ASTHMA	TFRC	Weighted mode	3	-0.0476508	0.0577507	0.496059	-0.160842	0.0655405	0.953467	0.851426	1.06774
eqtl-a-ENSG00000072310	X1FFS5	CHILD ASTHMA	SREBF1	MR Egger	3	1.1552	1.54567	0.591404	-1.87431	4.1847	3.17465	0.153461	65.6741
eqtl-a-ENSG00000072310	X1FFS5	CHILD ASTHMA	SREBF1	Weighted median	3	-0.048616	0.04521	0.282224	-0.137228	0.0399956	0.952547	0.871772	1.04081
eqtl-a-ENSG00000072310	X1FFS5	CHILD ASTHMA	SREBF1	Inverse variance weighted	3	-0.0536275	0.0447852	0.231136	-0.141407	0.0341515	0.947785	0.868136	1.03474
eqtl-a-ENSG00000072310	X1FFS5	CHILD ASTHMA	SREBF1	Simple mode	3	-0.0342534	0.0623155	0.637723	-0.156392	0.0878851	0.966327	0.855224	1.09186
eqtl-a-ENSG00000072310	X1FFS5	CHILD ASTHMA	SREBF1	Weighted mode	3	-0.0477448	0.0480626	0.425204	-0.141948	0.046458	0.953377	0.867667	1.04755
eqtl-a-ENSG00000072401	X1FFS5	CHILD ASTHMA	UBE2D1	MR Egger	3	0.0542502	0.362074	0.905319	-0.655415	0.763915	1.05575	0.519227	2.14666
eqtl-a-ENSG00000072401	X1FFS5	CHILD ASTHMA	UBE2D1	Weighted median	3	0.032794	0.0364129	0.367793	-0.0385753	0.104163	1.03334	0.962159	1.10978
eqtl-a-ENSG00000072401	X1FFS5	CHILD ASTHMA	UBE2D1	Inverse variance weighted	3	0.0340657	0.0334752	0.30885	-0.0315458	0.0996772	1.03465	0.968947	1.10481
eqtl-a-ENSG00000072401	X1FFS5	CHILD ASTHMA	UBE2D1	Simple mode	3	0.0222067	0.0431316	0.657904	-0.0623311	0.106745	1.02246	0.939572	1.11265
eqtl-a-ENSG00000072401	X1FFS5	CHILD ASTHMA	UBE2D1	Weighted mode	3	0.0251433	0.03828	0.578768	-0.0498854	0.100172	1.02546	0.951338	1.10536
eqtl-a-ENSG00000072518	X1FFS5	CHILD ASTHMA	MARK2	Inverse variance weighted	2	-0.0487702	0.151263	0.747134	-0.345245	0.247705	0.9524	0.708047	1.28108
eqtl-a-ENSG00000072694	X1FFS5	CHILD ASTHMA	FCGR2B	MR Egger	7	0.000218621	0.0888237	0.998131	-0.173876	0.174313	1.00022	0.840401	1.19043
eqtl-a-ENSG00000072694	X1FFS5	CHILD ASTHMA	FCGR2B	Weighted median	7	0.0460095	0.0381162	0.227399	-0.0286982	0.120717	1.04708	0.97171	1.12831
eqtl-a-ENSG00000072694	X1FFS5	CHILD ASTHMA	FCGR2B	Inverse variance weighted	7	0.0488245	0.033614	0.146362	-0.017059	0.114708	1.05004	0.983086	1.12155
eqtl-a-ENSG00000072694	X1FFS5	CHILD ASTHMA	FCGR2B	Simple mode	7	0.094856	0.0621012	0.177509	-0.0268624	0.216574	1.0995	0.973495	1.24182
eqtl-a-ENSG00000072694	X1FFS5	CHILD ASTHMA	FCGR2B	Weighted mode	7	0.0333747	0.0382264	0.416188	-0.041549	0.108298	1.03394	0.959302	1.11438
eqtl-a-ENSG00000072778	X1FFS5	CHILD ASTHMA	ACADVL	MR Egger	3	-0.0849107	0.158288	0.68655	-0.395156	0.225334	0.918594	0.673575	1.25274
eqtl-a-ENSG00000072778	X1FFS5	CHILD ASTHMA	ACADVL	Weighted median	3	-0.0262962	0.0488803	0.590596	-0.122102	0.0695091	0.974047	0.885058	1.07198
eqtl-a-ENSG00000072778	X1FFS5	CHILD ASTHMA	ACADVL	Inverse variance weighted	3	-0.0240424	0.0464191	0.604498	-0.115024	0.066939	0.976244	0.891345	1.06923
eqtl-a-ENSG00000072778	X1FFS5	CHILD ASTHMA	ACADVL	Simple mode	3	-0.0595858	0.0850608	0.556134	-0.226305	0.107133	0.942155	0.797475	1.11308
eqtl-a-ENSG00000072778	X1FFS5	CHILD ASTHMA	ACADVL	Weighted mode	3	-0.0271979	0.0498325	0.639953	-0.12487	0.0704737	0.973169	0.882612	1.07302
eqtl-a-ENSG00000072786	X1FFS5	CHILD ASTHMA	STK10	MR Egger	3	-0.00410136	0.150939	0.982706	-0.299943	0.29174	0.995907	0.740861	1.33875
eqtl-a-ENSG00000072786	X1FFS5	CHILD ASTHMA	STK10	Weighted median	3	-0.0164294	0.0582679	0.777972	-0.130635	0.0977757	0.983705	0.877538	1.10272
eqtl-a-ENSG00000072786	X1FFS5	CHILD ASTHMA	STK10	Inverse variance weighted	3	-0.00569185	0.0553784	0.918137	-0.114234	0.10285	0.994324	0.89205	1.10832
eqtl-a-ENSG00000072786	X1FFS5	CHILD ASTHMA	STK10	Simple mode	3	-0.0220169	0.076024	0.799382	-0.171024	0.12699	0.978224	0.842801	1.13541
eqtl-a-ENSG00000072786	X1FFS5	CHILD ASTHMA	STK10	Weighted mode	3	-0.0173115	0.0619709	0.806215	-0.138774	0.104151	0.982838	0.870424	1.10977
eqtl-a-ENSG00000072832	X1FFS5	CHILD ASTHMA	CRMP1	Wald ratio	1	-0.0361183	0.130766	0.78239	-0.292419	0.220183	0.964526	0.746455	1.2463
eqtl-a-ENSG00000072840	X1FFS5	CHILD ASTHMA	EVC	Wald ratio	1	0.241554	0.214305	0.25968	-0.178485	0.661592	1.27323	0.836537	1.93788
eqtl-a-ENSG00000073008	X1FFS5	CHILD ASTHMA	PVR	Inverse variance weighted	2	0.0439855	0.146167	0.76347	-0.242501	0.330472	1.04497	0.784663	1.39162
eqtl-a-ENSG00000073050	X1FFS5	CHILD ASTHMA	XRCC1	Wald ratio	1	0.141238	0.0784363	0.0717551	-0.0124974	0.294973	1.1517	0.98758	1.34309
eqtl-a-ENSG00000073060	X1FFS5	CHILD ASTHMA	SCARB1	MR Egger	3	-0.0977232	0.0984178	0.502255	-0.290622	0.0951758	0.9069	0.747798	1.09985
eqtl-a-ENSG00000073060	X1FFS5	CHILD ASTHMA	SCARB1	Weighted median	3	-0.0373613	0.044333	0.399372	-0.124254	0.0495313	0.963328	0.883156	1.05078
eqtl-a-ENSG00000073060	X1FFS5	CHILD ASTHMA	SCARB1	Inverse variance weighted	3	-0.0362044	0.0413021	0.380717	-0.117157	0.0447477	0.964443	0.889446	1.04576
eqtl-a-ENSG00000073060	X1FFS5	CHILD ASTHMA	SCARB1	Simple mode	3	0.0226674	0.0657178	0.76305	-0.10614	0.151474	1.02293	0.899299	1.16355
eqtl-a-ENSG00000073060	X1FFS5	CHILD ASTHMA	SCARB1	Weighted mode	3	-0.0511178	0.045285	0.376171	-0.139877	0.0376408	0.950167	0.869466	1.03836
eqtl-a-ENSG00000073150	X1FFS5	CHILD ASTHMA	PANX2	MR Egger	3	0.261535	0.114659	0.263033	0.036804233653339	0.486266	1.29892	1.03749	1.62623
eqtl-a-ENSG00000073150	X1FFS5	CHILD ASTHMA	PANX2	Weighted median	3	0.0843663	0.0511343	0.0989639	-0.0158569	0.184589	1.08803	0.984268	1.20272
eqtl-a-ENSG00000073150	X1FFS5	CHILD ASTHMA	PANX2	Inverse variance weighted	3	0.0669172	0.0714451	0.348952	-0.0731151	0.20695	1.06921	0.929494	1.22992
eqtl-a-ENSG00000073150	X1FFS5	CHILD ASTHMA	PANX2	Simple mode	3	0.0389424	0.117123	0.771133	-0.190619	0.268504	1.03971	0.826447	1.30801
eqtl-a-ENSG00000073150	X1FFS5	CHILD ASTHMA	PANX2	Weighted mode	3	0.0961949	0.050027	0.194418	-0.001858	0.194248	1.10097	0.998144	1.2144
eqtl-a-ENSG00000073417	X1FFS5	CHILD ASTHMA	PDE8A	Inverse variance weighted	2	-0.161294	0.0903662	0.0742789	-0.338411	0.0158239	0.851042	0.712902	1.01595
eqtl-a-ENSG00000073614	X1FFS5	CHILD ASTHMA	KDM5A	MR Egger	3	0.203749	0.110301	0.315879	-0.0124402	0.419938	1.22599	0.987637	1.52187
eqtl-a-ENSG00000073614	X1FFS5	CHILD ASTHMA	KDM5A	Weighted median	3	0.0694327	0.0464488	0.134961	-0.021607	0.160472	1.0719	0.978625	1.17407
eqtl-a-ENSG00000073614	X1FFS5	CHILD ASTHMA	KDM5A	Inverse variance weighted	3	0.0460288	0.05153	0.371728	-0.0549701	0.147028	1.0471	0.946513	1.15839
eqtl-a-ENSG00000073614	X1FFS5	CHILD ASTHMA	KDM5A	Simple mode	3	0.0656381	0.0780793	0.489025	-0.0873973	0.218674	1.06784	0.916313	1.24442
eqtl-a-ENSG00000073614	X1FFS5	CHILD ASTHMA	KDM5A	Weighted mode	3	0.0713702	0.0450273	0.253828	-0.0168834	0.159624	1.07398	0.983258	1.17307
eqtl-a-ENSG00000073737	X1FFS5	CHILD ASTHMA	DHRS9	MR Egger	3	0.190278	0.110705	0.335455	-0.0267025	0.407259	1.20959	0.973651	1.50269
eqtl-a-ENSG00000073737	X1FFS5	CHILD ASTHMA	DHRS9	Weighted median	3	0.0548001	0.0405451	0.176509	-0.0246684	0.134269	1.05633	0.975633	1.1437
eqtl-a-ENSG00000073737	X1FFS5	CHILD ASTHMA	DHRS9	Inverse variance weighted	3	0.0451645	0.0379577	0.234101	-0.0292327	0.119562	1.0462	0.97119	1.127
eqtl-a-ENSG00000073737	X1FFS5	CHILD ASTHMA	DHRS9	Simple mode	3	0.0609807	0.0481256	0.332689	-0.0333456	0.155307	1.06288	0.967204	1.16802
eqtl-a-ENSG00000073737	X1FFS5	CHILD ASTHMA	DHRS9	Weighted mode	3	0.0560764	0.0413961	0.30827	-0.0250599	0.137213	1.05768	0.975252	1.14707
eqtl-a-ENSG00000073756	X1FFS5	CHILD ASTHMA	PTGS2	MR Egger	3	-0.0513395	0.0677443	0.587151	-0.184118	0.0814393	0.949956	0.831837	1.08485
eqtl-a-ENSG00000073756	X1FFS5	CHILD ASTHMA	PTGS2	Weighted median	3	-0.0278298	0.0452002	0.538092	-0.116422	0.0607626	0.972554	0.890099	1.06265
eqtl-a-ENSG00000073756	X1FFS5	CHILD ASTHMA	PTGS2	Inverse variance weighted	3	-0.0174046	0.044736	0.697238	-0.105087	0.0702779	0.982746	0.900246	1.07281
eqtl-a-ENSG00000073756	X1FFS5	CHILD ASTHMA	PTGS2	Simple mode	3	-0.0284727	0.0500928	0.627075	-0.126655	0.0697092	0.971929	0.881038	1.0722
eqtl-a-ENSG00000073756	X1FFS5	CHILD ASTHMA	PTGS2	Weighted mode	3	-0.0280729	0.0533943	0.65153	-0.132726	0.0765798	0.972317	0.875705	1.07959
eqtl-a-ENSG00000073792	X1FFS5	CHILD ASTHMA	IGF2BP2	Wald ratio	1	-0.0171359	0.409369	0.966611	-0.8195	0.785228	0.98301	0.440652	2.19291
eqtl-a-ENSG00000073803	X1FFS5	CHILD ASTHMA	MAP3K13	Wald ratio	1	0.141885	0.0940619	0.131446	-0.042476	0.326247	1.15244	0.958413	1.38576
eqtl-a-ENSG00000073849	X1FFS5	CHILD ASTHMA	ST6GAL1	MR Egger	3	-0.0298022	0.120734	0.845935	-0.26644	0.206836	0.970638	0.766102	1.22978
eqtl-a-ENSG00000073849	X1FFS5	CHILD ASTHMA	ST6GAL1	Weighted median	3	0.0606557	0.045904	0.186382	-0.0293162	0.150628	1.06253	0.971109	1.16256
eqtl-a-ENSG00000073849	X1FFS5	CHILD ASTHMA	ST6GAL1	Inverse variance weighted	3	0.0694618	0.0435609	0.110804	-0.0159176	0.154841	1.07193	0.984208	1.16747
eqtl-a-ENSG00000073849	X1FFS5	CHILD ASTHMA	ST6GAL1	Simple mode	3	0.0568444	0.0562894	0.418873	-0.0534828	0.167172	1.05849	0.947922	1.18196
eqtl-a-ENSG00000073849	X1FFS5	CHILD ASTHMA	ST6GAL1	Weighted mode	3	0.0583463	0.0536382	0.390318	-0.0467847	0.163477	1.06008	0.954293	1.1776
eqtl-a-ENSG00000073921	X1FFS5	CHILD ASTHMA	PICALM	Inverse variance weighted	2	-0.0375471	0.0814848	0.644951	-0.197257	0.122163	0.963149	0.820979	1.12994
eqtl-a-ENSG00000074054	X1FFS5	CHILD ASTHMA	CLASP1	MR Egger	4	-0.192847	0.307664	0.594796	-0.795868	0.410175	0.824608	0.451189	1.50708
eqtl-a-ENSG00000074054	X1FFS5	CHILD ASTHMA	CLASP1	Weighted median	4	-0.0292583	0.0859765	0.733626	-0.197772	0.139256	0.971166	0.820557	1.14942
eqtl-a-ENSG00000074054	X1FFS5	CHILD ASTHMA	CLASP1	Inverse variance weighted	4	-0.0371771	0.0772347	0.630266	-0.188557	0.114203	0.963505	0.828153	1.12098
eqtl-a-ENSG00000074054	X1FFS5	CHILD ASTHMA	CLASP1	Simple mode	4	0.00348878	0.108625	0.976396	-0.209416	0.216394	1.00349	0.811058	1.24159
eqtl-a-ENSG00000074054	X1FFS5	CHILD ASTHMA	CLASP1	Weighted mode	4	-0.0363996	0.0897377	0.712215	-0.212285	0.139486	0.964255	0.808734	1.14968
eqtl-a-ENSG00000074319	X1FFS5	CHILD ASTHMA	TSG101	Wald ratio	1	0.130882	0.163634	0.423802	-0.189841	0.451604	1.13983	0.82709	1.57083
eqtl-a-ENSG00000074370	X1FFS5	CHILD ASTHMA	ATP2A3	Wald ratio	1	0.0953579	0.16463	0.562437	-0.227317	0.418033	1.10005	0.796668	1.51897
eqtl-a-ENSG00000074416	X1FFS5	CHILD ASTHMA	MGLL	Wald ratio	1	-0.0287594	0.0988615	0.771123	-0.222528	0.165009	0.97165	0.800493	1.1794
eqtl-a-ENSG00000074590	X1FFS5	CHILD ASTHMA	NUAK1	MR Egger	3	-0.084636	0.101932	0.558852	-0.284424	0.115152	0.918847	0.752448	1.12204
eqtl-a-ENSG00000074590	X1FFS5	CHILD ASTHMA	NUAK1	Weighted median	3	-0.073738	0.0497963	0.138662	-0.171339	0.0238628	0.928915	0.842536	1.02415
eqtl-a-ENSG00000074590	X1FFS5	CHILD ASTHMA	NUAK1	Inverse variance weighted	3	-0.0718847	0.0488498	0.141144	-0.16763	0.0238609	0.930638	0.845666	1.02415
eqtl-a-ENSG00000074590	X1FFS5	CHILD ASTHMA	NUAK1	Simple mode	3	-0.0708792	0.0687955	0.411167	-0.205718	0.0639601	0.931574	0.814062	1.06605
eqtl-a-ENSG00000074590	X1FFS5	CHILD ASTHMA	NUAK1	Weighted mode	3	-0.0763238	0.0545385	0.296614	-0.183219	0.0305717	0.926516	0.832586	1.03104
eqtl-a-ENSG00000074603	X1FFS5	CHILD ASTHMA	DPP8	Wald ratio	1	0.0539311	0.0784035	0.491537	-0.0997398	0.207602	1.05541	0.905073	1.23072
eqtl-a-ENSG00000074621	X1FFS5	CHILD ASTHMA	SLC24A1	Inverse variance weighted	2	-0.141105	0.128403	0.271801	-0.392774	0.110564	0.868398	0.675182	1.11691
eqtl-a-ENSG00000074695	X1FFS5	CHILD ASTHMA	LMAN1	Wald ratio	1	-0.0150121	0.0420372	0.721006	-0.0974049	0.0673807	0.9851	0.907189	1.0697
eqtl-a-ENSG00000074800	X1FFS5	CHILD ASTHMA	ENO1	Wald ratio	1	-0.0578711	0.0672351	0.389389	-0.189652	0.0739098	0.943772	0.827247	1.07671
eqtl-a-ENSG00000074803	X1FFS5	CHILD ASTHMA	SLC12A1	MR Egger	3	0.0423238	0.414724	0.935255	-0.770535	0.855182	1.04323	0.462766	2.3518
eqtl-a-ENSG00000074803	X1FFS5	CHILD ASTHMA	SLC12A1	Weighted median	3	-0.0375142	0.0837509	0.654207	-0.201666	0.126638	0.963181	0.817368	1.13501
eqtl-a-ENSG00000074803	X1FFS5	CHILD ASTHMA	SLC12A1	Inverse variance weighted	3	-0.0392573	0.125275	0.754	-0.284796	0.206282	0.961503	0.752168	1.2291
eqtl-a-ENSG00000074803	X1FFS5	CHILD ASTHMA	SLC12A1	Simple mode	3	-0.0480076	0.142153	0.767729	-0.326628	0.230613	0.953127	0.721352	1.25937
eqtl-a-ENSG00000074803	X1FFS5	CHILD ASTHMA	SLC12A1	Weighted mode	3	-0.0439004	0.0910666	0.677355	-0.222391	0.13459	0.957049	0.800602	1.14407
eqtl-a-ENSG00000074935	X1FFS5	CHILD ASTHMA	TUBE1	Wald ratio	1	-0.117044	0.0898875	0.192876	-0.293224	0.0591352	0.889546	0.745855	1.06092
eqtl-a-ENSG00000074966	X1FFS5	CHILD ASTHMA	TXK	Inverse variance weighted	2	-0.00290426	0.0371981	0.937768	-0.0758125	0.070004	0.9971	0.92699	1.07251
eqtl-a-ENSG00000075073	X1FFS5	CHILD ASTHMA	TACR2	Wald ratio	1	0.0722164	0.113149	0.523315	-0.149555	0.293988	1.07489	0.861091	1.34177
eqtl-a-ENSG00000075142	X1FFS5	CHILD ASTHMA	SRI	Wald ratio	1	-0.0571766	0.0736417	0.437503	-0.201514	0.0871611	0.944427	0.817492	1.09107
eqtl-a-ENSG00000075213	X1FFS5	CHILD ASTHMA	SEMA3A	MR Egger	3	0.0065335	0.196088	0.978796	-0.377799	0.390866	1.00655	0.685368	1.47826
eqtl-a-ENSG00000075213	X1FFS5	CHILD ASTHMA	SEMA3A	Weighted median	3	-0.0654995	0.0879872	0.456622	-0.237954	0.106955	0.936599	0.788239	1.11288
eqtl-a-ENSG00000075213	X1FFS5	CHILD ASTHMA	SEMA3A	Inverse variance weighted	3	-0.0587691	0.0792477	0.458337	-0.214094	0.0965564	0.942924	0.807272	1.10137
eqtl-a-ENSG00000075213	X1FFS5	CHILD ASTHMA	SEMA3A	Simple mode	3	-0.066468	0.115892	0.62418	-0.293616	0.16068	0.935693	0.745563	1.17431
eqtl-a-ENSG00000075213	X1FFS5	CHILD ASTHMA	SEMA3A	Weighted mode	3	-0.061613	0.0939718	0.579387	-0.245798	0.122572	0.940247	0.78208	1.1304
eqtl-a-ENSG00000075223	X1FFS5	CHILD ASTHMA	SEMA3C	Inverse variance weighted	2	-0.0230891	0.110707	0.834792	-0.240076	0.193897	0.977175	0.786568	1.21397
eqtl-a-ENSG00000075239	X1FFS5	CHILD ASTHMA	ACAT1	Wald ratio	1	0.0280041	0.0477167	0.557282	-0.0655206	0.121529	1.0284	0.93658	1.12922
eqtl-a-ENSG00000075275	X1FFS5	CHILD ASTHMA	CELSR1	Inverse variance weighted	2	-0.0270532	0.0553971	0.625301	-0.135631	0.081525	0.973309	0.873164	1.08494
eqtl-a-ENSG00000075413	X1FFS5	CHILD ASTHMA	MARK3	MR Egger	5	-0.139979	0.151342	0.423225	-0.436609	0.15665	0.869376	0.646224	1.16959
eqtl-a-ENSG00000075413	X1FFS5	CHILD ASTHMA	MARK3	Weighted median	5	-0.0400512	0.0426319	0.347492	-0.12361	0.0435073	0.96074	0.883725	1.04447
eqtl-a-ENSG00000075413	X1FFS5	CHILD ASTHMA	MARK3	Inverse variance weighted	5	-0.0320769	0.0396786	0.41885	-0.109847	0.0456931	0.968432	0.895971	1.04675
eqtl-a-ENSG00000075413	X1FFS5	CHILD ASTHMA	MARK3	Simple mode	5	-0.0221436	0.0756312	0.784247	-0.170381	0.126093	0.9781	0.843344	1.13439
eqtl-a-ENSG00000075413	X1FFS5	CHILD ASTHMA	MARK3	Weighted mode	5	-0.0437264	0.0409322	0.345585	-0.123954	0.0365008	0.957216	0.883421	1.03718
eqtl-a-ENSG00000075415	X1FFS5	CHILD ASTHMA	SLC25A3	MR Egger	3	-0.106313	0.0758576	0.394545	-0.254994	0.0423679	0.899143	0.774921	1.04328
eqtl-a-ENSG00000075415	X1FFS5	CHILD ASTHMA	SLC25A3	Weighted median	3	-0.0442151	0.0631491	0.483821	-0.167987	0.0795571	0.956748	0.845364	1.08281
eqtl-a-ENSG00000075415	X1FFS5	CHILD ASTHMA	SLC25A3	Inverse variance weighted	3	-0.0347719	0.0694945	0.616826	-0.170981	0.101437	0.965826	0.842838	1.10676
eqtl-a-ENSG00000075415	X1FFS5	CHILD ASTHMA	SLC25A3	Simple mode	3	0.137985	0.17681	0.516847	-0.208562	0.484532	1.14796	0.811751	1.62342
eqtl-a-ENSG00000075415	X1FFS5	CHILD ASTHMA	SLC25A3	Weighted mode	3	-0.0602882	0.062072	0.433871	-0.181949	0.0613729	0.941493	0.833644	1.0633
eqtl-a-ENSG00000075618	X1FFS5	CHILD ASTHMA	FSCN1	MR Egger	3	-1.92438	1.84371	0.486373	-5.53805	1.68929	0.145967	0.0039342	5.41565
eqtl-a-ENSG00000075618	X1FFS5	CHILD ASTHMA	FSCN1	Weighted median	3	0.0532842	0.113406	0.638459	-0.168991	0.27556	1.05473	0.844516	1.31727
eqtl-a-ENSG00000075618	X1FFS5	CHILD ASTHMA	FSCN1	Inverse variance weighted	3	0.04563	0.101836	0.654099	-0.153968	0.245228	1.04669	0.8573	1.27791
eqtl-a-ENSG00000075618	X1FFS5	CHILD ASTHMA	FSCN1	Simple mode	3	0.260972	0.201099	0.323889	-0.133182	0.655126	1.29819	0.875305	1.92539
eqtl-a-ENSG00000075618	X1FFS5	CHILD ASTHMA	FSCN1	Weighted mode	3	-0.0310118	0.110271	0.804957	-0.247142	0.185119	0.969464	0.78103	1.20336
eqtl-a-ENSG00000075651	X1FFS5	CHILD ASTHMA	PLD1	Inverse variance weighted	2	-0.0254568	0.0583756	0.662775	-0.139873	0.0889595	0.974865	0.869469	1.09304
eqtl-a-ENSG00000076242	X1FFS5	CHILD ASTHMA	MLH1	Wald ratio	1	0.00378011	0.0496081	0.939261	-0.0934518	0.101012	1.00379	0.910782	1.10629
eqtl-a-ENSG00000076258	X1FFS5	CHILD ASTHMA	FMO4	MR Egger	3	-0.0752651	0.110934	0.620493	-0.292695	0.142165	0.927498	0.746249	1.15277
eqtl-a-ENSG00000076258	X1FFS5	CHILD ASTHMA	FMO4	Weighted median	3	-0.0189303	0.0577792	0.743189	-0.132178	0.0943169	0.981248	0.876185	1.09891
eqtl-a-ENSG00000076258	X1FFS5	CHILD ASTHMA	FMO4	Inverse variance weighted	3	-0.0116833	0.0532563	0.826355	-0.116066	0.092699	0.988385	0.890417	1.09713
eqtl-a-ENSG00000076258	X1FFS5	CHILD ASTHMA	FMO4	Simple mode	3	-0.0081834	0.0843712	0.931576	-0.173551	0.157184	0.99185	0.840674	1.17021
eqtl-a-ENSG00000076258	X1FFS5	CHILD ASTHMA	FMO4	Weighted mode	3	-0.024045	0.064143	0.743779	-0.149765	0.101675	0.976242	0.86091	1.10702
eqtl-a-ENSG00000076321	X1FFS5	CHILD ASTHMA	KLHL20	Inverse variance weighted	2	0.0482728	0.0745595	0.517347	-0.0978637	0.194409	1.04946	0.906772	1.21459
eqtl-a-ENSG00000076351	X1FFS5	CHILD ASTHMA	SLC46A1	Wald ratio	1	0.102231	0.209184	0.625045	-0.30777	0.512233	1.10764	0.735084	1.66901
eqtl-a-ENSG00000076555	X1FFS5	CHILD ASTHMA	ACACB	MR Egger	3	0.0500937	0.0530596	0.518299	-0.0539031	0.154091	1.05137	0.947524	1.1666
eqtl-a-ENSG00000076555	X1FFS5	CHILD ASTHMA	ACACB	Weighted median	3	0.018307	0.0293405	0.532661	-0.0392004	0.0758144	1.01848	0.961558	1.07876
eqtl-a-ENSG00000076555	X1FFS5	CHILD ASTHMA	ACACB	Inverse variance weighted	3	0.0144203	0.0288399	0.617068	-0.042106	0.0709465	1.01452	0.958768	1.07352
eqtl-a-ENSG00000076555	X1FFS5	CHILD ASTHMA	ACACB	Simple mode	3	0.00935797	0.0476458	0.862439	-0.0840277	0.102744	1.0094	0.919406	1.10821
eqtl-a-ENSG00000076555	X1FFS5	CHILD ASTHMA	ACACB	Weighted mode	3	0.0197255	0.0293034	0.570216	-0.0377091	0.0771602	1.01992	0.962993	1.08022
eqtl-a-ENSG00000076662	X1FFS5	CHILD ASTHMA	ICAM3	Inverse variance weighted	2	-0.0220598	0.0408879	0.589528	-0.1022	0.0580804	0.978182	0.902849	1.0598
eqtl-a-ENSG00000076685	X1FFS5	CHILD ASTHMA	NT5C2	MR Egger	3	-0.0392344	0.0848655	0.724314	-0.205571	0.127102	0.961525	0.814182	1.13553
eqtl-a-ENSG00000076685	X1FFS5	CHILD ASTHMA	NT5C2	Weighted median	3	0.046543	0.050193	0.353781	-0.0518352	0.144921	1.04764	0.949485	1.15595
eqtl-a-ENSG00000076685	X1FFS5	CHILD ASTHMA	NT5C2	Inverse variance weighted	3	0.0543765	0.0564786	0.335657	-0.0563215	0.165075	1.05588	0.945235	1.17948
eqtl-a-ENSG00000076685	X1FFS5	CHILD ASTHMA	NT5C2	Simple mode	3	0.171372	0.119787	0.288821	-0.0634097	0.406154	1.18693	0.938559	1.50103
eqtl-a-ENSG00000076685	X1FFS5	CHILD ASTHMA	NT5C2	Weighted mode	3	0.0210041	0.0528104	0.729268	-0.0825043	0.124512	1.02123	0.920807	1.1326
eqtl-a-ENSG00000076944	X1FFS5	CHILD ASTHMA	STXBP2	Inverse variance weighted	2	-0.0282948	0.0824447	0.73145	-0.189887	0.133297	0.972102	0.827053	1.14259
eqtl-a-ENSG00000077092	X1FFS5	CHILD ASTHMA	RARB	Wald ratio	1	-0.321359	0.198643	0.105711	-0.710698	0.0679804	0.725163	0.491301	1.07034
eqtl-a-ENSG00000077097	X1FFS5	CHILD ASTHMA	TOP2B	Wald ratio	1	0.161135	0.0974081	0.0980817	-0.0297849	0.352055	1.17484	0.970654	1.42199
eqtl-a-ENSG00000077238	X1FFS5	CHILD ASTHMA	IL4R	Wald ratio	1	0.403471	0.301817	0.181286	-0.18809	0.995032	1.49701	0.82854	2.70481
eqtl-a-ENSG00000077420	X1FFS5	CHILD ASTHMA	APBB1IP	Inverse variance weighted	2	0.0105621	0.0426184	0.804267	-0.07297	0.0940942	1.01062	0.929629	1.09866
eqtl-a-ENSG00000077463	X1FFS5	CHILD ASTHMA	SIRT6	Wald ratio	1	0.0310404	0.111297	0.780324	-0.187102	0.249183	1.03153	0.829359	1.28298
eqtl-a-ENSG00000077514	X1FFS5	CHILD ASTHMA	POLD3	Wald ratio	1	-0.049791	0.121334	0.681541	-0.287607	0.188024	0.951428	0.750057	1.20686
eqtl-a-ENSG00000077616	X1FFS5	CHILD ASTHMA	NAALAD2	Wald ratio	1	0.0635126	0.151075	0.674191	-0.232595	0.35962	1.06557	0.792475	1.43278
eqtl-a-ENSG00000077782	X1FFS5	CHILD ASTHMA	FGFR1	Wald ratio	1	-0.00175035	0.129678	0.989231	-0.255918	0.252418	0.998251	0.774205	1.28713
eqtl-a-ENSG00000077984	X1FFS5	CHILD ASTHMA	CST7	MR Egger	4	-0.043338	0.0827177	0.652602	-0.205465	0.118789	0.957588	0.814269	1.12613
eqtl-a-ENSG00000077984	X1FFS5	CHILD ASTHMA	CST7	Weighted median	4	-0.036798	0.0422411	0.383676	-0.11959	0.0459945	0.963871	0.887284	1.04707
eqtl-a-ENSG00000077984	X1FFS5	CHILD ASTHMA	CST7	Inverse variance weighted	4	-0.0307334	0.0397694	0.439646	-0.108681	0.0472145	0.969734	0.897016	1.04835
eqtl-a-ENSG00000077984	X1FFS5	CHILD ASTHMA	CST7	Simple mode	4	0.00718182	0.0694458	0.924158	-0.128932	0.143295	1.00721	0.879034	1.15407
eqtl-a-ENSG00000077984	X1FFS5	CHILD ASTHMA	CST7	Weighted mode	4	-0.0442557	0.0421553	0.370908	-0.12688	0.0383686	0.956709	0.880839	1.03911
eqtl-a-ENSG00000078018	X1FFS5	CHILD ASTHMA	MAP2	Wald ratio	1	-0.31824	0.232506	0.171081	-0.773953	0.137472	0.727428	0.461187	1.14737
eqtl-a-ENSG00000078053	X1FFS5	CHILD ASTHMA	AMPH	Wald ratio	1	-0.143258	0.137671	0.298069	-0.413094	0.126577	0.86653	0.6616	1.13494
eqtl-a-ENSG00000078081	X1FFS5	CHILD ASTHMA	LAMP3	Inverse variance weighted	2	0.0790449	0.104518	0.449482	-0.125811	0.283901	1.08225	0.881782	1.3283
eqtl-a-ENSG00000078142	X1FFS5	CHILD ASTHMA	PIK3C3	Wald ratio	1	-0.165479	0.135307	0.221333	-0.43068	0.099722	0.847488	0.650067	1.10486
eqtl-a-ENSG00000078246	X1FFS5	CHILD ASTHMA	TULP3	Wald ratio	1	0.107465	0.177139	0.544068	-0.239727	0.454657	1.11345	0.786843	1.57563
eqtl-a-ENSG00000078399	X1FFS5	CHILD ASTHMA	HOXA9	MR Egger	3	0.174616	0.103279	0.34003	-0.0278105	0.377042	1.19079	0.972573	1.45797
eqtl-a-ENSG00000078399	X1FFS5	CHILD ASTHMA	HOXA9	Weighted median	3	-0.02712	0.0472512	0.565999	-0.119732	0.0654924	0.973244	0.887158	1.06768
eqtl-a-ENSG00000078399	X1FFS5	CHILD ASTHMA	HOXA9	Inverse variance weighted	3	-0.0340658	0.0799275	0.669956	-0.190724	0.122592	0.966508	0.826361	1.13042
eqtl-a-ENSG00000078399	X1FFS5	CHILD ASTHMA	HOXA9	Simple mode	3	-0.301345	0.195413	0.262995	-0.684355	0.0816639	0.739822	0.504416	1.08509
eqtl-a-ENSG00000078399	X1FFS5	CHILD ASTHMA	HOXA9	Weighted mode	3	0.00522229	0.0491451	0.925072	-0.0911022	0.101547	1.00524	0.912924	1.10688
eqtl-a-ENSG00000078401	X1FFS5	CHILD ASTHMA	EDN1	MR Egger	3	0.231558	0.200641	0.454536	-0.161697	0.624814	1.26056	0.850699	1.8679
eqtl-a-ENSG00000078401	X1FFS5	CHILD ASTHMA	EDN1	Weighted median	3	0.0479454	0.0827669	0.562399	-0.114278	0.210169	1.04911	0.89201	1.23389
eqtl-a-ENSG00000078401	X1FFS5	CHILD ASTHMA	EDN1	Inverse variance weighted	3	0.007118	0.0774235	0.926749	-0.144632	0.158868	1.00714	0.865341	1.17218
eqtl-a-ENSG00000078401	X1FFS5	CHILD ASTHMA	EDN1	Simple mode	3	0.0479817	0.104718	0.69178	-0.157266	0.25323	1.04915	0.854476	1.28818
eqtl-a-ENSG00000078401	X1FFS5	CHILD ASTHMA	EDN1	Weighted mode	3	0.0503136	0.0932284	0.643466	-0.132414	0.233041	1.0516	0.875978	1.26243
eqtl-a-ENSG00000078795	X1FFS5	CHILD ASTHMA	PKD2L2	Wald ratio	1	0.100846	0.121243	0.405542	-0.136791	0.338483	1.10611	0.872153	1.40282
eqtl-a-ENSG00000078808	X1FFS5	CHILD ASTHMA	SDF4	Inverse variance weighted	2	-0.0731532	0.0568805	0.198413	-0.184639	0.0383325	0.929458	0.831404	1.03908
eqtl-a-ENSG00000078814	X1FFS5	CHILD ASTHMA	MYH7B	Inverse variance weighted	2	0.0727464	0.0914701	0.426438	-0.106535	0.252028	1.07546	0.898944	1.28663
eqtl-a-ENSG00000078900	X1FFS5	CHILD ASTHMA	TP73	Wald ratio	1	0.0872144	0.2613	0.738553	-0.424934	0.599363	1.09113	0.653813	1.82096
eqtl-a-ENSG00000079150	X1FFS5	CHILD ASTHMA	FKBP7	Wald ratio	1	0.0826645	0.244882	0.735688	-0.397305	0.562634	1.08618	0.672129	1.75529
eqtl-a-ENSG00000079215	X1FFS5	CHILD ASTHMA	SLC1A3	Wald ratio	1	0.104677	0.0655511	0.110292	-0.0238027	0.233157	1.11035	0.976478	1.26258
eqtl-a-ENSG00000079246	X1FFS5	CHILD ASTHMA	XRCC5	Wald ratio	1	0.0712775	0.0766664	0.352521	-0.0789886	0.221544	1.07388	0.92405	1.248
eqtl-a-ENSG00000079277	X1FFS5	CHILD ASTHMA	MKNK1	Inverse variance weighted	2	0.0455412	0.0552628	0.409892	-0.0627738	0.153856	1.04659	0.939156	1.16632
eqtl-a-ENSG00000079337	X1FFS5	CHILD ASTHMA	RAPGEF3	Inverse variance weighted	2	-0.0278798	0.0441143	0.527393	-0.114344	0.0585842	0.972505	0.891951	1.06033
eqtl-a-ENSG00000079387	X1FFS5	CHILD ASTHMA	SENP1	Wald ratio	1	0.0823545	0.126691	0.515666	-0.165961	0.33067	1.08584	0.847079	1.3919
eqtl-a-ENSG00000079435	X1FFS5	CHILD ASTHMA	LIPE	Wald ratio	1	-0.199898	0.183476	0.275932	-0.55951	0.159715	0.818815	0.571489	1.17318
eqtl-a-ENSG00000079459	X1FFS5	CHILD ASTHMA	FDFT1	MR Egger	3	0.0156591	0.0807726	0.878093	-0.142655	0.173973	1.01578	0.867053	1.19002
eqtl-a-ENSG00000079459	X1FFS5	CHILD ASTHMA	FDFT1	Weighted median	3	0.0313803	0.0358783	0.381776	-0.0389413	0.101702	1.03188	0.961807	1.10705
eqtl-a-ENSG00000079459	X1FFS5	CHILD ASTHMA	FDFT1	Inverse variance weighted	3	0.0342191	0.0346889	0.323909	-0.0337712	0.102209	1.03481	0.966793	1.10762
eqtl-a-ENSG00000079459	X1FFS5	CHILD ASTHMA	FDFT1	Simple mode	3	0.0292888	0.0487367	0.608904	-0.0662351	0.124813	1.02972	0.935911	1.13294
eqtl-a-ENSG00000079459	X1FFS5	CHILD ASTHMA	FDFT1	Weighted mode	3	0.0311884	0.0365662	0.483546	-0.0404814	0.102858	1.03168	0.960327	1.10833
eqtl-a-ENSG00000079739	X1FFS5	CHILD ASTHMA	PGM1	MR Egger	3	0.166829	0.17574	0.516555	-0.177621	0.511279	1.18155	0.83726	1.66742
eqtl-a-ENSG00000079739	X1FFS5	CHILD ASTHMA	PGM1	Weighted median	3	-0.0126786	0.0371826	0.733117	-0.0855566	0.0601993	0.987401	0.918001	1.06205
eqtl-a-ENSG00000079739	X1FFS5	CHILD ASTHMA	PGM1	Inverse variance weighted	3	-0.0204141	0.044322	0.645095	-0.107285	0.066457	0.979793	0.898269	1.06871
eqtl-a-ENSG00000079739	X1FFS5	CHILD ASTHMA	PGM1	Simple mode	3	0.0118765	0.0793682	0.894778	-0.143685	0.167438	1.01195	0.86616	1.18227
eqtl-a-ENSG00000079739	X1FFS5	CHILD ASTHMA	PGM1	Weighted mode	3	-0.0125856	0.038792	0.776397	-0.088618	0.0634468	0.987493	0.915195	1.0655
eqtl-a-ENSG00000079805	X1FFS5	CHILD ASTHMA	DNM2	Wald ratio	1	-0.13985	0.166353	0.400527	-0.465903	0.186203	0.869489	0.627568	1.20467
eqtl-a-ENSG00000079999	X1FFS5	CHILD ASTHMA	KEAP1	Inverse variance weighted	2	-0.0959975	0.13187	0.466631	-0.354463	0.162468	0.908466	0.70155	1.17641
eqtl-a-ENSG00000080166	X1FFS5	CHILD ASTHMA	DCT	Wald ratio	1	-0.112609	0.101772	0.268517	-0.312083	0.0868643	0.8935	0.731921	1.09075
eqtl-a-ENSG00000080503	X1FFS5	CHILD ASTHMA	SMARCA2	Inverse variance weighted	2	-0.0785703	0.166767	0.637542	-0.405433	0.248293	0.924437	0.666688	1.28183
eqtl-a-ENSG00000080573	X1FFS5	CHILD ASTHMA	COL5A3	Inverse variance weighted	2	-0.0327388	0.0721155	0.649845	-0.174085	0.108608	0.967791	0.840225	1.11472
eqtl-a-ENSG00000080815	X1FFS5	CHILD ASTHMA	PSEN1	MR Egger	3	0.2538	0.366653	0.614541	-0.464839	0.97244	1.28891	0.628236	2.64439
eqtl-a-ENSG00000080815	X1FFS5	CHILD ASTHMA	PSEN1	Weighted median	3	0.0305737	0.0449527	0.496423	-0.0575336	0.118681	1.03105	0.94409	1.12601
eqtl-a-ENSG00000080815	X1FFS5	CHILD ASTHMA	PSEN1	Inverse variance weighted	3	0.0234974	0.042949	0.584311	-0.0606827	0.107677	1.02378	0.941122	1.11369
eqtl-a-ENSG00000080815	X1FFS5	CHILD ASTHMA	PSEN1	Simple mode	3	0.0332986	0.0552805	0.608135	-0.0750512	0.141648	1.03386	0.927696	1.15217
eqtl-a-ENSG00000080815	X1FFS5	CHILD ASTHMA	PSEN1	Weighted mode	3	0.0308689	0.0457905	0.569703	-0.0588805	0.120618	1.03135	0.942819	1.12819
eqtl-a-ENSG00000080819	X1FFS5	CHILD ASTHMA	CPOX	Inverse variance weighted	2	0.0467743	0.0758761	0.537594	-0.101943	0.195491	1.04789	0.903081	1.21591
eqtl-a-ENSG00000080823	X1FFS5	CHILD ASTHMA	MOK	Wald ratio	1	-0.00601203	0.0764405	0.937311	-0.155835	0.143811	0.994006	0.8557	1.15467
eqtl-a-ENSG00000080824	X1FFS5	CHILD ASTHMA	HSP90AA1	Wald ratio	1	0.0307617	0.057988	0.595776	-0.0828948	0.144418	1.03124	0.920448	1.15537
eqtl-a-ENSG00000080839	X1FFS5	CHILD ASTHMA	RBL1	Wald ratio	1	-0.034735	0.0854989	0.68455	-0.202313	0.132843	0.965861	0.816839	1.14207
eqtl-a-ENSG00000081148	X1FFS5	CHILD ASTHMA	IMPG2	Wald ratio	1	-0.180698	0.121264	0.136193	-0.418375	0.0569797	0.834688	0.658115	1.05863
eqtl-a-ENSG00000081237	X1FFS5	CHILD ASTHMA	PTPRC	Inverse variance weighted	2	-0.196052	0.110797	0.0768144	-0.413214	0.0211094	0.821969	0.661521	1.02133
eqtl-a-ENSG00000081320	X1FFS5	CHILD ASTHMA	STK17B	Wald ratio	1	-0.0715668	0.0655805	0.275149	-0.200105	0.056971	0.930934	0.818645	1.05863
eqtl-a-ENSG00000081923	X1FFS5	CHILD ASTHMA	ATP8B1	Wald ratio	1	-0.122857	0.184683	0.505905	-0.484836	0.239123	0.884391	0.615798	1.27013
eqtl-a-ENSG00000081985	X1FFS5	CHILD ASTHMA	IL12RB2	Inverse variance weighted	2	0.0110708	0.0734284	0.880158	-0.132849	0.15499	1.01113	0.875597	1.16765
eqtl-a-ENSG00000082293	X1FFS5	CHILD ASTHMA	COL19A1	Wald ratio	1	-0.059203	0.195556	0.762086	-0.442492	0.324086	0.942515	0.642433	1.38277
eqtl-a-ENSG00000082701	X1FFS5	CHILD ASTHMA	GSK3B	MR Egger	3	0.0337903	0.0919618	0.77583	-0.146455	0.214036	1.03437	0.863765	1.23867
eqtl-a-ENSG00000082701	X1FFS5	CHILD ASTHMA	GSK3B	Weighted median	3	0.0271073	0.0442248	0.539914	-0.0595733	0.113788	1.02748	0.942166	1.12051
eqtl-a-ENSG00000082701	X1FFS5	CHILD ASTHMA	GSK3B	Inverse variance weighted	3	0.0244882	0.0441602	0.579215	-0.0620657	0.111042	1.02479	0.939821	1.11744
eqtl-a-ENSG00000082701	X1FFS5	CHILD ASTHMA	GSK3B	Simple mode	3	0.0280382	0.0608725	0.690315	-0.0912719	0.147348	1.02843	0.912769	1.15876
eqtl-a-ENSG00000082701	X1FFS5	CHILD ASTHMA	GSK3B	Weighted mode	3	0.027135	0.0471423	0.62302	-0.065264	0.119534	1.02751	0.93682	1.12697
eqtl-a-ENSG00000082781	X1FFS5	CHILD ASTHMA	ITGB5	Inverse variance weighted	2	0.109429	0.0814875	0.179306	-0.0502864	0.269145	1.11564	0.950957	1.30884
eqtl-a-ENSG00000082898	X1FFS5	CHILD ASTHMA	XPO1	Wald ratio	1	0.402903	0.244445	0.0993045	-0.0762095	0.882016	1.49616	0.926622	2.41576
eqtl-a-ENSG00000083093	X1FFS5	CHILD ASTHMA	PALB2	Wald ratio	1	0.0449005	0.147092	0.760172	-0.243399	0.3332	1.04592	0.783959	1.39543
eqtl-a-ENSG00000083123	X1FFS5	CHILD ASTHMA	BCKDHB	Wald ratio	1	0.153782	0.0856018	0.0724175	-0.0139972	0.321562	1.16624	0.9861	1.37928
eqtl-a-ENSG00000083223	X1FFS5	CHILD ASTHMA	TUT7	Wald ratio	1	0.130781	0.091861	0.154539	-0.0492668	0.310828	1.13972	0.951927	1.36456
eqtl-a-ENSG00000083290	X1FFS5	CHILD ASTHMA	ULK2	Wald ratio	1	0.0679808	0.059711	0.254913	-0.0490527	0.185014	1.07034	0.952131	1.20324
eqtl-a-ENSG00000083444	X1FFS5	CHILD ASTHMA	PLOD1	MR Egger	3	-0.0685817	0.114367	0.656115	-0.292741	0.155577	0.933717	0.746216	1.16833
eqtl-a-ENSG00000083444	X1FFS5	CHILD ASTHMA	PLOD1	Weighted median	3	0.000330668	0.0428391	0.993841	-0.083634	0.0842953	1.00033	0.919768	1.08795
eqtl-a-ENSG00000083444	X1FFS5	CHILD ASTHMA	PLOD1	Inverse variance weighted	3	0.00321365	0.0419987	0.939007	-0.0791039	0.0855312	1.00322	0.923944	1.0893
eqtl-a-ENSG00000083444	X1FFS5	CHILD ASTHMA	PLOD1	Simple mode	3	-0.00407385	0.0496962	0.942132	-0.101478	0.0933308	0.995934	0.903501	1.09782
eqtl-a-ENSG00000083444	X1FFS5	CHILD ASTHMA	PLOD1	Weighted mode	3	0.000219548	0.0461166	0.996634	-0.090169	0.0906081	1.00022	0.913777	1.09484
eqtl-a-ENSG00000083454	X1FFS5	CHILD ASTHMA	P2RX5	Wald ratio	1	0.137046	0.177448	0.439929	-0.210753	0.484845	1.14688	0.809974	1.62392
eqtl-a-ENSG00000083457	X1FFS5	CHILD ASTHMA	ITGAE	Wald ratio	1	-0.0218281	0.0809889	0.78753	-0.180566	0.13691	0.978408	0.834797	1.14673
eqtl-a-ENSG00000083845	X1FFS5	CHILD ASTHMA	RPS5	Inverse variance weighted	2	0.00160418	0.0467838	0.972646	-0.0900921	0.0933005	1.00161	0.913847	1.09779
eqtl-a-ENSG00000084072	X1FFS5	CHILD ASTHMA	PPIE	MR Egger	5	0.0127038	0.0411497	0.777731	-0.0679497	0.0933572	1.01278	0.934307	1.09785
eqtl-a-ENSG00000084072	X1FFS5	CHILD ASTHMA	PPIE	Weighted median	5	0.00964057	0.0263744	0.714718	-0.0420533	0.0613344	1.00969	0.958819	1.06325
eqtl-a-ENSG00000084072	X1FFS5	CHILD ASTHMA	PPIE	Inverse variance weighted	5	0.0264522	0.0234326	0.258955	-0.0194756	0.07238	1.02681	0.980713	1.07506
eqtl-a-ENSG00000084072	X1FFS5	CHILD ASTHMA	PPIE	Simple mode	5	0.00555684	0.0453688	0.908425	-0.083366	0.0944797	1.00557	0.920014	1.09909
eqtl-a-ENSG00000084072	X1FFS5	CHILD ASTHMA	PPIE	Weighted mode	5	0.0114719	0.0289162	0.711823	-0.0452039	0.0681476	1.01154	0.955803	1.07052
eqtl-a-ENSG00000084073	X1FFS5	CHILD ASTHMA	ZMPSTE24	Wald ratio	1	-0.0443056	0.094017	0.637461	-0.228579	0.139968	0.956662	0.795663	1.15024
eqtl-a-ENSG00000084207	X1FFS5	CHILD ASTHMA	GSTP1	Wald ratio	1	-0.152528	0.194611	0.433181	-0.533965	0.228909	0.858535	0.586276	1.25723
eqtl-a-ENSG00000084234	X1FFS5	CHILD ASTHMA	APLP2	Inverse variance weighted	2	-0.204721	0.128219	0.110345	-0.45603	0.046589	0.814875	0.633795	1.04769
eqtl-a-ENSG00000084676	X1FFS5	CHILD ASTHMA	NCOA1	Inverse variance weighted	2	-0.0786703	0.0715093	0.27127	-0.218829	0.0614879	0.924345	0.803459	1.06342
eqtl-a-ENSG00000084774	X1FFS5	CHILD ASTHMA	CAD	Wald ratio	1	-0.0694601	0.116781	0.551983	-0.29835	0.15943	0.932897	0.742041	1.17284
eqtl-a-ENSG00000085063	X1FFS5	CHILD ASTHMA	CD59	Inverse variance weighted	2	0.00735901	0.045703	0.872079	-0.0822189	0.0969369	1.00739	0.92107	1.10179
eqtl-a-ENSG00000085117	X1FFS5	CHILD ASTHMA	CD82	Wald ratio	1	0.0314475	0.10634	0.76744	-0.176979	0.239874	1.03195	0.837797	1.27109
eqtl-a-ENSG00000085265	X1FFS5	CHILD ASTHMA	FCN1	MR Egger	3	0.00257159	0.092563	0.982318	-0.178852	0.183995	1.00257	0.83623	1.20201
eqtl-a-ENSG00000085265	X1FFS5	CHILD ASTHMA	FCN1	Weighted median	3	-0.0365547	0.0364414	0.315808	-0.10798	0.0348705	0.964105	0.897646	1.03549
eqtl-a-ENSG00000085265	X1FFS5	CHILD ASTHMA	FCN1	Inverse variance weighted	3	-0.0377982	0.0347762	0.277081	-0.10596	0.0303631	0.962907	0.899461	1.03083
eqtl-a-ENSG00000085265	X1FFS5	CHILD ASTHMA	FCN1	Simple mode	3	-0.0720099	0.051496	0.29689	-0.172942	0.0289222	0.930522	0.841186	1.02934
eqtl-a-ENSG00000085265	X1FFS5	CHILD ASTHMA	FCN1	Weighted mode	3	-0.0381262	0.0476334	0.507443	-0.131488	0.0552352	0.962591	0.87679	1.05679
eqtl-a-ENSG00000085276	X1FFS5	CHILD ASTHMA	MECOM	Wald ratio	1	-0.203628	0.171665	0.235546	-0.540091	0.132835	0.815766	0.582695	1.14206
eqtl-a-ENSG00000085377	X1FFS5	CHILD ASTHMA	PREP	Wald ratio	1	-0.121928	0.120583	0.311942	-0.358271	0.114415	0.885212	0.698884	1.12122
eqtl-a-ENSG00000085465	X1FFS5	CHILD ASTHMA	OVGP1	MR Egger	4	-0.0726945	0.0886739	0.498487	-0.246495	0.101106	0.929885	0.781535	1.10639
eqtl-a-ENSG00000085465	X1FFS5	CHILD ASTHMA	OVGP1	Weighted median	4	-0.0101783	0.0405469	0.801794	-0.0896502	0.0692936	0.989873	0.914251	1.07175
eqtl-a-ENSG00000085465	X1FFS5	CHILD ASTHMA	OVGP1	Inverse variance weighted	4	0.00220827	0.0366166	0.95191	-0.0695602	0.0739767	1.00221	0.932804	1.07678
eqtl-a-ENSG00000085465	X1FFS5	CHILD ASTHMA	OVGP1	Simple mode	4	0.00428724	0.0599253	0.947468	-0.113166	0.121741	1.0043	0.893002	1.12946
eqtl-a-ENSG00000085465	X1FFS5	CHILD ASTHMA	OVGP1	Weighted mode	4	-0.0151433	0.04265	0.74604	-0.0987372	0.0684507	0.984971	0.905981	1.07085
eqtl-a-ENSG00000085511	X1FFS5	CHILD ASTHMA	MAP3K4	Wald ratio	1	-0.374288	0.19754	0.0581267	-0.761467	0.0128912	0.687779	0.466981	1.01297
eqtl-a-ENSG00000085563	X1FFS5	CHILD ASTHMA	ABCB1	Inverse variance weighted	2	-0.140217	0.125185	0.262681	-0.385579	0.105146	0.86917	0.680057	1.11087
eqtl-a-ENSG00000085662	X1FFS5	CHILD ASTHMA	AKR1B1	MR Egger	4	0.0472106	0.106042	0.69972	-0.160632	0.255054	1.04834	0.851605	1.29053
eqtl-a-ENSG00000085662	X1FFS5	CHILD ASTHMA	AKR1B1	Weighted median	4	0.0389088	0.0491592	0.428661	-0.0574433	0.135261	1.03968	0.944175	1.14484
eqtl-a-ENSG00000085662	X1FFS5	CHILD ASTHMA	AKR1B1	Inverse variance weighted	4	0.0422611	0.0466767	0.365254	-0.0492253	0.133747	1.04317	0.951967	1.1431
eqtl-a-ENSG00000085662	X1FFS5	CHILD ASTHMA	AKR1B1	Simple mode	4	-0.0862363	0.10634	0.476759	-0.294663	0.12219	0.917377	0.744783	1.12997
eqtl-a-ENSG00000085662	X1FFS5	CHILD ASTHMA	AKR1B1	Weighted mode	4	0.0379442	0.0495308	0.499393	-0.0591362	0.135025	1.03867	0.942578	1.14456
eqtl-a-ENSG00000085733	X1FFS5	CHILD ASTHMA	CTTN	Wald ratio	1	0.148974	0.139841	0.286737	-0.125115	0.423062	1.16064	0.882395	1.52663
eqtl-a-ENSG00000085832	X1FFS5	CHILD ASTHMA	EPS15	Wald ratio	1	-0.403614	0.284425	0.155884	-0.961087	0.153859	0.667902	0.382477	1.16633
eqtl-a-ENSG00000085871	X1FFS5	CHILD ASTHMA	MGST2	MR Egger	5	-0.0448388	0.0758624	0.59606	-0.193529	0.103851	0.956152	0.824046	1.10944
eqtl-a-ENSG00000085871	X1FFS5	CHILD ASTHMA	MGST2	Weighted median	5	-0.0443553	0.03762	0.238384	-0.11809	0.0293798	0.956614	0.888616	1.02982
eqtl-a-ENSG00000085871	X1FFS5	CHILD ASTHMA	MGST2	Inverse variance weighted	5	-0.0415468	0.0434578	0.339059	-0.126724	0.0436306	0.959304	0.880977	1.0446
eqtl-a-ENSG00000085871	X1FFS5	CHILD ASTHMA	MGST2	Simple mode	5	-0.139549	0.0871143	0.184434	-0.310293	0.0311949	0.86975	0.733232	1.03169
eqtl-a-ENSG00000085871	X1FFS5	CHILD ASTHMA	MGST2	Weighted mode	5	-0.0539668	0.041142	0.259834	-0.134605	0.0266716	0.947464	0.874061	1.02703
eqtl-a-ENSG00000085978	X1FFS5	CHILD ASTHMA	ATG16L1	Inverse variance weighted	2	-0.0428576	0.0610462	0.482647	-0.162508	0.0767929	0.958048	0.850009	1.07982
eqtl-a-ENSG00000085999	X1FFS5	CHILD ASTHMA	RAD54L	Wald ratio	1	0.216906	0.239147	0.364408	-0.251822	0.685634	1.24223	0.777383	1.98503
eqtl-a-ENSG00000086015	X1FFS5	CHILD ASTHMA	MAST2	Wald ratio	1	-0.0142075	0.0966468	0.883129	-0.203635	0.17522	0.985893	0.81576	1.19151
eqtl-a-ENSG00000086062	X1FFS5	CHILD ASTHMA	B4GALT1	Inverse variance weighted	2	0.0139998	0.0440333	0.750533	-0.0723055	0.100305	1.0141	0.930247	1.10551
eqtl-a-ENSG00000086200	X1FFS5	CHILD ASTHMA	IPO11	Inverse variance weighted	2	-0.0140174	0.167575	0.933336	-0.342465	0.31443	0.98608	0.710018	1.36948
eqtl-a-ENSG00000086232	X1FFS5	CHILD ASTHMA	EIF2AK1	Inverse variance weighted	2	-4.68323e-05	0.0854377	0.999563	-0.167505	0.167411	0.999953	0.845773	1.18224
eqtl-a-ENSG00000086289	X1FFS5	CHILD ASTHMA	EPDR1	MR Egger	6	-0.0168383	0.0645293	0.807023	-0.143316	0.109639	0.983303	0.866481	1.11588
eqtl-a-ENSG00000086289	X1FFS5	CHILD ASTHMA	EPDR1	Weighted median	6	-0.0226554	0.0321918	0.481579	-0.0857514	0.0404405	0.977599	0.917822	1.04127
eqtl-a-ENSG00000086289	X1FFS5	CHILD ASTHMA	EPDR1	Inverse variance weighted	6	-0.0234033	0.0313307	0.455078	-0.0848114	0.0380048	0.976868	0.918686	1.03874
eqtl-a-ENSG00000086289	X1FFS5	CHILD ASTHMA	EPDR1	Simple mode	6	0.0258008	0.0731139	0.738563	-0.117502	0.169104	1.02614	0.889138	1.18424
eqtl-a-ENSG00000086289	X1FFS5	CHILD ASTHMA	EPDR1	Weighted mode	6	-0.0227122	0.032519	0.516052	-0.0864495	0.0410251	0.977544	0.917182	1.04188
eqtl-a-ENSG00000086544	X1FFS5	CHILD ASTHMA	ITPKC	Wald ratio	1	-0.0630315	0.129395	0.626169	-0.316645	0.190582	0.938914	0.728589	1.20995
eqtl-a-ENSG00000087076	X1FFS5	CHILD ASTHMA	HSD17B14	Inverse variance weighted	2	-0.0195885	0.0495175	0.69241	-0.116643	0.0774658	0.980602	0.889903	1.08055
eqtl-a-ENSG00000087088	X1FFS5	CHILD ASTHMA	BAX	Inverse variance weighted	2	0.05141	0.0535868	0.337369	-0.0536202	0.15644	1.05275	0.947792	1.16934
eqtl-a-ENSG00000087116	X1FFS5	CHILD ASTHMA	ADAMTS2	Wald ratio	1	-0.0659942	0.0967962	0.495375	-0.255715	0.123726	0.936136	0.774363	1.13171
eqtl-a-ENSG00000087128	X1FFS5	CHILD ASTHMA	TMPRSS11E	Wald ratio	1	-0.187202	0.182989	0.306297	-0.545859	0.171456	0.829277	0.579344	1.18703
eqtl-a-ENSG00000087191	X1FFS5	CHILD ASTHMA	PSMC5	Wald ratio	1	-0.0618827	0.10406	0.552056	-0.265841	0.142075	0.939993	0.766561	1.15266
eqtl-a-ENSG00000087237	X1FFS5	CHILD ASTHMA	CETP	Inverse variance weighted	2	0.0140443	0.116338	0.903913	-0.213978	0.242066	1.01414	0.807366	1.27388
eqtl-a-ENSG00000087250	X1FFS5	CHILD ASTHMA	MT3	Inverse variance weighted	2	0.0299735	0.089423	0.737483	-0.145295	0.205243	1.03043	0.864767	1.22782
eqtl-a-ENSG00000087303	X1FFS5	CHILD ASTHMA	NID2	Wald ratio	1	-0.0581512	0.137505	0.672366	-0.327661	0.211358	0.943507	0.720608	1.23535
eqtl-a-ENSG00000087365	X1FFS5	CHILD ASTHMA	SF3B2	Wald ratio	1	0.0412483	0.046522	0.375273	-0.0499349	0.132431	1.04211	0.951291	1.1416
eqtl-a-ENSG00000087460	X1FFS5	CHILD ASTHMA	GNAS	MR Egger	3	0.283322	0.141101	0.294159	0.00676523361903802	0.55988	1.32753	1.00679	1.75046
eqtl-a-ENSG00000087460	X1FFS5	CHILD ASTHMA	GNAS	Weighted median	3	0.0132415	0.0554766	0.811349	-0.0954926	0.121976	1.01333	0.908925	1.12973
eqtl-a-ENSG00000087460	X1FFS5	CHILD ASTHMA	GNAS	Inverse variance weighted	3	0.00848715	0.079946	0.915455	-0.148207	0.165181	1.00852	0.862253	1.17961
eqtl-a-ENSG00000087460	X1FFS5	CHILD ASTHMA	GNAS	Simple mode	3	-0.309951	0.22081	0.295537	-0.742739	0.122837	0.733483	0.475809	1.1307
eqtl-a-ENSG00000087460	X1FFS5	CHILD ASTHMA	GNAS	Weighted mode	3	0.0463555	0.0595753	0.517947	-0.070412	0.163123	1.04745	0.93201	1.17718
eqtl-a-ENSG00000087586	X1FFS5	CHILD ASTHMA	AURKA	Wald ratio	1	-0.0364976	0.161623	0.821342	-0.353279	0.280283	0.96416	0.702381	1.3235
eqtl-a-ENSG00000088002	X1FFS5	CHILD ASTHMA	SULT2B1	Inverse variance weighted	2	-0.0206947	0.131165	0.874634	-0.277779	0.23639	0.979518	0.757464	1.26667
eqtl-a-ENSG00000088053	X1FFS5	CHILD ASTHMA	GP6	Wald ratio	1	0.0787063	0.0768235	0.305596	-0.0718678	0.22928	1.08189	0.930654	1.25769
eqtl-a-ENSG00000088179	X1FFS5	CHILD ASTHMA	PTPN4	Wald ratio	1	-0.159533	0.113878	0.161242	-0.382734	0.0636686	0.852542	0.681994	1.06574
eqtl-a-ENSG00000088247	X1FFS5	CHILD ASTHMA	KHSRP	Wald ratio	1	0.285639	0.224965	0.20419	-0.155292	0.72657	1.33061	0.856165	2.06797
eqtl-a-ENSG00000088256	X1FFS5	CHILD ASTHMA	GNA11	Wald ratio	1	-0.0915412	0.0565135	0.105273	-0.202308	0.0192253	0.912524	0.816843	1.01941
eqtl-a-ENSG00000088298	X1FFS5	CHILD ASTHMA	EDEM2	Inverse variance weighted	2	0.00682345	0.0401939	0.865196	-0.0719566	0.0856035	1.00685	0.930571	1.08937
eqtl-a-ENSG00000088305	X1FFS5	CHILD ASTHMA	DNMT3B	Wald ratio	1	0.106978	0.165466	0.517937	-0.217334	0.431291	1.11291	0.804661	1.53924
eqtl-a-ENSG00000088812	X1FFS5	CHILD ASTHMA	ATRN	Wald ratio	1	-0.0210228	0.177385	0.905659	-0.368697	0.326651	0.979197	0.691635	1.38632
eqtl-a-ENSG00000088826	X1FFS5	CHILD ASTHMA	SMOX	Inverse variance weighted	2	0.0226341	0.0416817	0.587114	-0.0590621	0.10433	1.02289	0.942648	1.10997
eqtl-a-ENSG00000088832	X1FFS5	CHILD ASTHMA	FKBP1A	MR Egger	4	0.0755488	0.0697589	0.392004	-0.0611787	0.212276	1.07848	0.940655	1.23649
eqtl-a-ENSG00000088832	X1FFS5	CHILD ASTHMA	FKBP1A	Weighted median	4	0.0165729	0.0388135	0.669388	-0.0595016	0.0926474	1.01671	0.942234	1.09707
eqtl-a-ENSG00000088832	X1FFS5	CHILD ASTHMA	FKBP1A	Inverse variance weighted	4	0.0130725	0.0375027	0.727409	-0.0604329	0.0865778	1.01316	0.941357	1.09044
eqtl-a-ENSG00000088832	X1FFS5	CHILD ASTHMA	FKBP1A	Simple mode	4	-0.0795637	0.0816657	0.401783	-0.239628	0.080501	0.923519	0.78692	1.08383
eqtl-a-ENSG00000088832	X1FFS5	CHILD ASTHMA	FKBP1A	Weighted mode	4	0.0324297	0.0434232	0.50937	-0.0526798	0.117539	1.03296	0.948684	1.12473
eqtl-a-ENSG00000088854	X1FFS5	CHILD ASTHMA	DNAAF9	Inverse variance weighted	2	-0.375708	0.224996	0.0949509	-0.8167	0.0652848	0.686803	0.441887	1.06746
eqtl-a-ENSG00000088882	X1FFS5	CHILD ASTHMA	CPXM1	Inverse variance weighted	2	0.198664	0.123791	0.10853	-0.0439663	0.441295	1.21977	0.956986	1.55472
eqtl-a-ENSG00000089012	X1FFS5	CHILD ASTHMA	SIRPG	Inverse variance weighted	2	0.0246081	0.0723355	0.733711	-0.117169	0.166386	1.02491	0.889434	1.18103
eqtl-a-ENSG00000089022	X1FFS5	CHILD ASTHMA	MAPKAPK5	Inverse variance weighted	2	0.0483953	0.0764038	0.526463	-0.101356	0.198147	1.04959	0.903611	1.21914
eqtl-a-ENSG00000089041	X1FFS5	CHILD ASTHMA	P2RX7	MR Egger	5	0.0179888	0.0752745	0.826519	-0.129549	0.165527	1.01815	0.878491	1.18001
eqtl-a-ENSG00000089041	X1FFS5	CHILD ASTHMA	P2RX7	Weighted median	5	0.0123568	0.037403	0.741122	-0.0609532	0.0856667	1.01243	0.940867	1.08944
eqtl-a-ENSG00000089041	X1FFS5	CHILD ASTHMA	P2RX7	Inverse variance weighted	5	0.00967411	0.0358005	0.786989	-0.0604948	0.079843	1.00972	0.941299	1.08312
eqtl-a-ENSG00000089041	X1FFS5	CHILD ASTHMA	P2RX7	Simple mode	5	0.0452339	0.085649	0.625351	-0.122638	0.213106	1.04627	0.884584	1.23752
eqtl-a-ENSG00000089041	X1FFS5	CHILD ASTHMA	P2RX7	Weighted mode	5	0.0113787	0.033467	0.750961	-0.0542165	0.076974	1.01144	0.947227	1.08001
eqtl-a-ENSG00000089050	X1FFS5	CHILD ASTHMA	RBBP9	Inverse variance weighted	2	-0.0030614	0.0809846	0.969845	-0.161791	0.155668	0.996943	0.850619	1.16844
eqtl-a-ENSG00000089057	X1FFS5	CHILD ASTHMA	SLC23A2	Inverse variance weighted	2	0.120862	0.0837291	0.148882	-0.0432468	0.284971	1.12847	0.957675	1.32972
eqtl-a-ENSG00000089127	X1FFS5	CHILD ASTHMA	OAS1	MR Egger	7	-0.0370239	0.0455974	0.453712	-0.126395	0.052347	0.963653	0.881267	1.05374
eqtl-a-ENSG00000089127	X1FFS5	CHILD ASTHMA	OAS1	Weighted median	7	-0.0263924	0.0316587	0.404476	-0.0884434	0.0356586	0.973953	0.915355	1.0363
eqtl-a-ENSG00000089127	X1FFS5	CHILD ASTHMA	OAS1	Inverse variance weighted	7	-0.0224346	0.026806	0.402636	-0.0749744	0.0301053	0.977815	0.927767	1.03056
eqtl-a-ENSG00000089127	X1FFS5	CHILD ASTHMA	OAS1	Simple mode	7	0.0383401	0.0528236	0.495278	-0.0651942	0.141874	1.03908	0.936886	1.15243
eqtl-a-ENSG00000089127	X1FFS5	CHILD ASTHMA	OAS1	Weighted mode	7	-0.025222	0.0318055	0.457976	-0.0875609	0.0371169	0.975093	0.916163	1.03781
eqtl-a-ENSG00000089157	X1FFS5	CHILD ASTHMA	RPLP0	Wald ratio	1	-0.112884	0.189896	0.55221	-0.485079	0.259312	0.893254	0.615648	1.29604
eqtl-a-ENSG00000089159	X1FFS5	CHILD ASTHMA	PXN	Wald ratio	1	0.114783	0.202346	0.570535	-0.281814	0.511381	1.12163	0.754414	1.66759
eqtl-a-ENSG00000089163	X1FFS5	CHILD ASTHMA	SIRT4	Wald ratio	1	0.0649817	0.0514949	0.206983	-0.0359483	0.165912	1.06714	0.96469	1.18047
eqtl-a-ENSG00000089199	X1FFS5	CHILD ASTHMA	CHGB	Wald ratio	1	0.0981861	0.184331	0.594268	-0.263103	0.459475	1.10317	0.768663	1.58324
eqtl-a-ENSG00000089220	X1FFS5	CHILD ASTHMA	PEBP1	Inverse variance weighted	2	-0.0803757	0.0436958	0.0658506	-0.166019	0.00526798	0.92277	0.84703	1.00528
eqtl-a-ENSG00000089248	X1FFS5	CHILD ASTHMA	ERP29	Wald ratio	1	-0.086358	0.0908279	0.341713	-0.264381	0.0916648	0.917266	0.767681	1.096
eqtl-a-ENSG00000089597	X1FFS5	CHILD ASTHMA	GANAB	Wald ratio	1	0.0029863	0.0885779	0.973105	-0.170626	0.176599	1.00299	0.843137	1.19315
eqtl-a-ENSG00000089685	X1FFS5	CHILD ASTHMA	BIRC5	Wald ratio	1	-0.0263529	0.0730704	0.71836	-0.169571	0.116865	0.973991	0.844027	1.12397
eqtl-a-ENSG00000089692	X1FFS5	CHILD ASTHMA	LAG3	Wald ratio	1	-0.0554536	0.176248	0.75304	-0.4009	0.289993	0.946056	0.669717	1.33642
eqtl-a-ENSG00000090006	X1FFS5	CHILD ASTHMA	LTBP4	Inverse variance weighted	2	-0.0747092	0.0465155	0.108249	-0.16588	0.0164612	0.928013	0.847148	1.0166
eqtl-a-ENSG00000090013	X1FFS5	CHILD ASTHMA	BLVRB	MR Egger	4	-0.139363	0.10091	0.301331	-0.337147	0.0584217	0.869912	0.713804	1.06016
eqtl-a-ENSG00000090013	X1FFS5	CHILD ASTHMA	BLVRB	Weighted median	4	-0.0542487	0.0437364	0.214844	-0.139972	0.0314747	0.947196	0.869382	1.03198
eqtl-a-ENSG00000090013	X1FFS5	CHILD ASTHMA	BLVRB	Inverse variance weighted	4	-0.0122945	0.0564144	0.827482	-0.122867	0.0982778	0.987781	0.884381	1.10327
eqtl-a-ENSG00000090013	X1FFS5	CHILD ASTHMA	BLVRB	Simple mode	4	-0.0304439	0.0958071	0.771499	-0.218226	0.157338	0.970015	0.803944	1.17039
eqtl-a-ENSG00000090013	X1FFS5	CHILD ASTHMA	BLVRB	Weighted mode	4	-0.0563707	0.0496921	0.339072	-0.153767	0.0410259	0.945189	0.857472	1.04188
eqtl-a-ENSG00000090020	X1FFS5	CHILD ASTHMA	SLC9A1	Wald ratio	1	0.142819	0.12644	0.25867	-0.105003	0.390641	1.15352	0.900322	1.47793
eqtl-a-ENSG00000090060	X1FFS5	CHILD ASTHMA	PAPOLA	Wald ratio	1	-0.0335249	0.0886274	0.705232	-0.207235	0.140185	0.967031	0.812829	1.15049
eqtl-a-ENSG00000090061	X1FFS5	CHILD ASTHMA	CCNK	Wald ratio	1	0.0622251	0.158242	0.694151	-0.247929	0.372379	1.0642	0.780416	1.45118
eqtl-a-ENSG00000090266	X1FFS5	CHILD ASTHMA	NDUFB2	Inverse variance weighted	2	-0.060398	0.0946524	0.523406	-0.245917	0.125121	0.94139	0.781987	1.13329
eqtl-a-ENSG00000090339	X1FFS5	CHILD ASTHMA	ICAM1	Wald ratio	1	0.0279625	0.0831272	0.736582	-0.134967	0.190892	1.02836	0.873745	1.21033
eqtl-a-ENSG00000090376	X1FFS5	CHILD ASTHMA	IRAK3	Inverse variance weighted	2	-0.0170587	0.0433997	0.694275	-0.102122	0.0680047	0.983086	0.902919	1.07037
eqtl-a-ENSG00000090382	X1FFS5	CHILD ASTHMA	LYZ	MR Egger	8	0.018919	0.0499832	0.718085	-0.079048	0.116886	1.0191	0.923996	1.12399
eqtl-a-ENSG00000090382	X1FFS5	CHILD ASTHMA	LYZ	Weighted median	8	0.0423557	0.0251007	0.0915206	-0.0068417	0.0915531	1.04327	0.993182	1.09588
eqtl-a-ENSG00000090382	X1FFS5	CHILD ASTHMA	LYZ	Inverse variance weighted	8	0.0443032	0.0215811	0.0400857	0.00200413407615248	0.0866022	1.0453	1.00201	1.09046
eqtl-a-ENSG00000090382	X1FFS5	CHILD ASTHMA	LYZ	Simple mode	8	0.0534496	0.0374435	0.196495	-0.0199396	0.126839	1.0549	0.980258	1.13523
eqtl-a-ENSG00000090382	X1FFS5	CHILD ASTHMA	LYZ	Weighted mode	8	0.0426834	0.0258589	0.142799	-0.00800004	0.0933668	1.04361	0.992032	1.09786
eqtl-a-ENSG00000090520	X1FFS5	CHILD ASTHMA	DNAJB11	Wald ratio	1	-0.0953016	0.171967	0.579452	-0.432357	0.241754	0.909099	0.648978	1.27348
eqtl-a-ENSG00000090581	X1FFS5	CHILD ASTHMA	GNPTG	Inverse variance weighted	2	-0.0699762	0.0752751	0.352575	-0.217515	0.0775629	0.932416	0.804515	1.08065
eqtl-a-ENSG00000090615	X1FFS5	CHILD ASTHMA	GOLGA3	Inverse variance weighted	2	-0.0820154	0.1291	0.525243	-0.335052	0.171021	0.921258	0.715301	1.18652
eqtl-a-ENSG00000090659	X1FFS5	CHILD ASTHMA	CD209	Inverse variance weighted	2	0.0690996	0.0640009	0.280291	-0.0563423	0.194541	1.07154	0.945216	1.21475
eqtl-a-ENSG00000090674	X1FFS5	CHILD ASTHMA	MCOLN1	Wald ratio	1	0.0260617	0.120454	0.828705	-0.210027	0.262151	1.0264	0.810562	1.29972
eqtl-a-ENSG00000090861	X1FFS5	CHILD ASTHMA	AARS1	Wald ratio	1	-0.0177155	0.0963202	0.854074	-0.206503	0.171072	0.982441	0.813424	1.18658
eqtl-a-ENSG00000090863	X1FFS5	CHILD ASTHMA	GLG1	MR Egger	4	1.77301	2.10382	0.488083	-2.35047	5.8965	5.88857	0.0953244	363.761
eqtl-a-ENSG00000090863	X1FFS5	CHILD ASTHMA	GLG1	Weighted median	4	-0.0286667	0.0607402	0.636958	-0.147718	0.0903841	0.97174	0.862675	1.09459
eqtl-a-ENSG00000090863	X1FFS5	CHILD ASTHMA	GLG1	Inverse variance weighted	4	-0.0246222	0.0610457	0.686697	-0.144272	0.0950273	0.975678	0.865652	1.09969
eqtl-a-ENSG00000090863	X1FFS5	CHILD ASTHMA	GLG1	Simple mode	4	-0.0380284	0.163122	0.830662	-0.357747	0.28169	0.962686	0.69925	1.32537
eqtl-a-ENSG00000090863	X1FFS5	CHILD ASTHMA	GLG1	Weighted mode	4	-0.0420412	0.0625178	0.549447	-0.164576	0.0804938	0.95883	0.848253	1.08382
eqtl-a-ENSG00000090905	X1FFS5	CHILD ASTHMA	TNRC6A	Inverse variance weighted	2	0.0172556	0.0432964	0.690227	-0.0676054	0.102117	1.01741	0.934629	1.10751
eqtl-a-ENSG00000091140	X1FFS5	CHILD ASTHMA	DLD	Wald ratio	1	0.0462582	0.122191	0.705004	-0.193235	0.285752	1.04734	0.824288	1.33076
eqtl-a-ENSG00000091262	X1FFS5	CHILD ASTHMA	ABCC6	Wald ratio	1	0.0662585	0.0758528	0.382382	-0.0824129	0.21493	1.0685	0.920892	1.23978
eqtl-a-ENSG00000091409	X1FFS5	CHILD ASTHMA	ITGA6	Wald ratio	1	0.219862	0.131121	0.0935839	-0.0371349	0.476858	1.2459	0.963546	1.611
eqtl-a-ENSG00000091436	X1FFS5	CHILD ASTHMA	MAP3K20	MR Egger	3	-0.111403	0.139124	0.570159	-0.384087	0.161281	0.894579	0.681072	1.17502
eqtl-a-ENSG00000091436	X1FFS5	CHILD ASTHMA	MAP3K20	Weighted median	3	0.0354122	0.0411334	0.389288	-0.0452093	0.116034	1.03605	0.955797	1.12303
eqtl-a-ENSG00000091436	X1FFS5	CHILD ASTHMA	MAP3K20	Inverse variance weighted	3	0.0414191	0.0394388	0.29362	-0.0358809	0.118719	1.04229	0.964755	1.12605
eqtl-a-ENSG00000091436	X1FFS5	CHILD ASTHMA	MAP3K20	Simple mode	3	0.053567	0.0629432	0.484387	-0.0698017	0.176936	1.05503	0.932579	1.19355
eqtl-a-ENSG00000091436	X1FFS5	CHILD ASTHMA	MAP3K20	Weighted mode	3	0.0271866	0.0469419	0.621024	-0.0648196	0.119193	1.02756	0.937237	1.12659
eqtl-a-ENSG00000091513	X1FFS5	CHILD ASTHMA	TF	Inverse variance weighted	2	-0.030078	0.0718701	0.675578	-0.170943	0.110787	0.97037	0.842869	1.11716
eqtl-a-ENSG00000091592	X1FFS5	CHILD ASTHMA	NLRP1	MR Egger	4	0.156286	0.108278	0.285713	-0.0559382	0.368511	1.16916	0.945598	1.44558
eqtl-a-ENSG00000091592	X1FFS5	CHILD ASTHMA	NLRP1	Weighted median	4	0.0406674	0.0454688	0.371107	-0.0484515	0.129786	1.04151	0.952704	1.13859
eqtl-a-ENSG00000091592	X1FFS5	CHILD ASTHMA	NLRP1	Inverse variance weighted	4	0.0269518	0.044738	0.546883	-0.0607347	0.114638	1.02732	0.941073	1.12147
eqtl-a-ENSG00000091592	X1FFS5	CHILD ASTHMA	NLRP1	Simple mode	4	0.00881722	0.0876979	0.926257	-0.163071	0.180705	1.00886	0.849531	1.19806
eqtl-a-ENSG00000091592	X1FFS5	CHILD ASTHMA	NLRP1	Weighted mode	4	0.0441019	0.0475546	0.422126	-0.049105	0.137309	1.04509	0.952081	1.14718
eqtl-a-ENSG00000091831	X1FFS5	CHILD ASTHMA	ESR1	Wald ratio	1	0.0493601	0.105134	0.638715	-0.156703	0.255423	1.0506	0.854958	1.29101
eqtl-a-ENSG00000091844	X1FFS5	CHILD ASTHMA	RGS17	Wald ratio	1	0.0706291	0.140279	0.614619	-0.204317	0.345575	1.07318	0.815204	1.4128
eqtl-a-ENSG00000091879	X1FFS5	CHILD ASTHMA	ANGPT2	Inverse variance weighted	2	-0.131069	0.196734	0.505267	-0.516668	0.254529	0.877157	0.596505	1.28985
eqtl-a-ENSG00000091972	X1FFS5	CHILD ASTHMA	CD200	Wald ratio	1	-0.0563517	0.106839	0.597885	-0.265756	0.153053	0.945207	0.766626	1.16539
eqtl-a-ENSG00000092010	X1FFS5	CHILD ASTHMA	PSME1	Wald ratio	1	-0.049866	0.0940056	0.595795	-0.234117	0.134385	0.951357	0.791269	1.14383
eqtl-a-ENSG00000092068	X1FFS5	CHILD ASTHMA	SLC7A8	MR Egger	3	-0.128355	0.131881	0.508624	-0.386842	0.130131	0.879541	0.679198	1.13898
eqtl-a-ENSG00000092068	X1FFS5	CHILD ASTHMA	SLC7A8	Weighted median	3	0.00520586	0.041225	0.899511	-0.0755951	0.0860069	1.00522	0.927192	1.08981
eqtl-a-ENSG00000092068	X1FFS5	CHILD ASTHMA	SLC7A8	Inverse variance weighted	3	0.0120556	0.0645953	0.851949	-0.114551	0.138662	1.01213	0.891766	1.14874
eqtl-a-ENSG00000092068	X1FFS5	CHILD ASTHMA	SLC7A8	Simple mode	3	0.0150688	0.0661132	0.840886	-0.114513	0.144651	1.01518	0.8918	1.15564
eqtl-a-ENSG00000092068	X1FFS5	CHILD ASTHMA	SLC7A8	Weighted mode	3	0.00588476	0.0473901	0.91253	-0.0869997	0.0987693	1.0059	0.916677	1.10381
eqtl-a-ENSG00000092094	X1FFS5	CHILD ASTHMA	OSGEP	MR Egger	3	0.00671912	0.0869553	0.950905	-0.163713	0.177152	1.00674	0.848985	1.19381
eqtl-a-ENSG00000092094	X1FFS5	CHILD ASTHMA	OSGEP	Weighted median	3	0.00730273	0.0276101	0.791399	-0.0468131	0.0614185	1.00733	0.954266	1.06334
eqtl-a-ENSG00000092094	X1FFS5	CHILD ASTHMA	OSGEP	Inverse variance weighted	3	0.00442083	0.0286804	0.877498	-0.0517927	0.0606344	1.00443	0.949526	1.06251
eqtl-a-ENSG00000092094	X1FFS5	CHILD ASTHMA	OSGEP	Simple mode	3	0.031498	0.060607	0.655064	-0.0872916	0.150288	1.032	0.91641	1.16217
eqtl-a-ENSG00000092094	X1FFS5	CHILD ASTHMA	OSGEP	Weighted mode	3	0.0153212	0.0300489	0.660833	-0.0435746	0.0742171	1.01544	0.957361	1.07704
eqtl-a-ENSG00000092096	X1FFS5	CHILD ASTHMA	SLC22A17	Wald ratio	1	-0.262273	0.15364	0.0878102	-0.563408	0.0388611	0.769301	0.569266	1.03963
eqtl-a-ENSG00000092295	X1FFS5	CHILD ASTHMA	TGM1	Inverse variance weighted	2	-0.0699058	0.0552561	0.205827	-0.178208	0.0383961	0.932482	0.836769	1.03914
eqtl-a-ENSG00000092421	X1FFS5	CHILD ASTHMA	SEMA6A	Inverse variance weighted	2	0.027497	0.0846924	0.745432	-0.1385	0.193494	1.02788	0.870663	1.21348
eqtl-a-ENSG00000092439	X1FFS5	CHILD ASTHMA	TRPM7	Wald ratio	1	-0.018406	0.199668	0.926553	-0.409756	0.372944	0.981762	0.663812	1.452
eqtl-a-ENSG00000092531	X1FFS5	CHILD ASTHMA	SNAP23	Wald ratio	1	0.00229413	0.0933491	0.980393	-0.18067	0.185258	1.0023	0.834711	1.20353
eqtl-a-ENSG00000092758	X1FFS5	CHILD ASTHMA	COL9A3	MR Egger	4	-0.0245127	0.0954296	0.821292	-0.211555	0.162529	0.975785	0.809325	1.17648
eqtl-a-ENSG00000092758	X1FFS5	CHILD ASTHMA	COL9A3	Weighted median	4	-0.0054377	0.0341962	0.873657	-0.0724622	0.0615868	0.994577	0.930101	1.06352
eqtl-a-ENSG00000092758	X1FFS5	CHILD ASTHMA	COL9A3	Inverse variance weighted	4	-0.00534321	0.0322968	0.868597	-0.0686449	0.0579584	0.994671	0.933658	1.05967
eqtl-a-ENSG00000092758	X1FFS5	CHILD ASTHMA	COL9A3	Simple mode	4	-0.0512547	0.0496595	0.377932	-0.148587	0.0460779	0.950037	0.861925	1.04716
eqtl-a-ENSG00000092758	X1FFS5	CHILD ASTHMA	COL9A3	Weighted mode	4	-0.0163061	0.0342851	0.666842	-0.0835049	0.0508926	0.983826	0.919887	1.05221
eqtl-a-ENSG00000092820	X1FFS5	CHILD ASTHMA	EZR	Wald ratio	1	-0.0408506	0.0905813	0.652003	-0.21839	0.136689	0.959973	0.803812	1.14647
eqtl-a-ENSG00000092929	X1FFS5	CHILD ASTHMA	UNC13D	Inverse variance weighted	2	0.0104065	0.0639679	0.870768	-0.114971	0.135784	1.01046	0.891392	1.14543
eqtl-a-ENSG00000092964	X1FFS5	CHILD ASTHMA	DPYSL2	Inverse variance weighted	2	-0.138127	0.126321	0.274191	-0.385717	0.109462	0.870988	0.679963	1.11568
eqtl-a-ENSG00000092969	X1FFS5	CHILD ASTHMA	TGFB2	Wald ratio	1	0.0966584	0.209864	0.645103	-0.314676	0.507993	1.10148	0.730026	1.66195
eqtl-a-ENSG00000093000	X1FFS5	CHILD ASTHMA	NUP50	MR Egger	3	-0.0483505	0.111811	0.740166	-0.267501	0.1708	0.9528	0.76529	1.18625
eqtl-a-ENSG00000093000	X1FFS5	CHILD ASTHMA	NUP50	Weighted median	3	-0.0514363	0.0495518	0.299256	-0.148558	0.0456853	0.949864	0.86195	1.04674
eqtl-a-ENSG00000093000	X1FFS5	CHILD ASTHMA	NUP50	Inverse variance weighted	3	-0.0590582	0.0480454	0.218991	-0.153227	0.0351108	0.942652	0.857935	1.03573
eqtl-a-ENSG00000093000	X1FFS5	CHILD ASTHMA	NUP50	Simple mode	3	-0.0364846	0.0844977	0.707991	-0.2021	0.129131	0.964173	0.817013	1.13784
eqtl-a-ENSG00000093000	X1FFS5	CHILD ASTHMA	NUP50	Weighted mode	3	-0.0503773	0.0495248	0.416081	-0.147446	0.0466912	0.950871	0.862909	1.0478
eqtl-a-ENSG00000093010	X1FFS5	CHILD ASTHMA	COMT	Inverse variance weighted	2	0.0469975	0.0465545	0.312727	-0.0442493	0.138244	1.04812	0.956715	1.14826
eqtl-a-ENSG00000095002	X1FFS5	CHILD ASTHMA	MSH2	MR Egger	4	0.0139287	0.0534494	0.818781	-0.0908321	0.11869	1.01403	0.913171	1.12602
eqtl-a-ENSG00000095002	X1FFS5	CHILD ASTHMA	MSH2	Weighted median	4	0.014135	0.0436944	0.746319	-0.0715061	0.0997761	1.01424	0.930991	1.10492
eqtl-a-ENSG00000095002	X1FFS5	CHILD ASTHMA	MSH2	Inverse variance weighted	4	0.0209024	0.0412833	0.612635	-0.0600129	0.101818	1.02112	0.941752	1.10718
eqtl-a-ENSG00000095002	X1FFS5	CHILD ASTHMA	MSH2	Simple mode	4	0.00292221	0.0835183	0.974287	-0.160774	0.166618	1.00293	0.851485	1.1813
eqtl-a-ENSG00000095002	X1FFS5	CHILD ASTHMA	MSH2	Weighted mode	4	0.014246	0.0448443	0.771557	-0.0736488	0.102141	1.01435	0.928998	1.10754
eqtl-a-ENSG00000095015	X1FFS5	CHILD ASTHMA	MAP3K1	Inverse variance weighted	2	0.0250303	0.064711	0.698903	-0.101803	0.151864	1.02535	0.903207	1.164
eqtl-a-ENSG00000095059	X1FFS5	CHILD ASTHMA	DHPS	Wald ratio	1	-0.198667	0.140516	0.157411	-0.474079	0.0767452	0.819823	0.622458	1.07977
eqtl-a-ENSG00000095139	X1FFS5	CHILD ASTHMA	ARCN1	Inverse variance weighted	2	-0.02641	0.0685014	0.699838	-0.160673	0.107853	0.973936	0.851571	1.11388
eqtl-a-ENSG00000095261	X1FFS5	CHILD ASTHMA	PSMD5	Wald ratio	1	0.112767	0.0578328	0.0511901	-0.000585103	0.22612	1.11937	0.999415	1.25373
eqtl-a-ENSG00000095303	X1FFS5	CHILD ASTHMA	PTGS1	Inverse variance weighted	2	0.014554	0.161935	0.928386	-0.302839	0.331947	1.01466	0.738718	1.39368
eqtl-a-ENSG00000095321	X1FFS5	CHILD ASTHMA	CRAT	MR Egger	3	0.261796	0.180967	0.385047	-0.0928988	0.61649	1.29926	0.911286	1.85242
eqtl-a-ENSG00000095321	X1FFS5	CHILD ASTHMA	CRAT	Weighted median	3	-0.0120856	0.0424688	0.775969	-0.0953244	0.0711532	0.987987	0.909078	1.07375
eqtl-a-ENSG00000095321	X1FFS5	CHILD ASTHMA	CRAT	Inverse variance weighted	3	-0.0208249	0.0479107	0.663808	-0.11473	0.0730799	0.97939	0.891607	1.07582
eqtl-a-ENSG00000095321	X1FFS5	CHILD ASTHMA	CRAT	Simple mode	3	-0.0477188	0.0956414	0.667298	-0.235176	0.139738	0.953402	0.790432	1.14997
eqtl-a-ENSG00000095321	X1FFS5	CHILD ASTHMA	CRAT	Weighted mode	3	-0.00725434	0.0420481	0.878904	-0.0896685	0.0751599	0.992772	0.914234	1.07806
eqtl-a-ENSG00000095464	X1FFS5	CHILD ASTHMA	PDE6C	Wald ratio	1	0.407608	0.274898	0.138138	-0.131193	0.946408	1.50322	0.877049	2.57644
eqtl-a-ENSG00000095739	X1FFS5	CHILD ASTHMA	BAMBI	Inverse variance weighted	2	-0.0588129	0.045355	0.194726	-0.147709	0.0300829	0.942883	0.862682	1.03054
eqtl-a-ENSG00000095917	X1FFS5	CHILD ASTHMA	TPSD1	Inverse variance weighted	2	-0.0774585	0.0502037	0.122859	-0.175858	0.0209409	0.925465	0.838737	1.02116
eqtl-a-ENSG00000095951	X1FFS5	CHILD ASTHMA	HIVEP1	MR Egger	3	-0.349066	0.20458	0.337484	-0.750042	0.0519097	0.705346	0.472346	1.05328
eqtl-a-ENSG00000095951	X1FFS5	CHILD ASTHMA	HIVEP1	Weighted median	3	-0.0728884	0.0872836	0.403675	-0.243964	0.0981875	0.929705	0.783516	1.10317
eqtl-a-ENSG00000095951	X1FFS5	CHILD ASTHMA	HIVEP1	Inverse variance weighted	3	-0.0929891	0.0810479	0.251243	-0.251843	0.0658647	0.911203	0.777367	1.06808
eqtl-a-ENSG00000095951	X1FFS5	CHILD ASTHMA	HIVEP1	Simple mode	3	0.0634333	0.157709	0.726438	-0.245676	0.372542	1.06549	0.782176	1.45142
eqtl-a-ENSG00000095951	X1FFS5	CHILD ASTHMA	HIVEP1	Weighted mode	3	-0.174418	0.0987728	0.219462	-0.368013	0.0191768	0.839946	0.692108	1.01936
eqtl-a-ENSG00000096006	X1FFS5	CHILD ASTHMA	CRISP3	Inverse variance weighted	2	0.109379	0.0762197	0.151274	-0.0400119	0.258769	1.11558	0.960778	1.29533
eqtl-a-ENSG00000096063	X1FFS5	CHILD ASTHMA	SRPK1	MR Egger	3	-0.105476	0.0950217	0.466836	-0.291718	0.0807666	0.899896	0.746979	1.08412
eqtl-a-ENSG00000096063	X1FFS5	CHILD ASTHMA	SRPK1	Weighted median	3	-0.101269	0.0474448	0.0328052	-0.194261	-0.00827718	0.90369	0.823443	0.991757
eqtl-a-ENSG00000096063	X1FFS5	CHILD ASTHMA	SRPK1	Inverse variance weighted	3	-0.100413	0.0467304	0.0316525	-0.192005	-0.00882141	0.904464	0.825303	0.991217
eqtl-a-ENSG00000096063	X1FFS5	CHILD ASTHMA	SRPK1	Simple mode	3	-0.101692	0.0715351	0.291061	-0.241901	0.0385165	0.903308	0.785134	1.03927
eqtl-a-ENSG00000096063	X1FFS5	CHILD ASTHMA	SRPK1	Weighted mode	3	-0.101322	0.0514161	0.187561	-0.202097	-0.000546005	0.903642	0.817016	0.999454
eqtl-a-ENSG00000096070	X1FFS5	CHILD ASTHMA	BRPF3	Wald ratio	1	0.150237	0.227802	0.50957	-0.296254	0.596728	1.16211	0.743598	1.81617
eqtl-a-ENSG00000096384	X1FFS5	CHILD ASTHMA	HSP90AB1	Wald ratio	1	0.0573928	0.274113	0.834154	-0.479869	0.594655	1.05907	0.618864	1.81241
eqtl-a-ENSG00000096401	X1FFS5	CHILD ASTHMA	CDC5L	Wald ratio	1	0.0847266	0.113022	0.453466	-0.136796	0.306249	1.08842	0.872148	1.35832
eqtl-a-ENSG00000096433	X1FFS5	CHILD ASTHMA	ITPR3	Inverse variance weighted	2	0.0433471	0.246352	0.860329	-0.439503	0.526198	1.0443	0.644356	1.69248
eqtl-a-ENSG00000096696	X1FFS5	CHILD ASTHMA	DSP	MR Egger	4	-0.0480706	0.0487646	0.428167	-0.143649	0.047508	0.953067	0.866192	1.04865
eqtl-a-ENSG00000096696	X1FFS5	CHILD ASTHMA	DSP	Weighted median	4	-0.0629387	0.0305443	0.0393441	-0.122806	-0.00307183	0.939001	0.884436	0.996933
eqtl-a-ENSG00000096696	X1FFS5	CHILD ASTHMA	DSP	Inverse variance weighted	4	-0.0637691	0.0294203	0.0301954	-0.121433	-0.00610526	0.938222	0.88565	0.993913
eqtl-a-ENSG00000096696	X1FFS5	CHILD ASTHMA	DSP	Simple mode	4	-0.0598663	0.0413197	0.243226	-0.140853	0.0211204	0.94189	0.868617	1.02134
eqtl-a-ENSG00000096696	X1FFS5	CHILD ASTHMA	DSP	Weighted mode	4	-0.0626639	0.0320165	0.145243	-0.125416	8.84612e-05	0.939259	0.88213	1.00009
eqtl-a-ENSG00000096717	X1FFS5	CHILD ASTHMA	SIRT1	MR Egger	3	-0.128983	0.249623	0.696379	-0.618243	0.360277	0.878989	0.538891	1.43373
eqtl-a-ENSG00000096717	X1FFS5	CHILD ASTHMA	SIRT1	Weighted median	3	-0.00398756	0.0399247	0.920442	-0.08224	0.0742648	0.99602	0.921051	1.07709
eqtl-a-ENSG00000096717	X1FFS5	CHILD ASTHMA	SIRT1	Inverse variance weighted	3	-0.00535138	0.0384112	0.889199	-0.0806373	0.0699345	0.994663	0.922528	1.07244
eqtl-a-ENSG00000096717	X1FFS5	CHILD ASTHMA	SIRT1	Simple mode	3	0.0285796	0.0538996	0.64893	-0.0770636	0.134223	1.02899	0.925831	1.14365
eqtl-a-ENSG00000096717	X1FFS5	CHILD ASTHMA	SIRT1	Weighted mode	3	-0.0180408	0.0449945	0.727232	-0.10623	0.0701483	0.982121	0.899218	1.07267
eqtl-a-ENSG00000096968	X1FFS5	CHILD ASTHMA	JAK2	Wald ratio	1	0.0995156	0.0606291	0.100718	-0.0193174	0.218349	1.10464	0.980868	1.24402
eqtl-a-ENSG00000096996	X1FFS5	CHILD ASTHMA	IL12RB1	Inverse variance weighted	2	0.0242234	0.0821479	0.768089	-0.136786	0.185233	1.02452	0.872156	1.2035
eqtl-a-ENSG00000097007	X1FFS5	CHILD ASTHMA	ABL1	Wald ratio	1	-0.240746	0.199668	0.227922	-0.632095	0.150603	0.786042	0.531477	1.16254
eqtl-a-ENSG00000097021	X1FFS5	CHILD ASTHMA	ACOT7	Wald ratio	1	0.119607	0.0671941	0.0750721	-0.0120934	0.251308	1.12705	0.987979	1.28571
eqtl-a-ENSG00000097046	X1FFS5	CHILD ASTHMA	CDC7	MR Egger	4	0.0149842	0.101502	0.896177	-0.183959	0.213927	1.0151	0.83197	1.23853
eqtl-a-ENSG00000097046	X1FFS5	CHILD ASTHMA	CDC7	Weighted median	4	0.0614932	0.0330582	0.0628644	-0.00330088	0.126287	1.06342	0.996705	1.13461
eqtl-a-ENSG00000097046	X1FFS5	CHILD ASTHMA	CDC7	Inverse variance weighted	4	0.0601815	0.0337712	0.0747429	-0.00600996	0.126373	1.06203	0.994008	1.13471
eqtl-a-ENSG00000097046	X1FFS5	CHILD ASTHMA	CDC7	Simple mode	4	0.0904874	0.0493616	0.164153	-0.00626135	0.187236	1.09471	0.993758	1.20591
eqtl-a-ENSG00000097046	X1FFS5	CHILD ASTHMA	CDC7	Weighted mode	4	0.0569072	0.0373946	0.225416	-0.0163863	0.130201	1.05856	0.983747	1.13906
eqtl-a-ENSG00000099139	X1FFS5	CHILD ASTHMA	PCSK5	MR Egger	5	-0.0255349	0.135352	0.862404	-0.290825	0.239755	0.974788	0.747647	1.27094
eqtl-a-ENSG00000099139	X1FFS5	CHILD ASTHMA	PCSK5	Weighted median	5	-0.0453	0.0498598	0.363589	-0.143025	0.0524252	0.955711	0.866732	1.05382
eqtl-a-ENSG00000099139	X1FFS5	CHILD ASTHMA	PCSK5	Inverse variance weighted	5	-0.0501592	0.0431178	0.244705	-0.13467	0.0343516	0.951078	0.874004	1.03495
eqtl-a-ENSG00000099139	X1FFS5	CHILD ASTHMA	PCSK5	Simple mode	5	-0.0275795	0.0603949	0.671618	-0.145954	0.0907946	0.972797	0.864198	1.09504
eqtl-a-ENSG00000099139	X1FFS5	CHILD ASTHMA	PCSK5	Weighted mode	5	-0.0422681	0.0524319	0.465351	-0.145035	0.0604984	0.958613	0.864992	1.06237
eqtl-a-ENSG00000099194	X1FFS5	CHILD ASTHMA	SCD	Inverse variance weighted	2	0.00245054	0.11311	0.982715	-0.219245	0.224146	1.00245	0.803125	1.25125
eqtl-a-ENSG00000099203	X1FFS5	CHILD ASTHMA	TMED1	Wald ratio	1	-0.0316598	0.0419442	0.450364	-0.11387	0.0505508	0.968836	0.892374	1.05185
eqtl-a-ENSG00000099250	X1FFS5	CHILD ASTHMA	NRP1	MR Egger	4	0.0695492	0.0725793	0.439057	-0.0727063	0.211805	1.07202	0.929874	1.23591
eqtl-a-ENSG00000099250	X1FFS5	CHILD ASTHMA	NRP1	Weighted median	4	-0.00777429	0.0446342	0.861726	-0.0952573	0.0797087	0.992256	0.909139	1.08297
eqtl-a-ENSG00000099250	X1FFS5	CHILD ASTHMA	NRP1	Inverse variance weighted	4	-0.0106678	0.0408642	0.79405	-0.0907617	0.069426	0.989389	0.913235	1.07189
eqtl-a-ENSG00000099250	X1FFS5	CHILD ASTHMA	NRP1	Simple mode	4	-0.000323365	0.0648579	0.996335	-0.127445	0.126798	0.999677	0.880342	1.13519
eqtl-a-ENSG00000099250	X1FFS5	CHILD ASTHMA	NRP1	Weighted mode	4	-0.00345201	0.0462505	0.945202	-0.094103	0.087199	0.996554	0.910189	1.09111
eqtl-a-ENSG00000099308	X1FFS5	CHILD ASTHMA	MAST3	Wald ratio	1	0.0191032	0.0667154	0.774619	-0.111659	0.149865	1.01929	0.894349	1.16168
eqtl-a-ENSG00000099331	X1FFS5	CHILD ASTHMA	MYO9B	Inverse variance weighted	2	0.0392185	0.159212	0.805428	-0.272838	0.351275	1.04	0.761216	1.42088
eqtl-a-ENSG00000099337	X1FFS5	CHILD ASTHMA	KCNK6	Inverse variance weighted	2	-0.0980699	0.0507687	0.0533965	-0.197577	0.00143675	0.906586	0.820717	1.00144
eqtl-a-ENSG00000099341	X1FFS5	CHILD ASTHMA	PSMD8	Wald ratio	1	0.129884	0.163681	0.427476	-0.190931	0.450699	1.1387	0.826189	1.56941
eqtl-a-ENSG00000099377	X1FFS5	CHILD ASTHMA	HSD3B7	Wald ratio	1	0.0169615	0.271358	0.95016	-0.514901	0.548824	1.01711	0.59756	1.73122
eqtl-a-ENSG00000099624	X1FFS5	CHILD ASTHMA	ATP5F1D	Wald ratio	1	0.0438336	0.058271	0.451908	-0.0703775	0.158045	1.04481	0.932042	1.17122
eqtl-a-ENSG00000099769	X1FFS5	CHILD ASTHMA	IGFALS	Inverse variance weighted	2	-0.0812129	0.122297	0.50665	-0.320915	0.158489	0.921997	0.725485	1.17174
eqtl-a-ENSG00000099795	X1FFS5	CHILD ASTHMA	NDUFB7	Wald ratio	1	0.186312	0.255017	0.465032	-0.313522	0.686146	1.2048	0.730868	1.98605
eqtl-a-ENSG00000099810	X1FFS5	CHILD ASTHMA	MTAP	MR Egger	3	-0.177768	0.384434	0.724261	-0.931257	0.575722	0.837137	0.394058	1.77841
eqtl-a-ENSG00000099810	X1FFS5	CHILD ASTHMA	MTAP	Weighted median	3	0.0165753	0.0560185	0.767314	-0.093221	0.126372	1.01671	0.910992	1.1347
eqtl-a-ENSG00000099810	X1FFS5	CHILD ASTHMA	MTAP	Inverse variance weighted	3	0.0153172	0.0565591	0.786532	-0.0955387	0.126173	1.01544	0.908883	1.13448
eqtl-a-ENSG00000099810	X1FFS5	CHILD ASTHMA	MTAP	Simple mode	3	0.0439169	0.0797356	0.63709	-0.112365	0.200199	1.0449	0.893718	1.22165
eqtl-a-ENSG00000099810	X1FFS5	CHILD ASTHMA	MTAP	Weighted mode	3	0.0120291	0.0608363	0.861531	-0.10721	0.131268	1.0121	0.898337	1.14027
eqtl-a-ENSG00000099821	X1FFS5	CHILD ASTHMA	POLRMT	Inverse variance weighted	2	-0.0582638	0.0979989	0.552154	-0.250342	0.133814	0.943401	0.778535	1.14318
eqtl-a-ENSG00000099866	X1FFS5	CHILD ASTHMA	MADCAM1	Inverse variance weighted	2	0.0543166	0.134591	0.686531	-0.209482	0.318116	1.05582	0.811004	1.37454
eqtl-a-ENSG00000099875	X1FFS5	CHILD ASTHMA	MKNK2	Inverse variance weighted	2	-0.0931324	0.0572409	0.103732	-0.205325	0.0190598	0.911073	0.814383	1.01924
eqtl-a-ENSG00000099889	X1FFS5	CHILD ASTHMA	ARVCF	Inverse variance weighted	2	0.00342132	0.117451	0.976761	-0.226783	0.233626	1.00343	0.797094	1.26317
eqtl-a-ENSG00000099910	X1FFS5	CHILD ASTHMA	KLHL22	Wald ratio	1	0.0965027	0.128135	0.45137	-0.154642	0.347647	1.10131	0.856722	1.41573
eqtl-a-ENSG00000099940	X1FFS5	CHILD ASTHMA	SNAP29	MR Egger	3	-0.0574404	0.0982026	0.663065	-0.249918	0.135037	0.944178	0.778865	1.14458
eqtl-a-ENSG00000099940	X1FFS5	CHILD ASTHMA	SNAP29	Weighted median	3	-0.0118083	0.0481886	0.806423	-0.106258	0.0826414	0.988261	0.899193	1.08615
eqtl-a-ENSG00000099940	X1FFS5	CHILD ASTHMA	SNAP29	Inverse variance weighted	3	-0.0138914	0.0594932	0.815376	-0.130498	0.102715	0.986205	0.877658	1.10818
eqtl-a-ENSG00000099940	X1FFS5	CHILD ASTHMA	SNAP29	Simple mode	3	0.0537792	0.112369	0.679442	-0.166464	0.274023	1.05525	0.846653	1.31524
eqtl-a-ENSG00000099940	X1FFS5	CHILD ASTHMA	SNAP29	Weighted mode	3	-0.0127781	0.052642	0.830833	-0.115956	0.0904002	0.987303	0.890514	1.09461
eqtl-a-ENSG00000099942	X1FFS5	CHILD ASTHMA	CRKL	Wald ratio	1	0.156699	0.11193	0.161523	-0.0626845	0.376082	1.16964	0.93924	1.45657
eqtl-a-ENSG00000099953	X1FFS5	CHILD ASTHMA	MMP11	Wald ratio	1	0.0353403	0.080698	0.661435	-0.122828	0.193508	1.03597	0.884416	1.2135
eqtl-a-ENSG00000099956	X1FFS5	CHILD ASTHMA	SMARCB1	MR Egger	4	0.000806864	0.0733989	0.992227	-0.143055	0.144669	1.00081	0.866706	1.15566
eqtl-a-ENSG00000099956	X1FFS5	CHILD ASTHMA	SMARCB1	Weighted median	4	-0.0358499	0.0421352	0.394864	-0.118435	0.0467351	0.964785	0.88831	1.04784
eqtl-a-ENSG00000099956	X1FFS5	CHILD ASTHMA	SMARCB1	Inverse variance weighted	4	-0.038767	0.0420307	0.356346	-0.121147	0.0436131	0.961975	0.885904	1.04458
eqtl-a-ENSG00000099956	X1FFS5	CHILD ASTHMA	SMARCB1	Simple mode	4	-0.0336569	0.0874152	0.725895	-0.204991	0.137677	0.966903	0.814655	1.1476
eqtl-a-ENSG00000099956	X1FFS5	CHILD ASTHMA	SMARCB1	Weighted mode	4	-0.0336569	0.0420711	0.482199	-0.116116	0.0488024	0.966903	0.890372	1.05001
eqtl-a-ENSG00000099957	X1FFS5	CHILD ASTHMA	P2RX6	Wald ratio	1	0.0346408	0.0690334	0.615809	-0.100665	0.169946	1.03525	0.904236	1.18524
eqtl-a-ENSG00000099998	X1FFS5	CHILD ASTHMA	GGT5	Wald ratio	1	0.0468712	0.119724	0.695431	-0.187787	0.281529	1.04799	0.828791	1.32515
eqtl-a-ENSG00000100014	X1FFS5	CHILD ASTHMA	SPECC1L	MR Egger	3	0.0418995	0.0808263	0.695536	-0.11652	0.200319	1.04279	0.890012	1.22179
eqtl-a-ENSG00000100014	X1FFS5	CHILD ASTHMA	SPECC1L	Weighted median	3	-0.0124815	0.0535631	0.815742	-0.117465	0.0925022	0.987596	0.889171	1.09692
eqtl-a-ENSG00000100014	X1FFS5	CHILD ASTHMA	SPECC1L	Inverse variance weighted	3	-0.0130244	0.0537039	0.808376	-0.118284	0.0922352	0.98706	0.888444	1.09662
eqtl-a-ENSG00000100014	X1FFS5	CHILD ASTHMA	SPECC1L	Simple mode	3	-0.174105	0.120727	0.286014	-0.410729	0.0625198	0.840209	0.663166	1.06452
eqtl-a-ENSG00000100014	X1FFS5	CHILD ASTHMA	SPECC1L	Weighted mode	3	0.00517615	0.054399	0.932869	-0.101446	0.111798	1.00519	0.90353	1.11829
eqtl-a-ENSG00000100023	X1FFS5	CHILD ASTHMA	PPIL2	Inverse variance weighted	2	0.034136	0.0680632	0.615995	-0.0992678	0.16754	1.03473	0.9055	1.18239
eqtl-a-ENSG00000100024	X1FFS5	CHILD ASTHMA	UPB1	MR Egger	3	-0.604016	0.328378	0.317012	-1.24764	0.0396056	0.546612	0.287183	1.0404
eqtl-a-ENSG00000100024	X1FFS5	CHILD ASTHMA	UPB1	Weighted median	3	0.000858827	0.151643	0.995481	-0.296362	0.29808	1.00086	0.743518	1.34727
eqtl-a-ENSG00000100024	X1FFS5	CHILD ASTHMA	UPB1	Inverse variance weighted	3	-0.00289576	0.211522	0.989077	-0.417479	0.411688	0.997108	0.658705	1.50936
eqtl-a-ENSG00000100024	X1FFS5	CHILD ASTHMA	UPB1	Simple mode	3	0.326438	0.352306	0.451965	-0.364083	1.01696	1.38602	0.694834	2.76477
eqtl-a-ENSG00000100024	X1FFS5	CHILD ASTHMA	UPB1	Weighted mode	3	-0.225083	0.175405	0.328025	-0.568876	0.118711	0.79845	0.566161	1.12604
eqtl-a-ENSG00000100030	X1FFS5	CHILD ASTHMA	MAPK1	Inverse variance weighted	2	0.0070598	0.085041	0.933839	-0.159621	0.17374	1.00708	0.852467	1.18975
eqtl-a-ENSG00000100031	X1FFS5	CHILD ASTHMA	GGT1	Wald ratio	1	-0.0710441	0.0677035	0.294021	-0.203743	0.0616548	0.931421	0.815672	1.0636
eqtl-a-ENSG00000100053	X1FFS5	CHILD ASTHMA	CRYBB3	Wald ratio	1	-0.117263	0.195179	0.547977	-0.499814	0.265289	0.889352	0.606644	1.30381
eqtl-a-ENSG00000100058	X1FFS5	CHILD ASTHMA	CRYBB2P1	Inverse variance weighted	2	-0.00271217	0.099814	0.978322	-0.198348	0.192923	0.997292	0.820085	1.21279
eqtl-a-ENSG00000100060	X1FFS5	CHILD ASTHMA	MFNG	Inverse variance weighted	2	-0.0209513	0.0680193	0.758067	-0.154269	0.112366	0.979267	0.857041	1.11892
eqtl-a-ENSG00000100077	X1FFS5	CHILD ASTHMA	GRK3	Inverse variance weighted	2	0.0141963	0.124355	0.909112	-0.22954	0.257933	1.0143	0.794899	1.29425
eqtl-a-ENSG00000100079	X1FFS5	CHILD ASTHMA	LGALS2	MR Egger	7	0.0142082	0.0356628	0.706775	-0.0556908	0.0841073	1.01431	0.945832	1.08775
eqtl-a-ENSG00000100079	X1FFS5	CHILD ASTHMA	LGALS2	Weighted median	7	0.0071308	0.018422	0.698697	-0.0289764	0.043238	1.00716	0.971439	1.04419
eqtl-a-ENSG00000100079	X1FFS5	CHILD ASTHMA	LGALS2	Inverse variance weighted	7	0.00266076	0.0178031	0.881195	-0.0322333	0.0375548	1.00266	0.968281	1.03827
eqtl-a-ENSG00000100079	X1FFS5	CHILD ASTHMA	LGALS2	Simple mode	7	-0.046488	0.0332993	0.212165	-0.111755	0.0187787	0.954576	0.894264	1.01896
eqtl-a-ENSG00000100079	X1FFS5	CHILD ASTHMA	LGALS2	Weighted mode	7	0.00536106	0.018075	0.776771	-0.030066	0.0407881	1.00538	0.970382	1.04163
eqtl-a-ENSG00000100097	X1FFS5	CHILD ASTHMA	LGALS1	Inverse variance weighted	2	0.0151616	0.0488919	0.756482	-0.0806665	0.11099	1.01528	0.922501	1.11738
eqtl-a-ENSG00000100100	X1FFS5	CHILD ASTHMA	PIK3IP1	Inverse variance weighted	2	-0.00106806	0.035523	0.976014	-0.0706932	0.068557	0.998933	0.931748	1.07096
eqtl-a-ENSG00000100151	X1FFS5	CHILD ASTHMA	PICK1	MR Egger	5	0.0702301	0.166137	0.700968	-0.255399	0.39586	1.07275	0.774607	1.48566
eqtl-a-ENSG00000100151	X1FFS5	CHILD ASTHMA	PICK1	Weighted median	5	0.0622731	0.0370689	0.0929712	-0.0103819	0.134928	1.06425	0.989672	1.14445
eqtl-a-ENSG00000100151	X1FFS5	CHILD ASTHMA	PICK1	Inverse variance weighted	5	0.0392796	0.0345391	0.255433	-0.028417	0.106976	1.04006	0.971983	1.11291
eqtl-a-ENSG00000100151	X1FFS5	CHILD ASTHMA	PICK1	Simple mode	5	0.0521463	0.0540987	0.389676	-0.0538871	0.15818	1.05353	0.947539	1.17138
eqtl-a-ENSG00000100151	X1FFS5	CHILD ASTHMA	PICK1	Weighted mode	5	0.0573169	0.0413334	0.237811	-0.0236966	0.13833	1.05899	0.976582	1.14835
eqtl-a-ENSG00000100197	X1FFS5	CHILD ASTHMA	CYP2D6	MR Egger	3	0.0875432	0.163227	0.686602	-0.232382	0.407469	1.09149	0.792643	1.50301
eqtl-a-ENSG00000100197	X1FFS5	CHILD ASTHMA	CYP2D6	Weighted median	3	-0.0218893	0.0452289	0.628409	-0.110538	0.0667593	0.978348	0.895352	1.06904
eqtl-a-ENSG00000100197	X1FFS5	CHILD ASTHMA	CYP2D6	Inverse variance weighted	3	-0.0240839	0.0670402	0.719412	-0.155483	0.107315	0.976204	0.856002	1.11328
eqtl-a-ENSG00000100197	X1FFS5	CHILD ASTHMA	CYP2D6	Simple mode	3	-0.260862	0.180544	0.285354	-0.614728	0.0930046	0.770387	0.540788	1.09747
eqtl-a-ENSG00000100197	X1FFS5	CHILD ASTHMA	CYP2D6	Weighted mode	3	0.0128359	0.0464638	0.808281	-0.0782331	0.103905	1.01292	0.924749	1.10949
eqtl-a-ENSG00000100219	X1FFS5	CHILD ASTHMA	XBP1	MR Egger	10	0.0157176	0.0787351	0.846754	-0.138603	0.170038	1.01584	0.870573	1.18535
eqtl-a-ENSG00000100219	X1FFS5	CHILD ASTHMA	XBP1	Weighted median	10	0.0479299	0.0408007	0.240101	-0.0320394	0.127899	1.0491	0.968468	1.13644
eqtl-a-ENSG00000100219	X1FFS5	CHILD ASTHMA	XBP1	Inverse variance weighted	10	0.0481979	0.0332647	0.14736	-0.0170009	0.113397	1.04938	0.983143	1.12008
eqtl-a-ENSG00000100219	X1FFS5	CHILD ASTHMA	XBP1	Simple mode	10	0.0907823	0.0563996	0.14194	-0.019761	0.201326	1.09503	0.980433	1.22302
eqtl-a-ENSG00000100219	X1FFS5	CHILD ASTHMA	XBP1	Weighted mode	10	0.0481104	0.0379074	0.236222	-0.026188	0.122409	1.04929	0.974152	1.13022
eqtl-a-ENSG00000100243	X1FFS5	CHILD ASTHMA	CYB5R3	MR Egger	4	-0.112847	0.0705869	0.250999	-0.251197	0.0255033	0.893287	0.777869	1.02583
eqtl-a-ENSG00000100243	X1FFS5	CHILD ASTHMA	CYB5R3	Weighted median	4	-0.0507032	0.0341476	0.13759	-0.117632	0.0162261	0.950561	0.889023	1.01636
eqtl-a-ENSG00000100243	X1FFS5	CHILD ASTHMA	CYB5R3	Inverse variance weighted	4	-0.0368201	0.0359902	0.30628	-0.107361	0.0337207	0.96385	0.898201	1.0343
eqtl-a-ENSG00000100243	X1FFS5	CHILD ASTHMA	CYB5R3	Simple mode	4	-0.0301078	0.071583	0.702359	-0.17041	0.110195	0.970341	0.843319	1.1165
eqtl-a-ENSG00000100243	X1FFS5	CHILD ASTHMA	CYB5R3	Weighted mode	4	-0.0501177	0.0341824	0.238859	-0.117115	0.0168797	0.951117	0.889483	1.01702
eqtl-a-ENSG00000100266	X1FFS5	CHILD ASTHMA	PACSIN2	Wald ratio	1	0.075246	0.302263	0.803406	-0.51719	0.667682	1.07815	0.596194	1.94971
eqtl-a-ENSG00000100280	X1FFS5	CHILD ASTHMA	AP1B1	Wald ratio	1	0.0752372	0.0694383	0.278581	-0.0608619	0.211336	1.07814	0.940953	1.23533
eqtl-a-ENSG00000100288	X1FFS5	CHILD ASTHMA	CHKB	Inverse variance weighted	2	0.00233567	0.0736187	0.97469	-0.141957	0.146628	1.00234	0.867659	1.15792
eqtl-a-ENSG00000100290	X1FFS5	CHILD ASTHMA	BIK	Inverse variance weighted	2	0.0675993	0.0936647	0.470469	-0.115984	0.251182	1.06994	0.89049	1.28554
eqtl-a-ENSG00000100292	X1FFS5	CHILD ASTHMA	HMOX1	Wald ratio	1	-0.236508	0.176804	0.181	-0.583043	0.110028	0.78938	0.558197	1.11631
eqtl-a-ENSG00000100299	X1FFS5	CHILD ASTHMA	ARSA	MR Egger	3	-0.0581513	0.0472553	0.434425	-0.150772	0.0344692	0.943507	0.860044	1.03507
eqtl-a-ENSG00000100299	X1FFS5	CHILD ASTHMA	ARSA	Weighted median	3	-0.0202988	0.0349893	0.561818	-0.0888779	0.0482802	0.979906	0.914957	1.04946
eqtl-a-ENSG00000100299	X1FFS5	CHILD ASTHMA	ARSA	Inverse variance weighted	3	-0.0177808	0.0360533	0.621885	-0.0884453	0.0528837	0.982376	0.915353	1.05431
eqtl-a-ENSG00000100299	X1FFS5	CHILD ASTHMA	ARSA	Simple mode	3	0.100053	0.0849888	0.360221	-0.0665253	0.266631	1.10523	0.935639	1.30556
eqtl-a-ENSG00000100299	X1FFS5	CHILD ASTHMA	ARSA	Weighted mode	3	-0.0355017	0.0373059	0.441718	-0.108621	0.0376178	0.965121	0.89707	1.03833
eqtl-a-ENSG00000100300	X1FFS5	CHILD ASTHMA	TSPO	MR Egger	3	0.171025	0.0907656	0.310618	-0.00687593	0.348925	1.18652	0.993148	1.41754
eqtl-a-ENSG00000100300	X1FFS5	CHILD ASTHMA	TSPO	Weighted median	3	0.0515082	0.0475922	0.279127	-0.0417724	0.144789	1.05286	0.959088	1.1558
eqtl-a-ENSG00000100300	X1FFS5	CHILD ASTHMA	TSPO	Inverse variance weighted	3	0.0398544	0.0636711	0.531353	-0.0849409	0.16465	1.04066	0.918567	1.17898
eqtl-a-ENSG00000100300	X1FFS5	CHILD ASTHMA	TSPO	Simple mode	3	-0.0267469	0.130231	0.856282	-0.281999	0.228506	0.973608	0.754274	1.25672
eqtl-a-ENSG00000100300	X1FFS5	CHILD ASTHMA	TSPO	Weighted mode	3	0.0628614	0.0491962	0.329594	-0.0335632	0.159286	1.06488	0.966994	1.17267
eqtl-a-ENSG00000100311	X1FFS5	CHILD ASTHMA	PDGFB	Inverse variance weighted	2	-0.0521082	0.0424913	0.220076	-0.135391	0.0311747	0.949226	0.873374	1.03167
eqtl-a-ENSG00000100316	X1FFS5	CHILD ASTHMA	RPL3	Wald ratio	1	0.139743	0.116533	0.230461	-0.0886613	0.368147	1.14998	0.915155	1.44505
eqtl-a-ENSG00000100324	X1FFS5	CHILD ASTHMA	TAB1	Wald ratio	1	0.312785	0.246928	0.205261	-0.171194	0.796764	1.36723	0.842658	2.21835
eqtl-a-ENSG00000100342	X1FFS5	CHILD ASTHMA	APOL1	Wald ratio	1	0.133959	0.101964	0.188916	-0.0658896	0.333808	1.14335	0.936234	1.39627
eqtl-a-ENSG00000100346	X1FFS5	CHILD ASTHMA	CACNA1I	Wald ratio	1	-0.0345684	0.0982972	0.725084	-0.227231	0.158094	0.966022	0.796737	1.17128
eqtl-a-ENSG00000100348	X1FFS5	CHILD ASTHMA	TXN2	Wald ratio	1	-0.0788318	0.10936	0.471005	-0.293178	0.135515	0.924195	0.745889	1.14513
eqtl-a-ENSG00000100359	X1FFS5	CHILD ASTHMA	SGSM3	Wald ratio	1	-0.168246	0.199164	0.398246	-0.558607	0.222116	0.845146	0.572005	1.24872
eqtl-a-ENSG00000100362	X1FFS5	CHILD ASTHMA	PVALB	MR Egger	3	-0.00269002	0.0807514	0.978801	-0.160963	0.155583	0.997314	0.851324	1.16834
eqtl-a-ENSG00000100362	X1FFS5	CHILD ASTHMA	PVALB	Weighted median	3	-0.0489307	0.0462353	0.28992	-0.139552	0.0416905	0.952247	0.869748	1.04257
eqtl-a-ENSG00000100362	X1FFS5	CHILD ASTHMA	PVALB	Inverse variance weighted	3	-0.0503353	0.0447814	0.261003	-0.138107	0.0374363	0.950911	0.871006	1.03815
eqtl-a-ENSG00000100362	X1FFS5	CHILD ASTHMA	PVALB	Simple mode	3	-0.133874	0.0833948	0.249646	-0.297328	0.02958	0.8747	0.742801	1.03002
eqtl-a-ENSG00000100362	X1FFS5	CHILD ASTHMA	PVALB	Weighted mode	3	-0.0337179	0.0472841	0.549765	-0.126395	0.0589588	0.966844	0.881267	1.06073
eqtl-a-ENSG00000100365	X1FFS5	CHILD ASTHMA	NCF4	Inverse variance weighted	2	0.150627	0.143471	0.293776	-0.130577	0.43183	1.16256	0.877589	1.54007
eqtl-a-ENSG00000100368	X1FFS5	CHILD ASTHMA	CSF2RB	Inverse variance weighted	2	0.00279682	0.0895031	0.975072	-0.172629	0.178223	1.0028	0.841449	1.19509
eqtl-a-ENSG00000100373	X1FFS5	CHILD ASTHMA	UPK3A	Inverse variance weighted	2	0.0116783	0.0445902	0.793397	-0.0757185	0.0990751	1.01175	0.927077	1.10415
eqtl-a-ENSG00000100385	X1FFS5	CHILD ASTHMA	IL2RB	Wald ratio	1	0.254097	0.197334	0.197866	-0.132676	0.640871	1.2893	0.875749	1.89813
eqtl-a-ENSG00000100399	X1FFS5	CHILD ASTHMA	CHADL	Wald ratio	1	0.0907561	0.262952	0.729987	-0.424631	0.606143	1.095	0.654011	1.83335
eqtl-a-ENSG00000100429	X1FFS5	CHILD ASTHMA	HDAC10	Wald ratio	1	-0.145298	0.158049	0.357928	-0.455075	0.164479	0.864765	0.6344	1.17878
eqtl-a-ENSG00000100448	X1FFS5	CHILD ASTHMA	CTSG	MR Egger	3	-0.0578147	0.0650423	0.537409	-0.185297	0.0696682	0.943825	0.830857	1.07215
eqtl-a-ENSG00000100448	X1FFS5	CHILD ASTHMA	CTSG	Weighted median	3	-0.0485077	0.0408186	0.234686	-0.128512	0.0314967	0.95265	0.879403	1.032
eqtl-a-ENSG00000100448	X1FFS5	CHILD ASTHMA	CTSG	Inverse variance weighted	3	-0.0485978	0.0403989	0.228997	-0.12778	0.0305842	0.952564	0.880047	1.03106
eqtl-a-ENSG00000100448	X1FFS5	CHILD ASTHMA	CTSG	Simple mode	3	-0.0286109	0.0681293	0.715336	-0.162144	0.104923	0.971795	0.850318	1.11062
eqtl-a-ENSG00000100448	X1FFS5	CHILD ASTHMA	CTSG	Weighted mode	3	-0.0517134	0.0415325	0.339186	-0.133117	0.0296902	0.949601	0.875363	1.03014
eqtl-a-ENSG00000100450	X1FFS5	CHILD ASTHMA	GZMH	Inverse variance weighted	2	0.137111	0.0879601	0.119047	-0.0352908	0.309513	1.14696	0.965325	1.36276
eqtl-a-ENSG00000100453	X1FFS5	CHILD ASTHMA	GZMB	MR Egger	3	0.0480717	0.086312	0.676492	-0.1211	0.217243	1.04925	0.885946	1.24265
eqtl-a-ENSG00000100453	X1FFS5	CHILD ASTHMA	GZMB	Weighted median	3	0.0322769	0.0475072	0.496878	-0.0608373	0.125391	1.0328	0.940976	1.13359
eqtl-a-ENSG00000100453	X1FFS5	CHILD ASTHMA	GZMB	Inverse variance weighted	3	0.0276054	0.0470331	0.557247	-0.0645795	0.11979	1.02799	0.937462	1.12726
eqtl-a-ENSG00000100453	X1FFS5	CHILD ASTHMA	GZMB	Simple mode	3	0.0177031	0.089002	0.860723	-0.156741	0.192147	1.01786	0.854926	1.21185
eqtl-a-ENSG00000100453	X1FFS5	CHILD ASTHMA	GZMB	Weighted mode	3	0.0337133	0.0509322	0.576084	-0.0661137	0.13354	1.03429	0.936024	1.14287
eqtl-a-ENSG00000100462	X1FFS5	CHILD ASTHMA	PRMT5	Inverse variance weighted	2	-0.000311055	0.0409479	0.993939	-0.0805689	0.0799468	0.999689	0.922591	1.08323
eqtl-a-ENSG00000100473	X1FFS5	CHILD ASTHMA	COCH	Inverse variance weighted	2	-0.035149	0.0476201	0.460446	-0.128484	0.0581864	0.965462	0.879427	1.05991
eqtl-a-ENSG00000100490	X1FFS5	CHILD ASTHMA	CDKL1	Wald ratio	1	0.0306013	0.0410163	0.45562	-0.0497905	0.110993	1.03107	0.951429	1.11739
eqtl-a-ENSG00000100504	X1FFS5	CHILD ASTHMA	PYGL	Inverse variance weighted	2	-0.0127455	0.0528826	0.809544	-0.116395	0.0909044	0.987335	0.890123	1.09516
eqtl-a-ENSG00000100519	X1FFS5	CHILD ASTHMA	PSMC6	Inverse variance weighted	2	0.0323241	0.0830838	0.697236	-0.13052	0.195168	1.03285	0.877639	1.21552
eqtl-a-ENSG00000100577	X1FFS5	CHILD ASTHMA	GSTZ1	Wald ratio	1	0.00743833	0.0482279	0.877426	-0.0870884	0.101965	1.00747	0.916596	1.10734
eqtl-a-ENSG00000100591	X1FFS5	CHILD ASTHMA	AHSA1	Wald ratio	1	0.258862	0.232405	0.265349	-0.196653	0.714376	1.29545	0.821476	2.04291
eqtl-a-ENSG00000100600	X1FFS5	CHILD ASTHMA	LGMN	Wald ratio	1	0.0043984	0.0636388	0.944898	-0.120334	0.12913	1.00441	0.886625	1.13784
eqtl-a-ENSG00000100603	X1FFS5	CHILD ASTHMA	SNW1	Inverse variance weighted	2	0.0143878	0.0569381	0.800507	-0.097211	0.125987	1.01449	0.907365	1.13427
eqtl-a-ENSG00000100612	X1FFS5	CHILD ASTHMA	DHRS7	Inverse variance weighted	2	0.0539944	0.040105	0.178198	-0.0246115	0.1326	1.05548	0.975689	1.14179
eqtl-a-ENSG00000100614	X1FFS5	CHILD ASTHMA	PPM1A	Wald ratio	1	-0.0872885	0.234916	0.71021	-0.547723	0.373146	0.916413	0.578265	1.4523
eqtl-a-ENSG00000100644	X1FFS5	CHILD ASTHMA	HIF1A	MR Egger	3	0.124342	0.283864	0.737167	-0.432032	0.680716	1.1324	0.649189	1.97529
eqtl-a-ENSG00000100644	X1FFS5	CHILD ASTHMA	HIF1A	Weighted median	3	0.0201106	0.1016	0.843093	-0.179026	0.219247	1.02031	0.836084	1.24514
eqtl-a-ENSG00000100644	X1FFS5	CHILD ASTHMA	HIF1A	Inverse variance weighted	3	0.0502431	0.0881725	0.568795	-0.122575	0.223061	1.05153	0.88464	1.2499
eqtl-a-ENSG00000100644	X1FFS5	CHILD ASTHMA	HIF1A	Simple mode	3	-0.0332501	0.130837	0.823133	-0.28969	0.22319	0.967297	0.748496	1.25006
eqtl-a-ENSG00000100644	X1FFS5	CHILD ASTHMA	HIF1A	Weighted mode	3	-0.0235214	0.14266	0.884198	-0.303134	0.256091	0.976753	0.7385	1.29187
eqtl-a-ENSG00000100664	X1FFS5	CHILD ASTHMA	EIF5	MR Egger	5	0.0962409	0.0757007	0.293228	-0.0521324	0.244614	1.10102	0.949203	1.27713
eqtl-a-ENSG00000100664	X1FFS5	CHILD ASTHMA	EIF5	Weighted median	5	0.0266818	0.0396379	0.50086	-0.0510085	0.104372	1.02704	0.950271	1.11001
eqtl-a-ENSG00000100664	X1FFS5	CHILD ASTHMA	EIF5	Inverse variance weighted	5	0.0200915	0.037566	0.592765	-0.0535378	0.0937209	1.02029	0.94787	1.09825
eqtl-a-ENSG00000100664	X1FFS5	CHILD ASTHMA	EIF5	Simple mode	5	-0.013798	0.0812015	0.873318	-0.172953	0.145357	0.986297	0.841177	1.15645
eqtl-a-ENSG00000100664	X1FFS5	CHILD ASTHMA	EIF5	Weighted mode	5	0.0367395	0.0427486	0.438559	-0.0470478	0.120527	1.03742	0.954042	1.12809
eqtl-a-ENSG00000100714	X1FFS5	CHILD ASTHMA	MTHFD1	Inverse variance weighted	2	0.030312	0.0733086	0.679252	-0.113373	0.173997	1.03078	0.892818	1.19005
eqtl-a-ENSG00000100721	X1FFS5	CHILD ASTHMA	TCL1A	Inverse variance weighted	2	0.0421306	0.0551542	0.444945	-0.0659716	0.150233	1.04303	0.936157	1.1621
eqtl-a-ENSG00000100744	X1FFS5	CHILD ASTHMA	GSKIP	MR Egger	3	0.0169842	0.0643345	0.835682	-0.109111	0.14308	1.01713	0.896631	1.15382
eqtl-a-ENSG00000100744	X1FFS5	CHILD ASTHMA	GSKIP	Weighted median	3	-0.0194235	0.0344125	0.572459	-0.0868719	0.0480249	0.980764	0.916794	1.0492
eqtl-a-ENSG00000100744	X1FFS5	CHILD ASTHMA	GSKIP	Inverse variance weighted	3	-0.020649	0.0327686	0.528599	-0.0848755	0.0435775	0.979563	0.918627	1.04454
eqtl-a-ENSG00000100744	X1FFS5	CHILD ASTHMA	GSKIP	Simple mode	3	0.0150604	0.0698652	0.849314	-0.121875	0.151996	1.01517	0.885259	1.16416
eqtl-a-ENSG00000100744	X1FFS5	CHILD ASTHMA	GSKIP	Weighted mode	3	-0.018091	0.0326298	0.635005	-0.0820454	0.0458635	0.982072	0.92123	1.04693
eqtl-a-ENSG00000100749	X1FFS5	CHILD ASTHMA	VRK1	Wald ratio	1	-0.00322283	0.0728327	0.964705	-0.145975	0.139529	0.996782	0.864179	1.14973
eqtl-a-ENSG00000100767	X1FFS5	CHILD ASTHMA	PAPLN	Inverse variance weighted	2	-0.0124449	0.111338	0.911001	-0.230667	0.205777	0.987632	0.794004	1.22848
eqtl-a-ENSG00000100784	X1FFS5	CHILD ASTHMA	RPS6KA5	MR Egger	3	0.0416096	0.0703302	0.65989	-0.0962376	0.179457	1.04249	0.908248	1.19657
eqtl-a-ENSG00000100784	X1FFS5	CHILD ASTHMA	RPS6KA5	Weighted median	3	-0.0216365	0.0474023	0.648071	-0.114545	0.071272	0.978596	0.891772	1.07387
eqtl-a-ENSG00000100784	X1FFS5	CHILD ASTHMA	RPS6KA5	Inverse variance weighted	3	-0.0299857	0.0481553	0.53349	-0.12437	0.0643987	0.970459	0.883053	1.06652
eqtl-a-ENSG00000100784	X1FFS5	CHILD ASTHMA	RPS6KA5	Simple mode	3	0.0186619	0.0714197	0.818309	-0.121321	0.158644	1.01884	0.88575	1.17192
eqtl-a-ENSG00000100784	X1FFS5	CHILD ASTHMA	RPS6KA5	Weighted mode	3	-0.0088203	0.0494226	0.874798	-0.105689	0.0880479	0.991218	0.899705	1.09204
eqtl-a-ENSG00000100804	X1FFS5	CHILD ASTHMA	PSMB5	MR Egger	3	-0.185306	0.209487	0.538943	-0.595901	0.225288	0.83085	0.551066	1.25268
eqtl-a-ENSG00000100804	X1FFS5	CHILD ASTHMA	PSMB5	Weighted median	3	-0.0629222	0.0623281	0.31272	-0.185085	0.0592409	0.939017	0.831033	1.06103
eqtl-a-ENSG00000100804	X1FFS5	CHILD ASTHMA	PSMB5	Inverse variance weighted	3	-0.0603082	0.0588968	0.305852	-0.175746	0.0551295	0.941474	0.838831	1.05668
eqtl-a-ENSG00000100804	X1FFS5	CHILD ASTHMA	PSMB5	Simple mode	3	-0.0362307	0.079515	0.693333	-0.19208	0.119619	0.964418	0.825241	1.12707
eqtl-a-ENSG00000100804	X1FFS5	CHILD ASTHMA	PSMB5	Weighted mode	3	-0.0694989	0.0706182	0.428799	-0.207911	0.0689127	0.932861	0.81228	1.07134
eqtl-a-ENSG00000100823	X1FFS5	CHILD ASTHMA	APEX1	Inverse variance weighted	2	-0.0510679	0.0921827	0.579588	-0.231746	0.12961	0.950214	0.793148	1.13838
eqtl-a-ENSG00000100852	X1FFS5	CHILD ASTHMA	ARHGAP5	Inverse variance weighted	2	-0.00377491	0.0583928	0.948455	-0.118225	0.110675	0.996232	0.888496	1.11703
eqtl-a-ENSG00000100902	X1FFS5	CHILD ASTHMA	PSMA6	Wald ratio	1	-0.233279	0.156861	0.136971	-0.540727	0.0741694	0.791933	0.582325	1.07699
eqtl-a-ENSG00000100906	X1FFS5	CHILD ASTHMA	NFKBIA	Inverse variance weighted	2	-0.125941	0.122604	0.304317	-0.366244	0.114362	0.881667	0.693334	1.12116
eqtl-a-ENSG00000100979	X1FFS5	CHILD ASTHMA	PLTP	MR Egger	5	0.0297489	0.091495	0.766429	-0.149581	0.209079	1.0302	0.861068	1.23254
eqtl-a-ENSG00000100979	X1FFS5	CHILD ASTHMA	PLTP	Weighted median	5	0.00626351	0.0339753	0.853735	-0.060328	0.0728551	1.00628	0.941456	1.07557
eqtl-a-ENSG00000100979	X1FFS5	CHILD ASTHMA	PLTP	Inverse variance weighted	5	0.00281758	0.0305644	0.926551	-0.0570887	0.0627238	1.00282	0.94451	1.06473
eqtl-a-ENSG00000100979	X1FFS5	CHILD ASTHMA	PLTP	Simple mode	5	0.0216202	0.0442563	0.650752	-0.0651221	0.108363	1.02186	0.936953	1.11445
eqtl-a-ENSG00000100979	X1FFS5	CHILD ASTHMA	PLTP	Weighted mode	5	0.0166289	0.0369929	0.676342	-0.0558773	0.089135	1.01677	0.945655	1.09323
eqtl-a-ENSG00000100983	X1FFS5	CHILD ASTHMA	GSS	Inverse variance weighted	2	0.165396	0.218569	0.449217	-0.263	0.593791	1.17986	0.768742	1.81084
eqtl-a-ENSG00000100985	X1FFS5	CHILD ASTHMA	MMP9	Inverse variance weighted	2	0.0215122	0.0854625	0.801261	-0.145994	0.189019	1.02175	0.864163	1.20806
eqtl-a-ENSG00000100994	X1FFS5	CHILD ASTHMA	PYGB	MR Egger	4	-0.0353379	0.0953788	0.746569	-0.22228	0.151605	0.965279	0.800691	1.1637
eqtl-a-ENSG00000100994	X1FFS5	CHILD ASTHMA	PYGB	Weighted median	4	-0.0123546	0.0317169	0.696885	-0.0745197	0.0498104	0.987721	0.928189	1.05107
eqtl-a-ENSG00000100994	X1FFS5	CHILD ASTHMA	PYGB	Inverse variance weighted	4	0.000211155	0.0374979	0.995507	-0.0732847	0.073707	1.00021	0.929336	1.07649
eqtl-a-ENSG00000100994	X1FFS5	CHILD ASTHMA	PYGB	Simple mode	4	0.0168551	0.0559065	0.782734	-0.0927217	0.126432	1.017	0.911447	1.13477
eqtl-a-ENSG00000100994	X1FFS5	CHILD ASTHMA	PYGB	Weighted mode	4	-0.017685	0.0316745	0.615577	-0.0797671	0.044397	0.98247	0.923331	1.0454
eqtl-a-ENSG00000100997	X1FFS5	CHILD ASTHMA	ABHD12	Inverse variance weighted	2	-0.0646543	0.0673899	0.337354	-0.196738	0.0674298	0.937391	0.821405	1.06976
eqtl-a-ENSG00000101000	X1FFS5	CHILD ASTHMA	PROCR	Wald ratio	1	-0.0577172	0.096868	0.551287	-0.247578	0.132144	0.943917	0.780689	1.14127
eqtl-a-ENSG00000101017	X1FFS5	CHILD ASTHMA	CD40	Inverse variance weighted	2	0.0333439	0.0485008	0.491773	-0.0617177	0.128406	1.03391	0.940148	1.13701
eqtl-a-ENSG00000101049	X1FFS5	CHILD ASTHMA	SGK2	Wald ratio	1	-0.331601	0.270037	0.219453	-0.860873	0.197672	0.717774	0.422793	1.21856
eqtl-a-ENSG00000101096	X1FFS5	CHILD ASTHMA	NFATC2	Wald ratio	1	0.190856	0.256909	0.457546	-0.312686	0.694399	1.21029	0.73148	2.00251
eqtl-a-ENSG00000101138	X1FFS5	CHILD ASTHMA	CSTF1	Wald ratio	1	-0.148767	0.111187	0.180901	-0.366694	0.0691602	0.86177	0.693021	1.07161
eqtl-a-ENSG00000101158	X1FFS5	CHILD ASTHMA	NELFCD	MR Egger	4	-0.0466905	0.0679661	0.563063	-0.179904	0.086523	0.954383	0.83535	1.09038
eqtl-a-ENSG00000101158	X1FFS5	CHILD ASTHMA	NELFCD	Weighted median	4	0.0108233	0.0252057	0.667634	-0.03858	0.0602265	1.01088	0.962155	1.06208
eqtl-a-ENSG00000101158	X1FFS5	CHILD ASTHMA	NELFCD	Inverse variance weighted	4	0.0137381	0.0305984	0.653446	-0.0462348	0.0737109	1.01383	0.954818	1.0765
eqtl-a-ENSG00000101158	X1FFS5	CHILD ASTHMA	NELFCD	Simple mode	4	0.026179	0.0544839	0.663741	-0.0806095	0.132968	1.02652	0.922554	1.14221
eqtl-a-ENSG00000101158	X1FFS5	CHILD ASTHMA	NELFCD	Weighted mode	4	0.0134414	0.0262011	0.643332	-0.0379127	0.0647956	1.01353	0.962797	1.06694
eqtl-a-ENSG00000101160	X1FFS5	CHILD ASTHMA	CTSZ	Inverse variance weighted	2	0.0971096	0.0558471	0.0820616	-0.0123507	0.20657	1.10198	0.987725	1.22945
eqtl-a-ENSG00000101162	X1FFS5	CHILD ASTHMA	TUBB1	Wald ratio	1	0.244179	0.212334	0.250155	-0.171997	0.660354	1.27657	0.841982	1.93548
eqtl-a-ENSG00000101182	X1FFS5	CHILD ASTHMA	PSMA7	Wald ratio	1	0.0267618	0.247218	0.913796	-0.457785	0.511309	1.02712	0.632684	1.66747
eqtl-a-ENSG00000101187	X1FFS5	CHILD ASTHMA	SLCO4A1	Wald ratio	1	-0.0241442	0.16513	0.883753	-0.347799	0.299511	0.976145	0.706241	1.3492
eqtl-a-ENSG00000101188	X1FFS5	CHILD ASTHMA	NTSR1	MR Egger	4	0.0346333	0.104786	0.772424	-0.170748	0.240014	1.03524	0.843034	1.27127
eqtl-a-ENSG00000101188	X1FFS5	CHILD ASTHMA	NTSR1	Weighted median	4	0.0165887	0.0448039	0.711195	-0.071227	0.104404	1.01673	0.93125	1.11005
eqtl-a-ENSG00000101188	X1FFS5	CHILD ASTHMA	NTSR1	Inverse variance weighted	4	0.0055442	0.0426211	0.896502	-0.0779932	0.0890816	1.00556	0.924971	1.09317
eqtl-a-ENSG00000101188	X1FFS5	CHILD ASTHMA	NTSR1	Simple mode	4	0.0287948	0.072978	0.719538	-0.114242	0.171832	1.02921	0.892042	1.18748
eqtl-a-ENSG00000101188	X1FFS5	CHILD ASTHMA	NTSR1	Weighted mode	4	0.0234261	0.0469357	0.652005	-0.0685679	0.11542	1.0237	0.93373	1.12234
eqtl-a-ENSG00000101197	X1FFS5	CHILD ASTHMA	BIRC7	MR Egger	3	0.0656797	0.103623	0.640355	-0.13742	0.26878	1.06788	0.871604	1.30837
eqtl-a-ENSG00000101197	X1FFS5	CHILD ASTHMA	BIRC7	Weighted median	3	0.0239003	0.0475359	0.615115	-0.06927	0.117071	1.02419	0.933075	1.1242
eqtl-a-ENSG00000101197	X1FFS5	CHILD ASTHMA	BIRC7	Inverse variance weighted	3	0.0207151	0.0469995	0.659393	-0.071404	0.112834	1.02093	0.931086	1.11945
eqtl-a-ENSG00000101197	X1FFS5	CHILD ASTHMA	BIRC7	Simple mode	3	0.00103169	0.0782533	0.990678	-0.152345	0.154408	1.00103	0.858692	1.16697
eqtl-a-ENSG00000101197	X1FFS5	CHILD ASTHMA	BIRC7	Weighted mode	3	0.0266397	0.0499929	0.647404	-0.0713465	0.124626	1.027	0.931139	1.13272
eqtl-a-ENSG00000101210	X1FFS5	CHILD ASTHMA	EEF1A2	Wald ratio	1	0.0536365	0.0409436	0.190193	-0.026613	0.133886	1.0551	0.973738	1.14326
eqtl-a-ENSG00000101213	X1FFS5	CHILD ASTHMA	PTK6	Wald ratio	1	0.1418	0.13206	0.28293	-0.117036	0.400637	1.15235	0.889553	1.49278
eqtl-a-ENSG00000101224	X1FFS5	CHILD ASTHMA	CDC25B	MR Egger	4	0.0767411	0.0870166	0.470851	-0.0938114	0.247294	1.07976	0.910454	1.28056
eqtl-a-ENSG00000101224	X1FFS5	CHILD ASTHMA	CDC25B	Weighted median	4	0.0845264	0.0477607	0.076762	-0.00908452	0.178137	1.0882	0.990957	1.19499
eqtl-a-ENSG00000101224	X1FFS5	CHILD ASTHMA	CDC25B	Inverse variance weighted	4	0.0929469	0.0463405	0.0448842	0.00211951657416322	0.183774	1.0974	1.00212	1.20174
eqtl-a-ENSG00000101224	X1FFS5	CHILD ASTHMA	CDC25B	Simple mode	4	0.0815443	0.0835993	0.401292	-0.0823104	0.245399	1.08496	0.920986	1.27813
eqtl-a-ENSG00000101224	X1FFS5	CHILD ASTHMA	CDC25B	Weighted mode	4	0.0829063	0.0489132	0.188653	-0.0129636	0.178776	1.08644	0.98712	1.19575
eqtl-a-ENSG00000101255	X1FFS5	CHILD ASTHMA	TRIB3	Inverse variance weighted	2	-0.0331404	0.0416164	0.42584	-0.114708	0.0484277	0.967403	0.891626	1.04962
eqtl-a-ENSG00000101266	X1FFS5	CHILD ASTHMA	CSNK2A1	Wald ratio	1	-0.28158	0.205642	0.170915	-0.684638	0.121479	0.754591	0.504273	1.12917
eqtl-a-ENSG00000101282	X1FFS5	CHILD ASTHMA	RSPO4	Inverse variance weighted	2	0.0623396	0.102566	0.543318	-0.138689	0.263368	1.06432	0.870499	1.30131
eqtl-a-ENSG00000101307	X1FFS5	CHILD ASTHMA	SIRPB1	MR Egger	5	0.0738312	0.125347	0.597263	-0.171848	0.319511	1.07663	0.842107	1.37645
eqtl-a-ENSG00000101307	X1FFS5	CHILD ASTHMA	SIRPB1	Weighted median	5	0.0583785	0.0316633	0.0652224	-0.00368146	0.120439	1.06012	0.996325	1.12799
eqtl-a-ENSG00000101307	X1FFS5	CHILD ASTHMA	SIRPB1	Inverse variance weighted	5	0.0169695	0.043743	0.698064	-0.0687669	0.102706	1.01711	0.933544	1.10817
eqtl-a-ENSG00000101307	X1FFS5	CHILD ASTHMA	SIRPB1	Simple mode	5	0.0522086	0.0706758	0.501084	-0.086316	0.190733	1.0536	0.917304	1.21014
eqtl-a-ENSG00000101307	X1FFS5	CHILD ASTHMA	SIRPB1	Weighted mode	5	0.0483719	0.0372157	0.263523	-0.0245709	0.121315	1.04956	0.975728	1.12898
eqtl-a-ENSG00000101336	X1FFS5	CHILD ASTHMA	HCK	Inverse variance weighted	2	-0.103794	0.0582285	0.0746639	-0.217922	0.0103342	0.901411	0.804188	1.01039
eqtl-a-ENSG00000101384	X1FFS5	CHILD ASTHMA	JAG1	MR Egger	3	-0.38969	0.623228	0.644258	-1.61122	0.831836	0.677267	0.199645	2.29753
eqtl-a-ENSG00000101384	X1FFS5	CHILD ASTHMA	JAG1	Weighted median	3	-0.242659	0.160058	0.129502	-0.556373	0.071055	0.784539	0.573284	1.07364
eqtl-a-ENSG00000101384	X1FFS5	CHILD ASTHMA	JAG1	Inverse variance weighted	3	-0.188513	0.140793	0.18059	-0.464467	0.0874406	0.82819	0.62847	1.09138
eqtl-a-ENSG00000101384	X1FFS5	CHILD ASTHMA	JAG1	Simple mode	3	-0.312404	0.202948	0.2636	-0.710183	0.0853743	0.731686	0.491554	1.08912
eqtl-a-ENSG00000101384	X1FFS5	CHILD ASTHMA	JAG1	Weighted mode	3	-0.285854	0.184947	0.262232	-0.64835	0.0766426	0.751373	0.522908	1.07966
eqtl-a-ENSG00000101425	X1FFS5	CHILD ASTHMA	BPI	MR Egger	4	-0.0112048	0.109733	0.927985	-0.226282	0.203872	0.988858	0.797494	1.22614
eqtl-a-ENSG00000101425	X1FFS5	CHILD ASTHMA	BPI	Weighted median	4	-0.0414873	0.037618	0.270089	-0.115219	0.032244	0.959362	0.891171	1.03277
eqtl-a-ENSG00000101425	X1FFS5	CHILD ASTHMA	BPI	Inverse variance weighted	4	-0.0425442	0.0348678	0.222405	-0.110885	0.0257967	0.958348	0.895042	1.02613
eqtl-a-ENSG00000101425	X1FFS5	CHILD ASTHMA	BPI	Simple mode	4	-0.0719793	0.0545873	0.278928	-0.17897	0.0350118	0.93055	0.836131	1.03563
eqtl-a-ENSG00000101425	X1FFS5	CHILD ASTHMA	BPI	Weighted mode	4	-0.0366864	0.0442142	0.467542	-0.123346	0.0499735	0.963978	0.883957	1.05124
eqtl-a-ENSG00000101439	X1FFS5	CHILD ASTHMA	CST3	MR Egger	4	-0.0396316	0.0780407	0.662037	-0.192591	0.113328	0.961143	0.824819	1.12
eqtl-a-ENSG00000101439	X1FFS5	CHILD ASTHMA	CST3	Weighted median	4	-0.0237902	0.0274946	0.386892	-0.0776797	0.0300993	0.976491	0.925261	1.03056
eqtl-a-ENSG00000101439	X1FFS5	CHILD ASTHMA	CST3	Inverse variance weighted	4	-0.0222127	0.0266862	0.405201	-0.0745176	0.0300921	0.978032	0.928191	1.03055
eqtl-a-ENSG00000101439	X1FFS5	CHILD ASTHMA	CST3	Simple mode	4	-0.0222804	0.0769851	0.791115	-0.173171	0.12861	0.977966	0.840994	1.13725
eqtl-a-ENSG00000101439	X1FFS5	CHILD ASTHMA	CST3	Weighted mode	4	-0.0241248	0.0272842	0.441704	-0.0776019	0.0293522	0.976164	0.925333	1.02979
eqtl-a-ENSG00000101444	X1FFS5	CHILD ASTHMA	AHCY	Wald ratio	1	0.0370644	0.172315	0.829691	-0.300672	0.374801	1.03776	0.740321	1.4547
eqtl-a-ENSG00000101470	X1FFS5	CHILD ASTHMA	TNNC2	MR Egger	5	0.0218382	0.0875158	0.819057	-0.149693	0.193369	1.02208	0.860972	1.21333
eqtl-a-ENSG00000101470	X1FFS5	CHILD ASTHMA	TNNC2	Weighted median	5	-0.018372	0.0418784	0.660881	-0.100454	0.0637097	0.981796	0.904427	1.06578
eqtl-a-ENSG00000101470	X1FFS5	CHILD ASTHMA	TNNC2	Inverse variance weighted	5	-0.0229694	0.0390454	0.556349	-0.0994984	0.0535597	0.977292	0.905291	1.05502
eqtl-a-ENSG00000101470	X1FFS5	CHILD ASTHMA	TNNC2	Simple mode	5	-0.0605608	0.0606627	0.374622	-0.17946	0.058338	0.941236	0.835722	1.06007
eqtl-a-ENSG00000101470	X1FFS5	CHILD ASTHMA	TNNC2	Weighted mode	5	-0.0167534	0.0407263	0.70189	-0.096577	0.0630702	0.983386	0.90794	1.0651
eqtl-a-ENSG00000101557	X1FFS5	CHILD ASTHMA	USP14	Inverse variance weighted	2	-0.0284401	0.0588725	0.629039	-0.14383	0.08695	0.97196	0.866035	1.09084
eqtl-a-ENSG00000101665	X1FFS5	CHILD ASTHMA	SMAD7	Wald ratio	1	0.0888142	0.163291	0.586509	-0.231236	0.408864	1.09288	0.793552	1.50511
eqtl-a-ENSG00000101751	X1FFS5	CHILD ASTHMA	POLI	MR Egger	3	0.00593985	0.309624	0.987789	-0.600924	0.612803	1.00596	0.548305	1.8456
eqtl-a-ENSG00000101751	X1FFS5	CHILD ASTHMA	POLI	Weighted median	3	0.0817073	0.0383613	0.0331765	0.00651915052872763	0.156895	1.08514	1.00654	1.16987
eqtl-a-ENSG00000101751	X1FFS5	CHILD ASTHMA	POLI	Inverse variance weighted	3	0.0758213	0.0475686	0.11095	-0.0174131	0.169056	1.07877	0.982738	1.18419
eqtl-a-ENSG00000101751	X1FFS5	CHILD ASTHMA	POLI	Simple mode	3	0.0959428	0.0471898	0.179069	0.00345082798987685	0.188435	1.1007	1.00346	1.20736
eqtl-a-ENSG00000101751	X1FFS5	CHILD ASTHMA	POLI	Weighted mode	3	0.0800177	0.0416589	0.194724	-0.00163375	0.161669	1.08331	0.998368	1.17547
eqtl-a-ENSG00000101782	X1FFS5	CHILD ASTHMA	RIOK3	Wald ratio	1	0.200098	0.14181	0.158238	-0.0778507	0.478046	1.22152	0.925103	1.61292
eqtl-a-ENSG00000102524	X1FFS5	CHILD ASTHMA	TNFSF13B	Inverse variance weighted	2	0.0424034	0.0629504	0.500566	-0.0809794	0.165786	1.04332	0.922213	1.18032
eqtl-a-ENSG00000102554	X1FFS5	CHILD ASTHMA	KLF5	Inverse variance weighted	2	-0.049976	0.231582	0.829142	-0.503877	0.403925	0.951252	0.604184	1.49769
eqtl-a-ENSG00000102572	X1FFS5	CHILD ASTHMA	STK24	Inverse variance weighted	2	0.0625503	0.0895136	0.484689	-0.112896	0.237997	1.06455	0.893243	1.26871
eqtl-a-ENSG00000102575	X1FFS5	CHILD ASTHMA	ACP5	MR Egger	4	0.000528795	0.0456826	0.991815	-0.0890091	0.0900667	1.00053	0.914837	1.09425
eqtl-a-ENSG00000102575	X1FFS5	CHILD ASTHMA	ACP5	Weighted median	4	-0.0230127	0.0253774	0.364503	-0.0727524	0.026727	0.97725	0.929831	1.02709
eqtl-a-ENSG00000102575	X1FFS5	CHILD ASTHMA	ACP5	Inverse variance weighted	4	-0.0221422	0.0240203	0.356627	-0.0692219	0.0249375	0.978101	0.93312	1.02525
eqtl-a-ENSG00000102575	X1FFS5	CHILD ASTHMA	ACP5	Simple mode	4	-0.0166595	0.0293208	0.609658	-0.0741282	0.0408092	0.983478	0.928553	1.04165
eqtl-a-ENSG00000102575	X1FFS5	CHILD ASTHMA	ACP5	Weighted mode	4	-0.0222908	0.0252282	0.441999	-0.0717382	0.0271565	0.977956	0.930775	1.02753
eqtl-a-ENSG00000102595	X1FFS5	CHILD ASTHMA	UGGT2	MR Egger	3	0.0432043	0.0756503	0.669657	-0.10507	0.191479	1.04415	0.900261	1.21104
eqtl-a-ENSG00000102595	X1FFS5	CHILD ASTHMA	UGGT2	Weighted median	3	-0.0282352	0.0460804	0.54005	-0.118553	0.0620824	0.97216	0.888205	1.06405
eqtl-a-ENSG00000102595	X1FFS5	CHILD ASTHMA	UGGT2	Inverse variance weighted	3	-0.0293597	0.0445035	0.509436	-0.116587	0.0578671	0.971067	0.889953	1.05957
eqtl-a-ENSG00000102595	X1FFS5	CHILD ASTHMA	UGGT2	Simple mode	3	-0.251308	0.152604	0.241353	-0.550412	0.0477967	0.777783	0.576712	1.04896
eqtl-a-ENSG00000102595	X1FFS5	CHILD ASTHMA	UGGT2	Weighted mode	3	-0.0173461	0.0457385	0.740984	-0.106994	0.0723014	0.982803	0.898531	1.07498
eqtl-a-ENSG00000102678	X1FFS5	CHILD ASTHMA	FGF9	Wald ratio	1	-0.134772	0.251698	0.592338	-0.628099	0.358556	0.873915	0.533605	1.43126
eqtl-a-ENSG00000102699	X1FFS5	CHILD ASTHMA	PARP4	Inverse variance weighted	2	-0.0276849	0.0568528	0.626289	-0.139116	0.0837467	0.972695	0.870127	1.08735
eqtl-a-ENSG00000102755	X1FFS5	CHILD ASTHMA	FLT1	MR Egger	4	0.033009	0.102745	0.778472	-0.168372	0.234389	1.03356	0.84504	1.26414
eqtl-a-ENSG00000102755	X1FFS5	CHILD ASTHMA	FLT1	Weighted median	4	-0.0276689	0.0605078	0.647471	-0.146264	0.0909263	0.97271	0.863929	1.09519
eqtl-a-ENSG00000102755	X1FFS5	CHILD ASTHMA	FLT1	Inverse variance weighted	4	-0.0484033	0.0562135	0.389205	-0.158582	0.0617753	0.95275	0.853353	1.06372
eqtl-a-ENSG00000102755	X1FFS5	CHILD ASTHMA	FLT1	Simple mode	4	-0.0317161	0.0967776	0.764661	-0.2214	0.157968	0.968782	0.801396	1.17113
eqtl-a-ENSG00000102755	X1FFS5	CHILD ASTHMA	FLT1	Weighted mode	4	-0.0275095	0.0633484	0.693439	-0.151672	0.0966533	0.972865	0.85927	1.10148
eqtl-a-ENSG00000102796	X1FFS5	CHILD ASTHMA	DHRS12	Inverse variance weighted	2	0.0354641	0.0406107	0.382516	-0.0441329	0.115061	1.0361	0.956827	1.12194
eqtl-a-ENSG00000102837	X1FFS5	CHILD ASTHMA	OLFM4	MR Egger	4	0.0558231	0.0688855	0.502819	-0.0791925	0.190839	1.05741	0.923862	1.21026
eqtl-a-ENSG00000102837	X1FFS5	CHILD ASTHMA	OLFM4	Weighted median	4	0.0558452	0.0410514	0.173711	-0.0246155	0.136306	1.05743	0.975685	1.14603
eqtl-a-ENSG00000102837	X1FFS5	CHILD ASTHMA	OLFM4	Inverse variance weighted	4	0.049448	0.038916	0.203859	-0.0268274	0.125723	1.05069	0.973529	1.13397
eqtl-a-ENSG00000102837	X1FFS5	CHILD ASTHMA	OLFM4	Simple mode	4	0.104459	0.0658921	0.211076	-0.0246894	0.233608	1.11011	0.975613	1.26315
eqtl-a-ENSG00000102837	X1FFS5	CHILD ASTHMA	OLFM4	Weighted mode	4	0.0421853	0.0431645	0.400489	-0.0424171	0.126788	1.04309	0.95847	1.13518
eqtl-a-ENSG00000102854	X1FFS5	CHILD ASTHMA	MSLN	Wald ratio	1	-0.40131	0.225335	0.0749205	-0.842966	0.040346	0.669442	0.430432	1.04117
eqtl-a-ENSG00000102882	X1FFS5	CHILD ASTHMA	MAPK3	MR Egger	5	-0.0524384	0.0504433	0.374969	-0.151307	0.0464304	0.948913	0.859584	1.04753
eqtl-a-ENSG00000102882	X1FFS5	CHILD ASTHMA	MAPK3	Weighted median	5	-0.0445691	0.0305434	0.144509	-0.104434	0.0152961	0.95641	0.900834	1.01541
eqtl-a-ENSG00000102882	X1FFS5	CHILD ASTHMA	MAPK3	Inverse variance weighted	5	-0.0452375	0.0291632	0.120858	-0.102397	0.0119224	0.95577	0.902671	1.01199
eqtl-a-ENSG00000102882	X1FFS5	CHILD ASTHMA	MAPK3	Simple mode	5	-0.0484029	0.0577428	0.449059	-0.161579	0.0647729	0.95275	0.850799	1.06692
eqtl-a-ENSG00000102882	X1FFS5	CHILD ASTHMA	MAPK3	Weighted mode	5	-0.0452143	0.0302433	0.209227	-0.104491	0.0140625	0.955793	0.900783	1.01416
eqtl-a-ENSG00000102967	X1FFS5	CHILD ASTHMA	DHODH	Inverse variance weighted	2	0.0784465	0.102045	0.442044	-0.121561	0.278454	1.08161	0.885537	1.32109
eqtl-a-ENSG00000102996	X1FFS5	CHILD ASTHMA	MMP15	Wald ratio	1	0.192593	0.195352	0.324193	-0.190297	0.575483	1.21239	0.826714	1.77799
eqtl-a-ENSG00000103035	X1FFS5	CHILD ASTHMA	PSMD7	Wald ratio	1	-0.0404257	0.241973	0.867317	-0.514693	0.433841	0.96038	0.597684	1.54317
eqtl-a-ENSG00000103043	X1FFS5	CHILD ASTHMA	VAC14	Inverse variance weighted	2	0.0118241	0.150609	0.937423	-0.283369	0.307018	1.01189	0.753242	1.35936
eqtl-a-ENSG00000103066	X1FFS5	CHILD ASTHMA	PLA2G15	Wald ratio	1	0.22204	0.149305	0.136973	-0.0705977	0.514678	1.24862	0.931837	1.6731
eqtl-a-ENSG00000103126	X1FFS5	CHILD ASTHMA	AXIN1	Inverse variance weighted	2	0.0178783	0.0353503	0.613035	-0.0514083	0.0871649	1.01804	0.949891	1.09108
eqtl-a-ENSG00000103150	X1FFS5	CHILD ASTHMA	MLYCD	Wald ratio	1	0.0672722	0.10738	0.530996	-0.143193	0.277737	1.06959	0.866587	1.32014
eqtl-a-ENSG00000103196	X1FFS5	CHILD ASTHMA	CRISPLD2	MR Egger	3	-0.105043	0.112423	0.521597	-0.325391	0.115306	0.900286	0.722245	1.12222
eqtl-a-ENSG00000103196	X1FFS5	CHILD ASTHMA	CRISPLD2	Weighted median	3	-0.00312987	0.0304342	0.91809	-0.062781	0.0565212	0.996875	0.939149	1.05815
eqtl-a-ENSG00000103196	X1FFS5	CHILD ASTHMA	CRISPLD2	Inverse variance weighted	3	0.00338941	0.04707	0.942596	-0.0888677	0.0956465	1.0034	0.914967	1.10037
eqtl-a-ENSG00000103196	X1FFS5	CHILD ASTHMA	CRISPLD2	Simple mode	3	-0.000791289	0.0418729	0.986639	-0.0828622	0.0812796	0.999209	0.920478	1.08467
eqtl-a-ENSG00000103196	X1FFS5	CHILD ASTHMA	CRISPLD2	Weighted mode	3	-0.0059354	0.0352171	0.881663	-0.0749609	0.0630901	0.994082	0.92778	1.06512
eqtl-a-ENSG00000103222	X1FFS5	CHILD ASTHMA	ABCC1	Inverse variance weighted	2	-0.0862591	0.0589507	0.143402	-0.201803	0.0292844	0.917357	0.817256	1.02972
eqtl-a-ENSG00000103257	X1FFS5	CHILD ASTHMA	SLC7A5	Wald ratio	1	0.267413	0.153964	0.0824126	-0.0343562	0.569183	1.30658	0.966227	1.76682
eqtl-a-ENSG00000103275	X1FFS5	CHILD ASTHMA	UBE2I	Inverse variance weighted	2	0.0226238	0.0793083	0.775442	-0.13282	0.178068	1.02288	0.875622	1.19491
eqtl-a-ENSG00000103342	X1FFS5	CHILD ASTHMA	GSPT1	MR Egger	4	-0.00473623	0.086916	0.961497	-0.175092	0.165619	0.995275	0.83938	1.18012
eqtl-a-ENSG00000103342	X1FFS5	CHILD ASTHMA	GSPT1	Weighted median	4	0.021587	0.048738	0.657824	-0.0739394	0.117113	1.02182	0.928728	1.12425
eqtl-a-ENSG00000103342	X1FFS5	CHILD ASTHMA	GSPT1	Inverse variance weighted	4	0.027031	0.0464728	0.5608	-0.0640556	0.118118	1.0274	0.937953	1.12538
eqtl-a-ENSG00000103342	X1FFS5	CHILD ASTHMA	GSPT1	Simple mode	4	0.0496863	0.0867614	0.606969	-0.120366	0.219739	1.05094	0.886596	1.24575
eqtl-a-ENSG00000103342	X1FFS5	CHILD ASTHMA	GSPT1	Weighted mode	4	0.0178699	0.0504451	0.746592	-0.0810025	0.116742	1.01803	0.922191	1.12383
eqtl-a-ENSG00000103355	X1FFS5	CHILD ASTHMA	PRSS33	Wald ratio	1	-0.220461	0.182965	0.228228	-0.579071	0.13815	0.802149	0.560419	1.14815
eqtl-a-ENSG00000103415	X1FFS5	CHILD ASTHMA	HMOX2	Wald ratio	1	0.0507942	0.119841	0.671677	-0.184093	0.285682	1.05211	0.831858	1.33067
eqtl-a-ENSG00000103479	X1FFS5	CHILD ASTHMA	RBL2	MR Egger	5	-0.0405847	0.064418	0.573398	-0.166844	0.0856746	0.960228	0.846332	1.08945
eqtl-a-ENSG00000103479	X1FFS5	CHILD ASTHMA	RBL2	Weighted median	5	-0.0321086	0.0313114	0.305145	-0.0934789	0.0292616	0.968401	0.910757	1.02969
eqtl-a-ENSG00000103479	X1FFS5	CHILD ASTHMA	RBL2	Inverse variance weighted	5	-0.0207805	0.0284725	0.465485	-0.0765866	0.0350256	0.979434	0.926273	1.03565
eqtl-a-ENSG00000103479	X1FFS5	CHILD ASTHMA	RBL2	Simple mode	5	0.0269179	0.0478519	0.603789	-0.0668718	0.120708	1.02728	0.935315	1.1283
eqtl-a-ENSG00000103479	X1FFS5	CHILD ASTHMA	RBL2	Weighted mode	5	-0.0271457	0.0327096	0.453253	-0.0912565	0.0369651	0.973219	0.912784	1.03766
eqtl-a-ENSG00000103485	X1FFS5	CHILD ASTHMA	QPRT	Inverse variance weighted	2	-0.0513317	0.114928	0.655133	-0.27659	0.173927	0.949964	0.758365	1.18997
eqtl-a-ENSG00000103489	X1FFS5	CHILD ASTHMA	XYLT1	MR Egger	5	0.0258703	0.121509	0.845046	-0.212288	0.264028	1.02621	0.808732	1.30217
eqtl-a-ENSG00000103489	X1FFS5	CHILD ASTHMA	XYLT1	Weighted median	5	0.039628	0.0586589	0.499316	-0.0753434	0.154599	1.04042	0.927425	1.16719
eqtl-a-ENSG00000103489	X1FFS5	CHILD ASTHMA	XYLT1	Inverse variance weighted	5	0.0327072	0.0513996	0.524561	-0.0680361	0.13345	1.03325	0.934227	1.14276
eqtl-a-ENSG00000103489	X1FFS5	CHILD ASTHMA	XYLT1	Simple mode	5	0.0504194	0.0753223	0.539906	-0.0972123	0.198051	1.05171	0.907363	1.21902
eqtl-a-ENSG00000103489	X1FFS5	CHILD ASTHMA	XYLT1	Weighted mode	5	0.0457635	0.0653737	0.522484	-0.0823689	0.173896	1.04683	0.920932	1.18993
eqtl-a-ENSG00000103496	X1FFS5	CHILD ASTHMA	STX4	Inverse variance weighted	2	0.12815	0.119278	0.28265	-0.105634	0.361934	1.13672	0.899754	1.4361
eqtl-a-ENSG00000103522	X1FFS5	CHILD ASTHMA	IL21R	Wald ratio	1	-0.104266	0.15016	0.487452	-0.39858	0.190048	0.900985	0.671272	1.20931
eqtl-a-ENSG00000103653	X1FFS5	CHILD ASTHMA	CSK	MR Egger	3	-0.022498	0.127157	0.888517	-0.271727	0.226731	0.977753	0.762063	1.25449
eqtl-a-ENSG00000103653	X1FFS5	CHILD ASTHMA	CSK	Weighted median	3	-0.00168574	0.0390634	0.965579	-0.07825	0.0748785	0.998316	0.924733	1.07775
eqtl-a-ENSG00000103653	X1FFS5	CHILD ASTHMA	CSK	Inverse variance weighted	3	-0.00098493	0.0392969	0.980004	-0.0780069	0.0760371	0.999016	0.924958	1.079
eqtl-a-ENSG00000103653	X1FFS5	CHILD ASTHMA	CSK	Simple mode	3	-0.00663594	0.066504	0.929618	-0.136984	0.123712	0.993386	0.871984	1.13169
eqtl-a-ENSG00000103653	X1FFS5	CHILD ASTHMA	CSK	Weighted mode	3	-0.0029353	0.038846	0.946645	-0.0790734	0.0732028	0.997069	0.923972	1.07595
eqtl-a-ENSG00000103811	X1FFS5	CHILD ASTHMA	CTSH	MR Egger	3	-0.0763004	0.1161	0.629858	-0.303856	0.151255	0.926538	0.737967	1.16329
eqtl-a-ENSG00000103811	X1FFS5	CHILD ASTHMA	CTSH	Weighted median	3	-0.0171895	0.0423803	0.685036	-0.100255	0.065876	0.982957	0.904607	1.06809
eqtl-a-ENSG00000103811	X1FFS5	CHILD ASTHMA	CTSH	Inverse variance weighted	3	-0.0128905	0.0407214	0.751583	-0.0927044	0.0669235	0.987192	0.911463	1.06921
eqtl-a-ENSG00000103811	X1FFS5	CHILD ASTHMA	CTSH	Simple mode	3	0.0153072	0.0690238	0.84508	-0.119979	0.150594	1.01542	0.886939	1.16252
eqtl-a-ENSG00000103811	X1FFS5	CHILD ASTHMA	CTSH	Weighted mode	3	-0.0404605	0.0468781	0.479051	-0.132342	0.0514206	0.960347	0.876042	1.05277
eqtl-a-ENSG00000103876	X1FFS5	CHILD ASTHMA	FAH	MR Egger	3	0.0498921	0.0909002	0.680435	-0.128272	0.228057	1.05116	0.879614	1.25616
eqtl-a-ENSG00000103876	X1FFS5	CHILD ASTHMA	FAH	Weighted median	3	0.015105	0.0543128	0.780926	-0.0913481	0.121558	1.01522	0.9127	1.12926
eqtl-a-ENSG00000103876	X1FFS5	CHILD ASTHMA	FAH	Inverse variance weighted	3	0.0125209	0.0521537	0.81027	-0.0897004	0.114742	1.0126	0.914205	1.12158
eqtl-a-ENSG00000103876	X1FFS5	CHILD ASTHMA	FAH	Simple mode	3	-0.00147062	0.0736407	0.98588	-0.145806	0.142865	0.99853	0.864325	1.15357
eqtl-a-ENSG00000103876	X1FFS5	CHILD ASTHMA	FAH	Weighted mode	3	0.0209363	0.0596445	0.759102	-0.0959668	0.137839	1.02116	0.908494	1.14779
eqtl-a-ENSG00000104064	X1FFS5	CHILD ASTHMA	GABPB1	Wald ratio	1	0.054135	0.0992541	0.585466	-0.140403	0.248673	1.05563	0.869008	1.28232
eqtl-a-ENSG00000104164	X1FFS5	CHILD ASTHMA	BLOC1S6	Wald ratio	1	-0.04421	0.11304	0.695724	-0.265769	0.177349	0.956753	0.766616	1.19405
eqtl-a-ENSG00000104205	X1FFS5	CHILD ASTHMA	SGK3	Wald ratio	1	-0.0362945	0.476989	0.939347	-0.971194	0.898605	0.964356	0.378631	2.45617
eqtl-a-ENSG00000104267	X1FFS5	CHILD ASTHMA	CA2	MR Egger	4	0.119742	0.120242	0.424255	-0.115933	0.355416	1.12721	0.890535	1.42677
eqtl-a-ENSG00000104267	X1FFS5	CHILD ASTHMA	CA2	Weighted median	4	-0.0228655	0.0404809	0.572178	-0.102208	0.056477	0.977394	0.902842	1.0581
eqtl-a-ENSG00000104267	X1FFS5	CHILD ASTHMA	CA2	Inverse variance weighted	4	-0.0278369	0.0387369	0.472378	-0.103761	0.0480873	0.972547	0.901441	1.04926
eqtl-a-ENSG00000104267	X1FFS5	CHILD ASTHMA	CA2	Simple mode	4	-0.00553774	0.0760605	0.946542	-0.154616	0.143541	0.994478	0.856744	1.15435
eqtl-a-ENSG00000104267	X1FFS5	CHILD ASTHMA	CA2	Weighted mode	4	-0.00553774	0.043487	0.906726	-0.0907723	0.0796968	0.994478	0.913226	1.08296
eqtl-a-ENSG00000104290	X1FFS5	CHILD ASTHMA	FZD3	Inverse variance weighted	2	-0.0765003	0.0523702	0.144081	-0.179146	0.0261452	0.926353	0.835984	1.02649
eqtl-a-ENSG00000104312	X1FFS5	CHILD ASTHMA	RIPK2	Inverse variance weighted	2	-0.0521039	0.0467092	0.264638	-0.143654	0.0394462	0.94923	0.866188	1.04023
eqtl-a-ENSG00000104320	X1FFS5	CHILD ASTHMA	NBN	MR Egger	4	0.122993	0.599105	0.856341	-1.05125	1.29724	1.13088	0.3495	3.65918
eqtl-a-ENSG00000104320	X1FFS5	CHILD ASTHMA	NBN	Weighted median	4	-0.0902142	0.0472339	0.0561402	-0.182793	0.00236424	0.913735	0.832941	1.00237
eqtl-a-ENSG00000104320	X1FFS5	CHILD ASTHMA	NBN	Inverse variance weighted	4	-0.0950386	0.0532604	0.0743563	-0.199429	0.00935173	0.909338	0.819198	1.0094
eqtl-a-ENSG00000104320	X1FFS5	CHILD ASTHMA	NBN	Simple mode	4	-0.11075	0.0677508	0.200632	-0.243542	0.0220417	0.895163	0.783847	1.02229
eqtl-a-ENSG00000104320	X1FFS5	CHILD ASTHMA	NBN	Weighted mode	4	-0.0921448	0.0427319	0.119988	-0.175899	-0.0083903	0.911973	0.838702	0.991645
eqtl-a-ENSG00000104324	X1FFS5	CHILD ASTHMA	CPQ	MR Egger	3	0.0690587	0.132025	0.69319	-0.18971	0.327827	1.0715	0.827199	1.38795
eqtl-a-ENSG00000104324	X1FFS5	CHILD ASTHMA	CPQ	Weighted median	3	0.0213038	0.0498033	0.668826	-0.0763106	0.118918	1.02153	0.926528	1.12628
eqtl-a-ENSG00000104324	X1FFS5	CHILD ASTHMA	CPQ	Inverse variance weighted	3	0.0120542	0.0557004	0.828668	-0.0971186	0.121227	1.01213	0.907448	1.12888
eqtl-a-ENSG00000104324	X1FFS5	CHILD ASTHMA	CPQ	Simple mode	3	0.0728459	0.0810155	0.463462	-0.0859445	0.231636	1.07556	0.917645	1.26066
eqtl-a-ENSG00000104324	X1FFS5	CHILD ASTHMA	CPQ	Weighted mode	3	0.0490942	0.0637495	0.52176	-0.0758548	0.174043	1.05032	0.926951	1.19011
eqtl-a-ENSG00000104332	X1FFS5	CHILD ASTHMA	SFRP1	Wald ratio	1	0.263259	0.184834	0.154358	-0.0990145	0.625533	1.30116	0.90573	1.86924
eqtl-a-ENSG00000104361	X1FFS5	CHILD ASTHMA	NIPAL2	Inverse variance weighted	2	-0.0259572	0.0567534	0.647406	-0.137194	0.0852794	0.974377	0.871801	1.08902
eqtl-a-ENSG00000104365	X1FFS5	CHILD ASTHMA	IKBKB	Wald ratio	1	-0.0236849	0.0891394	0.790466	-0.198398	0.151028	0.976593	0.820043	1.16303
eqtl-a-ENSG00000104368	X1FFS5	CHILD ASTHMA	PLAT	Wald ratio	1	0.0239732	0.167197	0.885988	-0.303732	0.351679	1.02426	0.738058	1.42145
eqtl-a-ENSG00000104375	X1FFS5	CHILD ASTHMA	STK3	Wald ratio	1	0.273197	0.261824	0.296745	-0.239978	0.786372	1.31416	0.786645	2.19542
eqtl-a-ENSG00000104432	X1FFS5	CHILD ASTHMA	IL7	Wald ratio	1	0.272147	0.200047	0.1737	-0.119947	0.66424	1.31278	0.886968	1.94301
eqtl-a-ENSG00000104529	X1FFS5	CHILD ASTHMA	EEF1D	Wald ratio	1	-0.0618614	0.109279	0.571335	-0.276048	0.152326	0.940013	0.758776	1.16454
eqtl-a-ENSG00000104549	X1FFS5	CHILD ASTHMA	SQLE	Wald ratio	1	-0.0715365	0.13914	0.607157	-0.34425	0.201177	0.930962	0.708752	1.22284
eqtl-a-ENSG00000104687	X1FFS5	CHILD ASTHMA	GSR	MR Egger	3	0.0285171	0.100416	0.823845	-0.168299	0.225333	1.02893	0.845101	1.25274
eqtl-a-ENSG00000104687	X1FFS5	CHILD ASTHMA	GSR	Weighted median	3	0.0215483	0.0537434	0.688459	-0.0837888	0.126885	1.02178	0.919625	1.13529
eqtl-a-ENSG00000104687	X1FFS5	CHILD ASTHMA	GSR	Inverse variance weighted	3	0.0287749	0.050526	0.569012	-0.070256	0.127806	1.02919	0.932155	1.13633
eqtl-a-ENSG00000104687	X1FFS5	CHILD ASTHMA	GSR	Simple mode	3	-0.00158232	0.066257	0.983116	-0.131446	0.128281	0.998419	0.876827	1.13687
eqtl-a-ENSG00000104687	X1FFS5	CHILD ASTHMA	GSR	Weighted mode	3	0.0484614	0.0603766	0.506399	-0.0698768	0.1668	1.04965	0.932509	1.18152
eqtl-a-ENSG00000104689	X1FFS5	CHILD ASTHMA	TNFRSF10A	Inverse variance weighted	2	-0.330648	0.218386	0.130011	-0.758684	0.0973875	0.718458	0.468282	1.10229
eqtl-a-ENSG00000104695	X1FFS5	CHILD ASTHMA	PPP2CB	Wald ratio	1	0.0298328	0.0377807	0.429744	-0.0442175	0.103883	1.03028	0.956746	1.10947
eqtl-a-ENSG00000104722	X1FFS5	CHILD ASTHMA	NEFM	Wald ratio	1	-0.0147569	0.158526	0.925833	-0.325468	0.295955	0.985351	0.722189	1.34441
eqtl-a-ENSG00000104728	X1FFS5	CHILD ASTHMA	ARHGEF10	Inverse variance weighted	2	0.0407341	0.107024	0.703496	-0.169034	0.250502	1.04158	0.844481	1.28467
eqtl-a-ENSG00000104763	X1FFS5	CHILD ASTHMA	ASAH1	MR Egger	4	-0.140342	0.286853	0.673061	-0.702574	0.421889	0.869061	0.495309	1.52484
eqtl-a-ENSG00000104763	X1FFS5	CHILD ASTHMA	ASAH1	Weighted median	4	0.00628053	0.0523845	0.904568	-0.0963931	0.108954	1.0063	0.908107	1.11511
eqtl-a-ENSG00000104763	X1FFS5	CHILD ASTHMA	ASAH1	Inverse variance weighted	4	0.00484088	0.0506785	0.923901	-0.0944891	0.104171	1.00485	0.909838	1.10979
eqtl-a-ENSG00000104763	X1FFS5	CHILD ASTHMA	ASAH1	Simple mode	4	0.0421501	0.0888766	0.667701	-0.132048	0.216348	1.04305	0.876299	1.24153
eqtl-a-ENSG00000104763	X1FFS5	CHILD ASTHMA	ASAH1	Weighted mode	4	0.00487432	0.0588116	0.939167	-0.110397	0.120145	1.00489	0.895479	1.12766
eqtl-a-ENSG00000104765	X1FFS5	CHILD ASTHMA	BNIP3L	Inverse variance weighted	2	-0.0756988	0.145451	0.602756	-0.360783	0.209386	0.927095	0.69713	1.23292
eqtl-a-ENSG00000104774	X1FFS5	CHILD ASTHMA	MAN2B1	MR Egger	4	-0.0491862	0.0821188	0.610005	-0.210139	0.111767	0.952004	0.810472	1.11825
eqtl-a-ENSG00000104774	X1FFS5	CHILD ASTHMA	MAN2B1	Weighted median	4	-0.0582874	0.0505111	0.24852	-0.157289	0.0407144	0.943379	0.854457	1.04155
eqtl-a-ENSG00000104774	X1FFS5	CHILD ASTHMA	MAN2B1	Inverse variance weighted	4	-0.0611703	0.0495784	0.217274	-0.158344	0.0360034	0.940663	0.853556	1.03666
eqtl-a-ENSG00000104774	X1FFS5	CHILD ASTHMA	MAN2B1	Simple mode	4	-0.0669106	0.103107	0.562626	-0.269001	0.13518	0.935279	0.764143	1.14474
eqtl-a-ENSG00000104774	X1FFS5	CHILD ASTHMA	MAN2B1	Weighted mode	4	-0.0564023	0.0514493	0.353078	-0.157243	0.0444382	0.945159	0.854496	1.04544
eqtl-a-ENSG00000104783	X1FFS5	CHILD ASTHMA	KCNN4	MR Egger	4	0.315924	0.302177	0.405534	-0.276344	0.908191	1.37153	0.758552	2.47983
eqtl-a-ENSG00000104783	X1FFS5	CHILD ASTHMA	KCNN4	Weighted median	4	0.149021	0.116577	0.201143	-0.0794706	0.377512	1.1607	0.923605	1.45865
eqtl-a-ENSG00000104783	X1FFS5	CHILD ASTHMA	KCNN4	Inverse variance weighted	4	0.10601	0.0994144	0.286267	-0.0888421	0.300862	1.11183	0.91499	1.35102
eqtl-a-ENSG00000104783	X1FFS5	CHILD ASTHMA	KCNN4	Simple mode	4	0.156345	0.140719	0.347585	-0.119464	0.432153	1.16923	0.887396	1.54057
eqtl-a-ENSG00000104783	X1FFS5	CHILD ASTHMA	KCNN4	Weighted mode	4	0.144751	0.119296	0.311806	-0.0890698	0.378571	1.15575	0.914782	1.4602
eqtl-a-ENSG00000104804	X1FFS5	CHILD ASTHMA	TULP2	Wald ratio	1	0.310298	0.224712	0.167318	-0.130137	0.750734	1.36383	0.877975	2.11855
eqtl-a-ENSG00000104805	X1FFS5	CHILD ASTHMA	NUCB1	MR Egger	4	-0.0235326	0.0695758	0.767395	-0.159901	0.112836	0.976742	0.852228	1.11945
eqtl-a-ENSG00000104805	X1FFS5	CHILD ASTHMA	NUCB1	Weighted median	4	-0.0291631	0.0381508	0.44462	-0.103939	0.0456126	0.971258	0.901281	1.04667
eqtl-a-ENSG00000104805	X1FFS5	CHILD ASTHMA	NUCB1	Inverse variance weighted	4	-0.025115	0.0366964	0.493722	-0.0970399	0.0468098	0.975198	0.90752	1.04792
eqtl-a-ENSG00000104805	X1FFS5	CHILD ASTHMA	NUCB1	Simple mode	4	-0.049329	0.0652459	0.50457	-0.177211	0.0785529	0.951868	0.837603	1.08172
eqtl-a-ENSG00000104805	X1FFS5	CHILD ASTHMA	NUCB1	Weighted mode	4	-0.0272755	0.0400489	0.544695	-0.105771	0.0512203	0.973093	0.89963	1.05255
eqtl-a-ENSG00000104812	X1FFS5	CHILD ASTHMA	GYS1	Wald ratio	1	0.110776	0.0735976	0.132284	-0.0334753	0.255027	1.11714	0.967079	1.2905
eqtl-a-ENSG00000104814	X1FFS5	CHILD ASTHMA	MAP4K1	MR Egger	3	0.00600652	0.981169	0.996103	-1.91708	1.9291	1.00602	0.147035	6.88329
eqtl-a-ENSG00000104814	X1FFS5	CHILD ASTHMA	MAP4K1	Weighted median	3	-0.0501912	0.0962649	0.602097	-0.23887	0.138488	0.951048	0.787517	1.14854
eqtl-a-ENSG00000104814	X1FFS5	CHILD ASTHMA	MAP4K1	Inverse variance weighted	3	-0.0447127	0.0878231	0.610666	-0.216846	0.127421	0.956272	0.805054	1.13589
eqtl-a-ENSG00000104814	X1FFS5	CHILD ASTHMA	MAP4K1	Simple mode	3	-0.0831557	0.118994	0.556992	-0.316384	0.150072	0.920208	0.72878	1.16192
eqtl-a-ENSG00000104814	X1FFS5	CHILD ASTHMA	MAP4K1	Weighted mode	3	-0.0532008	0.0985787	0.643468	-0.246415	0.140013	0.94819	0.781598	1.15029
eqtl-a-ENSG00000104833	X1FFS5	CHILD ASTHMA	TUBB4A	Wald ratio	1	-0.0435004	0.0490833	0.37548	-0.139704	0.0527029	0.957432	0.869616	1.05412
eqtl-a-ENSG00000104870	X1FFS5	CHILD ASTHMA	FCGRT	Wald ratio	1	-0.207249	0.119708	0.0834014	-0.441877	0.0273794	0.812817	0.642829	1.02776
eqtl-a-ENSG00000104879	X1FFS5	CHILD ASTHMA	CKM	Inverse variance weighted	2	0.0293164	0.0472023	0.534546	-0.0632	0.121833	1.02975	0.938756	1.12957
eqtl-a-ENSG00000104881	X1FFS5	CHILD ASTHMA	PPP1R13L	Wald ratio	1	-0.324007	0.23175	0.162086	-0.778238	0.130223	0.723245	0.459215	1.13908
eqtl-a-ENSG00000104884	X1FFS5	CHILD ASTHMA	ERCC2	Wald ratio	1	0.0308022	0.0752396	0.682255	-0.116667	0.178272	1.03128	0.889881	1.19515
eqtl-a-ENSG00000104885	X1FFS5	CHILD ASTHMA	DOT1L	Wald ratio	1	0.0324968	0.188359	0.863024	-0.336686	0.40168	1.03303	0.714133	1.49433
eqtl-a-ENSG00000104886	X1FFS5	CHILD ASTHMA	PLEKHJ1	Wald ratio	1	-0.0214138	0.0650307	0.741938	-0.148874	0.106046	0.978814	0.861678	1.11187
eqtl-a-ENSG00000104889	X1FFS5	CHILD ASTHMA	RNASEH2A	Inverse variance weighted	2	0.126402	0.0810062	0.118666	-0.0323702	0.285174	1.13474	0.968148	1.32999
eqtl-a-ENSG00000104892	X1FFS5	CHILD ASTHMA	KLC3	Wald ratio	1	-0.0534879	0.0579265	0.355812	-0.167024	0.0600481	0.947917	0.846179	1.06189
eqtl-a-ENSG00000104894	X1FFS5	CHILD ASTHMA	CD37	MR Egger	3	-0.502744	0.2854	0.328699	-1.06213	0.0566394	0.604868	0.345719	1.05827
eqtl-a-ENSG00000104894	X1FFS5	CHILD ASTHMA	CD37	Weighted median	3	-0.0451742	0.0509099	0.374898	-0.144958	0.0546093	0.955831	0.865059	1.05613
eqtl-a-ENSG00000104894	X1FFS5	CHILD ASTHMA	CD37	Inverse variance weighted	3	-0.0378122	0.0593599	0.524125	-0.154158	0.0785332	0.962894	0.857137	1.0817
eqtl-a-ENSG00000104894	X1FFS5	CHILD ASTHMA	CD37	Simple mode	3	0.100098	0.127278	0.513989	-0.149367	0.349564	1.10528	0.861253	1.41845
eqtl-a-ENSG00000104894	X1FFS5	CHILD ASTHMA	CD37	Weighted mode	3	-0.0680624	0.0512206	0.315241	-0.168455	0.03233	0.934202	0.84497	1.03286
eqtl-a-ENSG00000104899	X1FFS5	CHILD ASTHMA	AMH	Wald ratio	1	0.00570014	0.0507887	0.910639	-0.0938457	0.105246	1.00572	0.910423	1.11098
eqtl-a-ENSG00000104918	X1FFS5	CHILD ASTHMA	RETN	MR Egger	4	0.0869233	0.34809	0.826115	-0.595334	0.76918	1.09081	0.551378	2.158
eqtl-a-ENSG00000104918	X1FFS5	CHILD ASTHMA	RETN	Weighted median	4	0.15077	0.12107	0.213016	-0.0865269	0.388067	1.16273	0.917111	1.47413
eqtl-a-ENSG00000104918	X1FFS5	CHILD ASTHMA	RETN	Inverse variance weighted	4	0.141201	0.10061	0.160481	-0.0559937	0.338396	1.15166	0.945545	1.4027
eqtl-a-ENSG00000104918	X1FFS5	CHILD ASTHMA	RETN	Simple mode	4	0.0643494	0.167059	0.725784	-0.263086	0.391785	1.06646	0.768676	1.47962
eqtl-a-ENSG00000104918	X1FFS5	CHILD ASTHMA	RETN	Weighted mode	4	0.167191	0.146685	0.337135	-0.120312	0.454694	1.18198	0.886644	1.57569
eqtl-a-ENSG00000104921	X1FFS5	CHILD ASTHMA	FCER2	Inverse variance weighted	2	0.0169526	0.0875957	0.846542	-0.154735	0.18864	1.0171	0.856642	1.20761
eqtl-a-ENSG00000104951	X1FFS5	CHILD ASTHMA	IL4I1	Wald ratio	1	0.190493	0.224357	0.395847	-0.249246	0.630232	1.20985	0.779388	1.87805
eqtl-a-ENSG00000104964	X1FFS5	CHILD ASTHMA	TLE5	Wald ratio	1	-0.321496	0.235825	0.172792	-0.783712	0.14072	0.725063	0.456707	1.1511
eqtl-a-ENSG00000104972	X1FFS5	CHILD ASTHMA	LILRB1	MR Egger	5	-0.0899046	0.05454	0.197827	-0.196803	0.0169938	0.914018	0.821352	1.01714
eqtl-a-ENSG00000104972	X1FFS5	CHILD ASTHMA	LILRB1	Weighted median	5	-0.0293526	0.0312059	0.346904	-0.0905161	0.0318109	0.971074	0.91346	1.03232
eqtl-a-ENSG00000104972	X1FFS5	CHILD ASTHMA	LILRB1	Inverse variance weighted	5	-0.0188245	0.0380469	0.620761	-0.0933964	0.0557473	0.981352	0.910832	1.05733
eqtl-a-ENSG00000104972	X1FFS5	CHILD ASTHMA	LILRB1	Simple mode	5	0.0692213	0.0653351	0.349117	-0.0588355	0.197278	1.07167	0.942862	1.21808
eqtl-a-ENSG00000104972	X1FFS5	CHILD ASTHMA	LILRB1	Weighted mode	5	-0.0276251	0.0305287	0.416698	-0.0874614	0.0322112	0.972753	0.916254	1.03274
eqtl-a-ENSG00000104974	X1FFS5	CHILD ASTHMA	LILRA1	MR Egger	4	-0.025081	0.0673222	0.745257	-0.157033	0.106871	0.975231	0.854676	1.11279
eqtl-a-ENSG00000104974	X1FFS5	CHILD ASTHMA	LILRA1	Weighted median	4	0.0298475	0.0485695	0.538864	-0.0653488	0.125044	1.0303	0.936741	1.1332
eqtl-a-ENSG00000104974	X1FFS5	CHILD ASTHMA	LILRA1	Inverse variance weighted	4	0.0460299	0.0470488	0.327905	-0.0461858	0.138246	1.04711	0.954865	1.14826
eqtl-a-ENSG00000104974	X1FFS5	CHILD ASTHMA	LILRA1	Simple mode	4	0.0316621	0.071065	0.686121	-0.107625	0.17095	1.03217	0.897964	1.18643
eqtl-a-ENSG00000104974	X1FFS5	CHILD ASTHMA	LILRA1	Weighted mode	4	0.0296141	0.0529095	0.614747	-0.0740885	0.133317	1.03006	0.92859	1.14261
eqtl-a-ENSG00000105146	X1FFS5	CHILD ASTHMA	AURKC	Inverse variance weighted	2	0.0711276	0.10987	0.517385	-0.144217	0.286472	1.07372	0.8657	1.33172
eqtl-a-ENSG00000105173	X1FFS5	CHILD ASTHMA	CCNE1	Wald ratio	1	0.0653682	0.112235	0.560282	-0.154612	0.285348	1.06755	0.856748	1.33023
eqtl-a-ENSG00000105193	X1FFS5	CHILD ASTHMA	RPS16	Wald ratio	1	-0.00864261	0.0740973	0.907146	-0.153873	0.136588	0.991395	0.857381	1.14636
eqtl-a-ENSG00000105204	X1FFS5	CHILD ASTHMA	DYRK1B	Wald ratio	1	0.0958413	0.106603	0.368626	-0.1131	0.304783	1.10058	0.893061	1.35633
eqtl-a-ENSG00000105205	X1FFS5	CHILD ASTHMA	CLC	Wald ratio	1	0.152995	0.235365	0.515671	-0.308321	0.614311	1.16532	0.73468	1.84838
eqtl-a-ENSG00000105220	X1FFS5	CHILD ASTHMA	GPI	Inverse variance weighted	2	0.0971405	0.133335	0.46628	-0.164196	0.358477	1.10202	0.848576	1.43115
eqtl-a-ENSG00000105221	X1FFS5	CHILD ASTHMA	AKT2	Wald ratio	1	-0.243556	0.150873	0.106461	-0.539267	0.0521558	0.783836	0.583175	1.05354
eqtl-a-ENSG00000105281	X1FFS5	CHILD ASTHMA	SLC1A5	Inverse variance weighted	2	-0.00899502	0.0615369	0.883785	-0.129607	0.111617	0.991045	0.87844	1.11808
eqtl-a-ENSG00000105287	X1FFS5	CHILD ASTHMA	PRKD2	MR Egger	3	-0.0832796	0.230329	0.779129	-0.534725	0.368166	0.920094	0.585831	1.44508
eqtl-a-ENSG00000105287	X1FFS5	CHILD ASTHMA	PRKD2	Weighted median	3	-0.0288406	0.0428524	0.500933	-0.112831	0.05515	0.971571	0.893301	1.0567
eqtl-a-ENSG00000105287	X1FFS5	CHILD ASTHMA	PRKD2	Inverse variance weighted	3	-0.027111	0.0409057	0.507478	-0.107286	0.0530641	0.973253	0.898269	1.0545
eqtl-a-ENSG00000105287	X1FFS5	CHILD ASTHMA	PRKD2	Simple mode	3	-0.0362142	0.0532651	0.566719	-0.140614	0.0681855	0.964434	0.868825	1.07056
eqtl-a-ENSG00000105287	X1FFS5	CHILD ASTHMA	PRKD2	Weighted mode	3	-0.0295911	0.0486114	0.604634	-0.124869	0.0656871	0.970842	0.882612	1.06789
eqtl-a-ENSG00000105355	X1FFS5	CHILD ASTHMA	PLIN3	Inverse variance weighted	2	-0.109317	0.0927149	0.238372	-0.291038	0.0724043	0.896446	0.747487	1.07509
eqtl-a-ENSG00000105372	X1FFS5	CHILD ASTHMA	RPS19	Wald ratio	1	0.0410114	0.124476	0.741799	-0.202962	0.284984	1.04186	0.81631	1.32974
eqtl-a-ENSG00000105379	X1FFS5	CHILD ASTHMA	ETFB	MR Egger	3	-0.0713885	0.578588	0.921846	-1.20542	1.06264	0.9311	0.299566	2.89401
eqtl-a-ENSG00000105379	X1FFS5	CHILD ASTHMA	ETFB	Weighted median	3	-0.0248368	0.0569527	0.662768	-0.136464	0.0867905	0.975469	0.872438	1.09067
eqtl-a-ENSG00000105379	X1FFS5	CHILD ASTHMA	ETFB	Inverse variance weighted	3	0.00100257	0.0802304	0.99003	-0.156249	0.158254	1.001	0.855346	1.17146
eqtl-a-ENSG00000105379	X1FFS5	CHILD ASTHMA	ETFB	Simple mode	3	-0.0629623	0.0773628	0.501213	-0.214593	0.0886687	0.938979	0.806869	1.09272
eqtl-a-ENSG00000105379	X1FFS5	CHILD ASTHMA	ETFB	Weighted mode	3	-0.0362196	0.0677095	0.646213	-0.16893	0.0964911	0.964428	0.844568	1.1013
eqtl-a-ENSG00000105383	X1FFS5	CHILD ASTHMA	CD33	Inverse variance weighted	2	0.00542753	0.0709944	0.939061	-0.133722	0.144577	1.00544	0.874834	1.15555
eqtl-a-ENSG00000105397	X1FFS5	CHILD ASTHMA	TYK2	Inverse variance weighted	2	0.0926909	0.0553094	0.0937653	-0.0157155	0.201097	1.09712	0.984407	1.22274
eqtl-a-ENSG00000105401	X1FFS5	CHILD ASTHMA	CDC37	Wald ratio	1	-0.00704557	0.092396	0.939217	-0.188142	0.174051	0.992979	0.828497	1.19012
eqtl-a-ENSG00000105443	X1FFS5	CHILD ASTHMA	CYTH2	Wald ratio	1	-0.066044	0.058417	0.258239	-0.180541	0.0484532	0.93609	0.834818	1.04965
eqtl-a-ENSG00000105464	X1FFS5	CHILD ASTHMA	GRIN2D	Wald ratio	1	-0.209217	0.203837	0.304705	-0.608737	0.190303	0.811219	0.544038	1.20962
eqtl-a-ENSG00000105472	X1FFS5	CHILD ASTHMA	CLEC11A	Inverse variance weighted	2	-0.0465837	0.0430084	0.27875	-0.13088	0.0377127	0.954485	0.877323	1.03843
eqtl-a-ENSG00000105486	X1FFS5	CHILD ASTHMA	LIG1	Inverse variance weighted	2	0.0473524	0.0690771	0.493028	-0.0880387	0.182743	1.04849	0.915725	1.20051
eqtl-a-ENSG00000105492	X1FFS5	CHILD ASTHMA	SIGLEC6	Wald ratio	1	0.184763	0.0960453	0.0543907	-0.00348533	0.373012	1.20293	0.996521	1.4521
eqtl-a-ENSG00000105501	X1FFS5	CHILD ASTHMA	SIGLEC5	MR Egger	5	-0.0199442	0.0526203	0.729907	-0.12308	0.0831916	0.980253	0.884193	1.08675
eqtl-a-ENSG00000105501	X1FFS5	CHILD ASTHMA	SIGLEC5	Weighted median	5	-0.020986	0.0386243	0.586897	-0.0966896	0.0547175	0.979233	0.907838	1.05624
eqtl-a-ENSG00000105501	X1FFS5	CHILD ASTHMA	SIGLEC5	Inverse variance weighted	5	-0.0280891	0.0361791	0.437518	-0.0990002	0.042822	0.972302	0.905742	1.04375
eqtl-a-ENSG00000105501	X1FFS5	CHILD ASTHMA	SIGLEC5	Simple mode	5	-0.00242254	0.0537217	0.966194	-0.107717	0.102872	0.99758	0.897882	1.10835
eqtl-a-ENSG00000105501	X1FFS5	CHILD ASTHMA	SIGLEC5	Weighted mode	5	-0.0239164	0.0390682	0.573513	-0.10049	0.0526572	0.976367	0.904394	1.05407
eqtl-a-ENSG00000105552	X1FFS5	CHILD ASTHMA	BCAT2	Inverse variance weighted	2	-0.0155106	0.0520833	0.765852	-0.117594	0.0865726	0.984609	0.889057	1.09043
eqtl-a-ENSG00000105609	X1FFS5	CHILD ASTHMA	LILRB5	Inverse variance weighted	2	0.145368	0.114401	0.203837	-0.0788567	0.369593	1.15647	0.924172	1.44715
eqtl-a-ENSG00000105618	X1FFS5	CHILD ASTHMA	PRPF31	MR Egger	3	-0.0917457	0.0528856	0.332897	-0.195401	0.0119101	0.912337	0.822504	1.01198
eqtl-a-ENSG00000105618	X1FFS5	CHILD ASTHMA	PRPF31	Weighted median	3	-0.0330115	0.0361038	0.360532	-0.103775	0.0377519	0.967527	0.901428	1.03847
eqtl-a-ENSG00000105618	X1FFS5	CHILD ASTHMA	PRPF31	Inverse variance weighted	3	-0.0253532	0.0460901	0.582265	-0.11569	0.0649834	0.974966	0.890752	1.06714
eqtl-a-ENSG00000105618	X1FFS5	CHILD ASTHMA	PRPF31	Simple mode	3	-0.0686627	0.0848911	0.503532	-0.235049	0.0977238	0.933642	0.790532	1.10266
eqtl-a-ENSG00000105618	X1FFS5	CHILD ASTHMA	PRPF31	Weighted mode	3	-0.0334679	0.035231	0.4424	-0.102521	0.0355849	0.967086	0.90256	1.03623
eqtl-a-ENSG00000105639	X1FFS5	CHILD ASTHMA	JAK3	Wald ratio	1	-0.00509405	0.238347	0.982949	-0.472254	0.462066	0.994919	0.623595	1.58735
eqtl-a-ENSG00000105640	X1FFS5	CHILD ASTHMA	RPL18A	Wald ratio	1	-0.272113	0.369235	0.461143	-0.995813	0.451587	0.761768	0.369423	1.5708
eqtl-a-ENSG00000105641	X1FFS5	CHILD ASTHMA	SLC5A5	Wald ratio	1	-0.178285	0.214203	0.40523	-0.598122	0.241553	0.836704	0.549843	1.27322
eqtl-a-ENSG00000105662	X1FFS5	CHILD ASTHMA	CRTC1	Wald ratio	1	0.24165	0.451443	0.592454	-0.643179	1.12648	1.27335	0.525619	3.08478
eqtl-a-ENSG00000105672	X1FFS5	CHILD ASTHMA	ETV2	Wald ratio	1	-0.184492	0.166883	0.268935	-0.511583	0.142598	0.831526	0.599546	1.15327
eqtl-a-ENSG00000105695	X1FFS5	CHILD ASTHMA	MAG	Wald ratio	1	0.204413	0.137872	0.138174	-0.0658168	0.474642	1.2268	0.936302	1.60744
eqtl-a-ENSG00000105707	X1FFS5	CHILD ASTHMA	HPN	Wald ratio	1	0.256594	0.240509	0.286026	-0.214803	0.727991	1.29252	0.8067	2.07091
eqtl-a-ENSG00000105784	X1FFS5	CHILD ASTHMA	RUNDC3B	MR Egger	3	0.204019	0.282342	0.601648	-0.349371	0.757408	1.22632	0.705132	2.13274
eqtl-a-ENSG00000105784	X1FFS5	CHILD ASTHMA	RUNDC3B	Weighted median	3	-0.0689043	0.0584006	0.238058	-0.183369	0.0455609	0.933416	0.832461	1.04661
eqtl-a-ENSG00000105784	X1FFS5	CHILD ASTHMA	RUNDC3B	Inverse variance weighted	3	-0.0763536	0.0553875	0.168038	-0.184913	0.0322059	0.926489	0.831177	1.03273
eqtl-a-ENSG00000105784	X1FFS5	CHILD ASTHMA	RUNDC3B	Simple mode	3	-0.143437	0.100904	0.291075	-0.34121	0.0543357	0.866375	0.71091	1.05584
eqtl-a-ENSG00000105784	X1FFS5	CHILD ASTHMA	RUNDC3B	Weighted mode	3	-0.0501231	0.0627749	0.508353	-0.173162	0.0729157	0.951112	0.841001	1.07564
eqtl-a-ENSG00000105810	X1FFS5	CHILD ASTHMA	CDK6	Wald ratio	1	0.39486	0.243082	0.104293	-0.0815813	0.871302	1.48418	0.921658	2.39002
eqtl-a-ENSG00000105835	X1FFS5	CHILD ASTHMA	NAMPT	Inverse variance weighted	2	-0.0205606	0.132155	0.876364	-0.279584	0.238463	0.979649	0.756098	1.2693
eqtl-a-ENSG00000105851	X1FFS5	CHILD ASTHMA	PIK3CG	Wald ratio	1	0.0361237	0.118971	0.761407	-0.19706	0.269308	1.03678	0.821141	1.30906
eqtl-a-ENSG00000105854	X1FFS5	CHILD ASTHMA	PON2	MR Egger	4	-0.12435	0.0991136	0.336364	-0.318612	0.069913	0.883071	0.727157	1.07241
eqtl-a-ENSG00000105854	X1FFS5	CHILD ASTHMA	PON2	Weighted median	4	0.018879	0.0497138	0.704128	-0.07856	0.116318	1.01906	0.924447	1.12335
eqtl-a-ENSG00000105854	X1FFS5	CHILD ASTHMA	PON2	Inverse variance weighted	4	0.00423498	0.0496744	0.932059	-0.0931268	0.101597	1.00424	0.911078	1.10694
eqtl-a-ENSG00000105854	X1FFS5	CHILD ASTHMA	PON2	Simple mode	4	0.121599	0.120849	0.388446	-0.115266	0.358464	1.1293	0.891129	1.43113
eqtl-a-ENSG00000105854	X1FFS5	CHILD ASTHMA	PON2	Weighted mode	4	-0.0594719	0.0558963	0.365388	-0.169029	0.0500848	0.942262	0.844485	1.05136
eqtl-a-ENSG00000105953	X1FFS5	CHILD ASTHMA	OGDH	Wald ratio	1	-0.064582	0.103926	0.53432	-0.268276	0.139112	0.937459	0.764697	1.14925
eqtl-a-ENSG00000105997	X1FFS5	CHILD ASTHMA	HOXA3	Inverse variance weighted	2	-0.218826	0.111781	0.0502724	-0.437917	0.000263952	0.803461	0.645379	1.00026
eqtl-a-ENSG00000106004	X1FFS5	CHILD ASTHMA	HOXA5	MR Egger	3	-0.114507	0.146046	0.576688	-0.400756	0.171743	0.891806	0.669813	1.18737
eqtl-a-ENSG00000106004	X1FFS5	CHILD ASTHMA	HOXA5	Weighted median	3	-0.0929869	0.0489064	0.0572597	-0.188844	0.00286967	0.911205	0.827916	1.00287
eqtl-a-ENSG00000106004	X1FFS5	CHILD ASTHMA	HOXA5	Inverse variance weighted	3	-0.0952868	0.0462959	0.03957	-0.186027	-0.0045467	0.909112	0.830251	0.995464
eqtl-a-ENSG00000106004	X1FFS5	CHILD ASTHMA	HOXA5	Simple mode	3	-0.0584854	0.0701525	0.492166	-0.195984	0.0790136	0.943192	0.822025	1.08222
eqtl-a-ENSG00000106004	X1FFS5	CHILD ASTHMA	HOXA5	Weighted mode	3	-0.0767354	0.0535456	0.288222	-0.181685	0.028214	0.926135	0.833864	1.02862
eqtl-a-ENSG00000106018	X1FFS5	CHILD ASTHMA	VIPR2	Wald ratio	1	0.0471363	0.0838646	0.574081	-0.117238	0.211511	1.04826	0.889373	1.23554
eqtl-a-ENSG00000106069	X1FFS5	CHILD ASTHMA	CHN2	MR Egger	5	-0.067419	0.0661886	0.383387	-0.197149	0.0623107	0.934803	0.821069	1.06429
eqtl-a-ENSG00000106069	X1FFS5	CHILD ASTHMA	CHN2	Weighted median	5	-0.0300701	0.0433294	0.487689	-0.114996	0.0548554	0.970377	0.89137	1.05639
eqtl-a-ENSG00000106069	X1FFS5	CHILD ASTHMA	CHN2	Inverse variance weighted	5	-0.0329947	0.0390487	0.398132	-0.10953	0.0435407	0.967544	0.896255	1.0445
eqtl-a-ENSG00000106069	X1FFS5	CHILD ASTHMA	CHN2	Simple mode	5	-0.0315695	0.0671826	0.662896	-0.163247	0.100108	0.968924	0.849381	1.10529
eqtl-a-ENSG00000106069	X1FFS5	CHILD ASTHMA	CHN2	Weighted mode	5	-0.0301538	0.0467582	0.554123	-0.1218	0.0614923	0.970296	0.885326	1.06342
eqtl-a-ENSG00000106070	X1FFS5	CHILD ASTHMA	GRB10	Inverse variance weighted	2	-0.0173344	0.0547652	0.751606	-0.124674	0.0900054	0.982815	0.882784	1.09418
eqtl-a-ENSG00000106089	X1FFS5	CHILD ASTHMA	STX1A	Wald ratio	1	0.137833	0.108382	0.203468	-0.0745957	0.350261	1.14778	0.928119	1.41944
eqtl-a-ENSG00000106100	X1FFS5	CHILD ASTHMA	NOD1	Inverse variance weighted	2	-0.0100971	0.0915294	0.91216	-0.189495	0.169301	0.989954	0.827377	1.18448
eqtl-a-ENSG00000106105	X1FFS5	CHILD ASTHMA	GARS1	MR Egger	3	1.63256	0.855117	0.307168	-0.0434724	3.30858	5.11694	0.957459	27.3464
eqtl-a-ENSG00000106105	X1FFS5	CHILD ASTHMA	GARS1	Weighted median	3	0.0539703	0.129884	0.677755	-0.200602	0.308542	1.05545	0.818238	1.36144
eqtl-a-ENSG00000106105	X1FFS5	CHILD ASTHMA	GARS1	Inverse variance weighted	3	0.060346	0.17324	0.727587	-0.279205	0.399897	1.0622	0.756385	1.49167
eqtl-a-ENSG00000106105	X1FFS5	CHILD ASTHMA	GARS1	Simple mode	3	-0.42019	0.380883	0.384929	-1.16672	0.32634	0.656922	0.311387	1.38589
eqtl-a-ENSG00000106105	X1FFS5	CHILD ASTHMA	GARS1	Weighted mode	3	0.185706	0.137091	0.308272	-0.0829917	0.454403	1.20407	0.920359	1.57523
eqtl-a-ENSG00000106113	X1FFS5	CHILD ASTHMA	CRHR2	Wald ratio	1	-0.0287356	0.111412	0.796468	-0.247104	0.189632	0.971673	0.78106	1.20881
eqtl-a-ENSG00000106123	X1FFS5	CHILD ASTHMA	EPHB6	MR Egger	3	-0.0535566	0.19039	0.825431	-0.426722	0.319609	0.947852	0.652645	1.37659
eqtl-a-ENSG00000106123	X1FFS5	CHILD ASTHMA	EPHB6	Weighted median	3	-0.0511796	0.0691785	0.459409	-0.18677	0.0844102	0.950108	0.829635	1.08808
eqtl-a-ENSG00000106123	X1FFS5	CHILD ASTHMA	EPHB6	Inverse variance weighted	3	-0.0521394	0.065148	0.423524	-0.17983	0.0755508	0.949197	0.835413	1.07848
eqtl-a-ENSG00000106123	X1FFS5	CHILD ASTHMA	EPHB6	Simple mode	3	-0.0475414	0.0893706	0.647932	-0.222708	0.127625	0.953571	0.800349	1.13613
eqtl-a-ENSG00000106123	X1FFS5	CHILD ASTHMA	EPHB6	Weighted mode	3	-0.0502494	0.0717034	0.555988	-0.190788	0.0902892	0.950992	0.826308	1.09449
eqtl-a-ENSG00000106144	X1FFS5	CHILD ASTHMA	CASP2	Inverse variance weighted	2	-0.0811755	0.117139	0.488318	-0.310767	0.148416	0.922032	0.732885	1.16
eqtl-a-ENSG00000106211	X1FFS5	CHILD ASTHMA	HSPB1	Wald ratio	1	-0.057307	0.175429	0.743919	-0.401147	0.286533	0.944304	0.669552	1.3318
eqtl-a-ENSG00000106236	X1FFS5	CHILD ASTHMA	NPTX2	Inverse variance weighted	2	0.0120758	0.164086	0.941333	-0.309532	0.333684	1.01215	0.73379	1.3961
eqtl-a-ENSG00000106268	X1FFS5	CHILD ASTHMA	NUDT1	Wald ratio	1	-0.00786215	0.0553771	0.8871	-0.116401	0.100677	0.992169	0.890118	1.10592
eqtl-a-ENSG00000106327	X1FFS5	CHILD ASTHMA	TFR2	Wald ratio	1	0.000561884	0.134861	0.996676	-0.263765	0.264889	1.00056	0.768154	1.30329
eqtl-a-ENSG00000106333	X1FFS5	CHILD ASTHMA	PCOLCE	Wald ratio	1	0.0852715	0.169257	0.614403	-0.246472	0.417015	1.08901	0.781553	1.51743
eqtl-a-ENSG00000106348	X1FFS5	CHILD ASTHMA	IMPDH1	Inverse variance weighted	2	-0.0715165	0.08031	0.373195	-0.228924	0.0858912	0.930981	0.795389	1.08969
eqtl-a-ENSG00000106366	X1FFS5	CHILD ASTHMA	SERPINE1	Wald ratio	1	-0.106541	0.171826	0.535223	-0.443319	0.230237	0.898938	0.641902	1.2589
eqtl-a-ENSG00000106415	X1FFS5	CHILD ASTHMA	GLCCI1	Inverse variance weighted	2	0.159315	0.15051	0.28983	-0.135686	0.454315	1.17271	0.873117	1.57509
eqtl-a-ENSG00000106546	X1FFS5	CHILD ASTHMA	AHR	MR Egger	3	0.0443431	0.0707653	0.643642	-0.0943569	0.183043	1.04534	0.909958	1.20087
eqtl-a-ENSG00000106546	X1FFS5	CHILD ASTHMA	AHR	Weighted median	3	0.0378065	0.0437841	0.387876	-0.0480103	0.123623	1.03853	0.953124	1.13159
eqtl-a-ENSG00000106546	X1FFS5	CHILD ASTHMA	AHR	Inverse variance weighted	3	0.0262547	0.0422661	0.534483	-0.0565868	0.109096	1.0266	0.944984	1.11527
eqtl-a-ENSG00000106546	X1FFS5	CHILD ASTHMA	AHR	Simple mode	3	0.0374082	0.0593768	0.593066	-0.0789704	0.153787	1.03812	0.924067	1.16624
eqtl-a-ENSG00000106546	X1FFS5	CHILD ASTHMA	AHR	Weighted mode	3	0.0400423	0.0472977	0.486364	-0.0526612	0.132746	1.04085	0.948701	1.14196
eqtl-a-ENSG00000106571	X1FFS5	CHILD ASTHMA	GLI3	Wald ratio	1	-0.0350569	0.136813	0.797766	-0.303211	0.233097	0.96555	0.738443	1.2625
eqtl-a-ENSG00000106588	X1FFS5	CHILD ASTHMA	PSMA2	Wald ratio	1	-0.0717064	0.0854323	0.401281	-0.239154	0.0957409	0.930804	0.787294	1.10047
eqtl-a-ENSG00000106605	X1FFS5	CHILD ASTHMA	BLVRA	MR Egger	4	-0.0891592	0.0956264	0.449574	-0.276587	0.0982686	0.9147	0.758368	1.10326
eqtl-a-ENSG00000106605	X1FFS5	CHILD ASTHMA	BLVRA	Weighted median	4	-0.0754803	0.0380146	0.0470825	-0.149989	-0.000971543	0.927298	0.860717	0.999029
eqtl-a-ENSG00000106605	X1FFS5	CHILD ASTHMA	BLVRA	Inverse variance weighted	4	-0.0710482	0.0348148	0.0412758	-0.139285	-0.00281125	0.931417	0.86998	0.997193
eqtl-a-ENSG00000106605	X1FFS5	CHILD ASTHMA	BLVRA	Simple mode	4	-0.0912943	0.0484273	0.155894	-0.186212	0.00362313	0.912749	0.830098	1.00363
eqtl-a-ENSG00000106605	X1FFS5	CHILD ASTHMA	BLVRA	Weighted mode	4	-0.0791908	0.0423616	0.158348	-0.16222	0.00383804	0.923864	0.850254	1.00385
eqtl-a-ENSG00000106615	X1FFS5	CHILD ASTHMA	RHEB	Wald ratio	1	0.0522594	0.166924	0.754225	-0.274912	0.379431	1.05365	0.759639	1.46145
eqtl-a-ENSG00000106617	X1FFS5	CHILD ASTHMA	PRKAG2	MR Egger	3	-0.0430919	0.147673	0.819249	-0.332531	0.246347	0.957823	0.717107	1.27934
eqtl-a-ENSG00000106617	X1FFS5	CHILD ASTHMA	PRKAG2	Weighted median	3	0.0428557	0.058841	0.466411	-0.0724726	0.158184	1.04379	0.930091	1.17138
eqtl-a-ENSG00000106617	X1FFS5	CHILD ASTHMA	PRKAG2	Inverse variance weighted	3	0.0495512	0.0655999	0.450036	-0.0790246	0.178127	1.0508	0.924017	1.19498
eqtl-a-ENSG00000106617	X1FFS5	CHILD ASTHMA	PRKAG2	Simple mode	3	0.144588	0.116542	0.340528	-0.0838343	0.37301	1.15556	0.919584	1.4521
eqtl-a-ENSG00000106617	X1FFS5	CHILD ASTHMA	PRKAG2	Weighted mode	3	0.0190028	0.0633141	0.792396	-0.105093	0.143098	1.01918	0.900241	1.15384
eqtl-a-ENSG00000106624	X1FFS5	CHILD ASTHMA	AEBP1	Wald ratio	1	-0.0408234	0.0686272	0.551938	-0.175333	0.0936859	0.959999	0.839178	1.09821
eqtl-a-ENSG00000106628	X1FFS5	CHILD ASTHMA	POLD2	Wald ratio	1	-0.00908363	0.203857	0.964459	-0.408644	0.390477	0.990958	0.664551	1.47769
eqtl-a-ENSG00000106633	X1FFS5	CHILD ASTHMA	GCK	Wald ratio	1	-0.03925	0.138561	0.77697	-0.310829	0.232329	0.96151	0.732839	1.26153
eqtl-a-ENSG00000106682	X1FFS5	CHILD ASTHMA	EIF4H	Wald ratio	1	-0.100041	0.118527	0.39865	-0.332354	0.132272	0.9048	0.717233	1.14142
eqtl-a-ENSG00000106683	X1FFS5	CHILD ASTHMA	LIMK1	MR Egger	3	0.0818806	0.135789	0.654557	-0.184267	0.348028	1.08533	0.831714	1.41627
eqtl-a-ENSG00000106683	X1FFS5	CHILD ASTHMA	LIMK1	Weighted median	3	0.0506403	0.0364869	0.165167	-0.0208741	0.122155	1.05194	0.979342	1.12993
eqtl-a-ENSG00000106683	X1FFS5	CHILD ASTHMA	LIMK1	Inverse variance weighted	3	0.0493745	0.0368706	0.180528	-0.0228918	0.121641	1.05061	0.977368	1.12935
eqtl-a-ENSG00000106683	X1FFS5	CHILD ASTHMA	LIMK1	Simple mode	3	0.0624156	0.0577189	0.39258	-0.0507135	0.175545	1.0644	0.950551	1.1919
eqtl-a-ENSG00000106683	X1FFS5	CHILD ASTHMA	LIMK1	Weighted mode	3	0.0553111	0.0394342	0.29581	-0.02198	0.132602	1.05687	0.97826	1.1418
eqtl-a-ENSG00000106692	X1FFS5	CHILD ASTHMA	FKTN	Wald ratio	1	0.0782664	0.111394	0.482299	-0.140066	0.296598	1.08141	0.869301	1.34527
eqtl-a-ENSG00000106714	X1FFS5	CHILD ASTHMA	CNTNAP3	Wald ratio	1	0.010851	0.153449	0.943625	-0.28991	0.311612	1.01091	0.748331	1.36562
eqtl-a-ENSG00000106799	X1FFS5	CHILD ASTHMA	TGFBR1	Inverse variance weighted	2	-0.0185559	0.075103	0.804853	-0.165758	0.128646	0.981615	0.847251	1.13729
eqtl-a-ENSG00000106804	X1FFS5	CHILD ASTHMA	C5	MR Egger	5	0.111658	0.129217	0.451086	-0.141608	0.364924	1.11813	0.867962	1.4404
eqtl-a-ENSG00000106804	X1FFS5	CHILD ASTHMA	C5	Weighted median	5	-0.0326779	0.067294	0.627251	-0.164574	0.0992183	0.96785	0.848255	1.10431
eqtl-a-ENSG00000106804	X1FFS5	CHILD ASTHMA	C5	Inverse variance weighted	5	-0.04597	0.0578462	0.426792	-0.159349	0.0674086	0.955071	0.852699	1.06973
eqtl-a-ENSG00000106804	X1FFS5	CHILD ASTHMA	C5	Simple mode	5	-0.0428835	0.0830195	0.632717	-0.205602	0.119835	0.958023	0.814157	1.12731
eqtl-a-ENSG00000106804	X1FFS5	CHILD ASTHMA	C5	Weighted mode	5	-0.0271615	0.0746168	0.734274	-0.17341	0.119087	0.973204	0.840793	1.12647
eqtl-a-ENSG00000106952	X1FFS5	CHILD ASTHMA	TNFSF8	MR Egger	3	0.0163325	0.091703	0.887793	-0.163405	0.19607	1.01647	0.849247	1.21661
eqtl-a-ENSG00000106952	X1FFS5	CHILD ASTHMA	TNFSF8	Weighted median	3	0.0111341	0.047738	0.81558	-0.0824323	0.104701	1.0112	0.920874	1.11038
eqtl-a-ENSG00000106952	X1FFS5	CHILD ASTHMA	TNFSF8	Inverse variance weighted	3	0.0063452	0.0454687	0.889015	-0.0827734	0.0954638	1.00637	0.92056	1.10017
eqtl-a-ENSG00000106952	X1FFS5	CHILD ASTHMA	TNFSF8	Simple mode	3	0.0539343	0.0872865	0.599627	-0.117147	0.225016	1.05542	0.889454	1.25234
eqtl-a-ENSG00000106952	X1FFS5	CHILD ASTHMA	TNFSF8	Weighted mode	3	0.0130621	0.0466648	0.805839	-0.078401	0.104525	1.01315	0.924594	1.11018
eqtl-a-ENSG00000106976	X1FFS5	CHILD ASTHMA	DNM1	Inverse variance weighted	2	0.142708	0.0939207	0.128649	-0.0413768	0.326792	1.15339	0.959468	1.38651
eqtl-a-ENSG00000106991	X1FFS5	CHILD ASTHMA	ENG	Wald ratio	1	0.00155921	0.0512112	0.975711	-0.0988148	0.101933	1.00156	0.90591	1.10731
eqtl-a-ENSG00000106992	X1FFS5	CHILD ASTHMA	AK1	Wald ratio	1	0.0595207	0.0532286	0.263477	-0.0448073	0.163849	1.06133	0.956182	1.17804
eqtl-a-ENSG00000107014	X1FFS5	CHILD ASTHMA	RLN2	Wald ratio	1	-0.234059	0.143706	0.103369	-0.515724	0.047605	0.791315	0.597068	1.04876
eqtl-a-ENSG00000107077	X1FFS5	CHILD ASTHMA	KDM4C	Inverse variance weighted	2	0.0348731	0.0963048	0.717269	-0.153884	0.223631	1.03549	0.857371	1.25061
eqtl-a-ENSG00000107099	X1FFS5	CHILD ASTHMA	DOCK8	MR Egger	3	-0.492701	0.281789	0.330739	-1.04501	0.0596068	0.610974	0.351689	1.06142
eqtl-a-ENSG00000107099	X1FFS5	CHILD ASTHMA	DOCK8	Weighted median	3	-0.0485899	0.0443544	0.273301	-0.135525	0.0383447	0.952572	0.873258	1.03909
eqtl-a-ENSG00000107099	X1FFS5	CHILD ASTHMA	DOCK8	Inverse variance weighted	3	-0.0424301	0.0506717	0.402394	-0.141747	0.0568865	0.958457	0.867841	1.05854
eqtl-a-ENSG00000107099	X1FFS5	CHILD ASTHMA	DOCK8	Simple mode	3	-0.0885834	0.0729536	0.348572	-0.231573	0.0544057	0.915227	0.793285	1.05591
eqtl-a-ENSG00000107099	X1FFS5	CHILD ASTHMA	DOCK8	Weighted mode	3	-0.0522336	0.0490797	0.398698	-0.14843	0.0439625	0.949107	0.862061	1.04494
eqtl-a-ENSG00000107140	X1FFS5	CHILD ASTHMA	TESK1	Wald ratio	1	0.190618	0.295787	0.519288	-0.389124	0.770359	1.21	0.67765	2.16054
eqtl-a-ENSG00000107147	X1FFS5	CHILD ASTHMA	KCNT1	Wald ratio	1	-0.0248587	0.0608566	0.682922	-0.144138	0.0944203	0.975448	0.865769	1.09902
eqtl-a-ENSG00000107262	X1FFS5	CHILD ASTHMA	BAG1	Wald ratio	1	-0.00728795	0.0682346	0.914942	-0.141028	0.126452	0.992739	0.868465	1.13479
eqtl-a-ENSG00000107263	X1FFS5	CHILD ASTHMA	RAPGEF1	MR Egger	3	0.0858628	0.0595899	0.386235	-0.0309334	0.202659	1.08966	0.96954	1.22465
eqtl-a-ENSG00000107263	X1FFS5	CHILD ASTHMA	RAPGEF1	Weighted median	3	0.00779063	0.0318342	0.806669	-0.0546043	0.0701856	1.00782	0.94686	1.07271
eqtl-a-ENSG00000107263	X1FFS5	CHILD ASTHMA	RAPGEF1	Inverse variance weighted	3	0.00149217	0.0355067	0.966479	-0.0681009	0.0710852	1.00149	0.934166	1.07367
eqtl-a-ENSG00000107263	X1FFS5	CHILD ASTHMA	RAPGEF1	Simple mode	3	-0.011539	0.0485429	0.834241	-0.106683	0.0836051	0.988527	0.898811	1.0872
eqtl-a-ENSG00000107263	X1FFS5	CHILD ASTHMA	RAPGEF1	Weighted mode	3	0.0114104	0.032621	0.759897	-0.0525266	0.0753475	1.01148	0.948829	1.07826
eqtl-a-ENSG00000107282	X1FFS5	CHILD ASTHMA	APBA1	Wald ratio	1	0.419375	0.269158	0.11921	-0.108175	0.946925	1.52101	0.897471	2.57777
eqtl-a-ENSG00000107331	X1FFS5	CHILD ASTHMA	ABCA2	Inverse variance weighted	2	-0.0669978	0.0481978	0.164511	-0.161465	0.02747	0.935197	0.850896	1.02785
eqtl-a-ENSG00000107447	X1FFS5	CHILD ASTHMA	DNTT	Inverse variance weighted	2	0.0605146	0.11105	0.585799	-0.157143	0.278172	1.06238	0.854582	1.32071
eqtl-a-ENSG00000107593	X1FFS5	CHILD ASTHMA	PKD2L1	Inverse variance weighted	2	-0.0130708	0.03762	0.728258	-0.0868061	0.0606645	0.987014	0.916855	1.06254
eqtl-a-ENSG00000107611	X1FFS5	CHILD ASTHMA	CUBN	Inverse variance weighted	2	0.126913	0.164071	0.439213	-0.194667	0.448493	1.13532	0.823109	1.56595
eqtl-a-ENSG00000107614	X1FFS5	CHILD ASTHMA	TRDMT1	Inverse variance weighted	2	-0.0472421	0.0881412	0.591971	-0.219999	0.125515	0.953856	0.80252	1.13373
eqtl-a-ENSG00000107643	X1FFS5	CHILD ASTHMA	MAPK8	Inverse variance weighted	2	0.0637691	0.0508575	0.209887	-0.0359117	0.16345	1.06585	0.964725	1.17757
eqtl-a-ENSG00000107736	X1FFS5	CHILD ASTHMA	CDH23	MR Egger	3	0.296319	0.246817	0.442138	-0.187443	0.780081	1.3449	0.829077	2.18165
eqtl-a-ENSG00000107736	X1FFS5	CHILD ASTHMA	CDH23	Weighted median	3	0.00728526	0.0288169	0.800414	-0.0491959	0.0637664	1.00731	0.951995	1.06584
eqtl-a-ENSG00000107736	X1FFS5	CHILD ASTHMA	CDH23	Inverse variance weighted	3	0.00701599	0.0284953	0.805515	-0.0488347	0.0628667	1.00704	0.952339	1.06488
eqtl-a-ENSG00000107736	X1FFS5	CHILD ASTHMA	CDH23	Simple mode	3	-0.0430434	0.043799	0.429347	-0.128889	0.0428026	0.95787	0.879071	1.04373
eqtl-a-ENSG00000107736	X1FFS5	CHILD ASTHMA	CDH23	Weighted mode	3	0.0198889	0.0323831	0.601655	-0.0435819	0.0833598	1.02009	0.957354	1.08693
eqtl-a-ENSG00000107738	X1FFS5	CHILD ASTHMA	VSIR	Inverse variance weighted	2	-0.0694662	0.094527	0.462411	-0.254739	0.115807	0.932892	0.775119	1.12278
eqtl-a-ENSG00000107742	X1FFS5	CHILD ASTHMA	SPOCK2	Inverse variance weighted	2	0.0178309	0.0636048	0.779217	-0.106834	0.142496	1.01799	0.898674	1.15315
eqtl-a-ENSG00000107745	X1FFS5	CHILD ASTHMA	MICU1	Wald ratio	1	-0.0236661	0.0593135	0.689893	-0.139921	0.0925883	0.976612	0.869427	1.09701
eqtl-a-ENSG00000107789	X1FFS5	CHILD ASTHMA	MINPP1	Inverse variance weighted	2	-0.0946303	0.154146	0.539281	-0.396756	0.207496	0.909709	0.672498	1.23059
eqtl-a-ENSG00000107796	X1FFS5	CHILD ASTHMA	ACTA2	MR Egger	8	0.0212107	0.0426805	0.636896	-0.0624431	0.104865	1.02144	0.939466	1.11056
eqtl-a-ENSG00000107796	X1FFS5	CHILD ASTHMA	ACTA2	Weighted median	8	0.00747635	0.0181269	0.680014	-0.0280524	0.0430051	1.0075	0.972337	1.04394
eqtl-a-ENSG00000107796	X1FFS5	CHILD ASTHMA	ACTA2	Inverse variance weighted	8	0.00790528	0.016531	0.632502	-0.0244955	0.0403061	1.00794	0.975802	1.04113
eqtl-a-ENSG00000107796	X1FFS5	CHILD ASTHMA	ACTA2	Simple mode	8	0.023594	0.0361248	0.534532	-0.0472107	0.0943986	1.02387	0.953886	1.099
eqtl-a-ENSG00000107796	X1FFS5	CHILD ASTHMA	ACTA2	Weighted mode	8	0.00758037	0.0177365	0.681935	-0.0271831	0.0423438	1.00761	0.973183	1.04325
eqtl-a-ENSG00000107798	X1FFS5	CHILD ASTHMA	LIPA	MR Egger	5	-0.00501219	0.0952121	0.961326	-0.191628	0.181604	0.995	0.825614	1.19914
eqtl-a-ENSG00000107798	X1FFS5	CHILD ASTHMA	LIPA	Weighted median	5	0.0153737	0.0359108	0.668572	-0.0550114	0.0857589	1.01549	0.946474	1.08954
eqtl-a-ENSG00000107798	X1FFS5	CHILD ASTHMA	LIPA	Inverse variance weighted	5	0.0106604	0.033104	0.747432	-0.0542234	0.0755442	1.01072	0.94722	1.07847
eqtl-a-ENSG00000107798	X1FFS5	CHILD ASTHMA	LIPA	Simple mode	5	0.0274442	0.0453301	0.577564	-0.0614027	0.116291	1.02782	0.940444	1.12332
eqtl-a-ENSG00000107798	X1FFS5	CHILD ASTHMA	LIPA	Weighted mode	5	0.0154966	0.0367441	0.694892	-0.0565219	0.087515	1.01562	0.945046	1.09146
eqtl-a-ENSG00000107960	X1FFS5	CHILD ASTHMA	STN1	Wald ratio	1	0.161438	0.0872742	0.064345	-0.00961918	0.332496	1.1752	0.990427	1.39444
eqtl-a-ENSG00000107968	X1FFS5	CHILD ASTHMA	MAP3K8	Wald ratio	1	0.0133217	0.0592664	0.822153	-0.10284	0.129484	1.01341	0.902271	1.13824
eqtl-a-ENSG00000108039	X1FFS5	CHILD ASTHMA	XPNPEP1	MR Egger	4	-0.117412	0.0913385	0.327382	-0.296435	0.0616117	0.889219	0.743464	1.06355
eqtl-a-ENSG00000108039	X1FFS5	CHILD ASTHMA	XPNPEP1	Weighted median	4	-0.0199142	0.0447456	0.65628	-0.107616	0.0677871	0.980283	0.897973	1.07014
eqtl-a-ENSG00000108039	X1FFS5	CHILD ASTHMA	XPNPEP1	Inverse variance weighted	4	-0.0198978	0.0422093	0.637348	-0.102628	0.0628323	0.980299	0.902463	1.06485
eqtl-a-ENSG00000108039	X1FFS5	CHILD ASTHMA	XPNPEP1	Simple mode	4	-0.172706	0.126695	0.266121	-0.421028	0.0756155	0.841385	0.656371	1.07855
eqtl-a-ENSG00000108039	X1FFS5	CHILD ASTHMA	XPNPEP1	Weighted mode	4	-0.0265372	0.0451012	0.597632	-0.114936	0.0618612	0.973812	0.891424	1.06381
eqtl-a-ENSG00000108055	X1FFS5	CHILD ASTHMA	SMC3	Wald ratio	1	-0.1151	0.164737	0.484747	-0.437983	0.207784	0.891277	0.645337	1.23095
eqtl-a-ENSG00000108091	X1FFS5	CHILD ASTHMA	CCDC6	Inverse variance weighted	2	-0.0117546	0.0868553	0.892347	-0.181991	0.158482	0.988314	0.833609	1.17173
eqtl-a-ENSG00000108100	X1FFS5	CHILD ASTHMA	CCNY	Wald ratio	1	0.0171767	0.138909	0.901589	-0.255084	0.289438	1.01733	0.774851	1.33568
eqtl-a-ENSG00000108107	X1FFS5	CHILD ASTHMA	RPL28	MR Egger	3	0.0221418	0.081166	0.830458	-0.136944	0.181227	1.02239	0.872019	1.19869
eqtl-a-ENSG00000108107	X1FFS5	CHILD ASTHMA	RPL28	Weighted median	3	0.012261	0.0432204	0.776652	-0.0724511	0.0969731	1.01234	0.930111	1.10183
eqtl-a-ENSG00000108107	X1FFS5	CHILD ASTHMA	RPL28	Inverse variance weighted	3	0.0108943	0.0418702	0.794715	-0.0711712	0.0929598	1.01095	0.931302	1.09742
eqtl-a-ENSG00000108107	X1FFS5	CHILD ASTHMA	RPL28	Simple mode	3	0.010624	0.0676515	0.889635	-0.121973	0.143221	1.01068	0.885172	1.15398
eqtl-a-ENSG00000108107	X1FFS5	CHILD ASTHMA	RPL28	Weighted mode	3	0.0125453	0.043405	0.799765	-0.0725285	0.0976191	1.01262	0.930039	1.10254
eqtl-a-ENSG00000108175	X1FFS5	CHILD ASTHMA	ZMIZ1	Wald ratio	1	-0.16754	0.0981264	0.0877499	-0.359868	0.0247879	0.845743	0.697769	1.0251
eqtl-a-ENSG00000108179	X1FFS5	CHILD ASTHMA	PPIF	Wald ratio	1	-0.0155499	0.211763	0.941463	-0.430605	0.399506	0.98457	0.650115	1.49109
eqtl-a-ENSG00000108375	X1FFS5	CHILD ASTHMA	RNF43	Wald ratio	1	0.0469105	0.173554	0.786935	-0.293256	0.387077	1.04803	0.745831	1.47267
eqtl-a-ENSG00000108379	X1FFS5	CHILD ASTHMA	WNT3	Wald ratio	1	-0.231954	0.119531	0.0523137	-0.466234	0.00232572	0.792982	0.62736	1.00233
eqtl-a-ENSG00000108405	X1FFS5	CHILD ASTHMA	P2RX1	MR Egger	4	0.0123803	0.151871	0.942453	-0.285287	0.310048	1.01246	0.751798	1.36349
eqtl-a-ENSG00000108405	X1FFS5	CHILD ASTHMA	P2RX1	Weighted median	4	-0.0262102	0.0461518	0.570095	-0.116668	0.0642473	0.97413	0.889881	1.06636
eqtl-a-ENSG00000108405	X1FFS5	CHILD ASTHMA	P2RX1	Inverse variance weighted	4	-0.0251095	0.0437691	0.566184	-0.110897	0.0606779	0.975203	0.895031	1.06256
eqtl-a-ENSG00000108405	X1FFS5	CHILD ASTHMA	P2RX1	Simple mode	4	-0.0958787	0.0833299	0.333292	-0.259205	0.0674479	0.908574	0.771665	1.06977
eqtl-a-ENSG00000108405	X1FFS5	CHILD ASTHMA	P2RX1	Weighted mode	4	-0.0144369	0.049886	0.791125	-0.112213	0.0833397	0.985667	0.893853	1.08691
eqtl-a-ENSG00000108443	X1FFS5	CHILD ASTHMA	RPS6KB1	Wald ratio	1	-0.2256	0.128208	0.0784678	-0.476887	0.0256869	0.798037	0.620712	1.02602
eqtl-a-ENSG00000108468	X1FFS5	CHILD ASTHMA	CBX1	Wald ratio	1	-0.0652253	0.0883264	0.460236	-0.238345	0.107894	0.936856	0.787931	1.11393
eqtl-a-ENSG00000108479	X1FFS5	CHILD ASTHMA	GALK1	Wald ratio	1	0.0563555	0.0634638	0.374544	-0.0680335	0.180744	1.05797	0.934229	1.19811
eqtl-a-ENSG00000108515	X1FFS5	CHILD ASTHMA	ENO3	MR Egger	3	0.429588	0.456021	0.518995	-0.464212	1.32339	1.53662	0.62863	3.75613
eqtl-a-ENSG00000108515	X1FFS5	CHILD ASTHMA	ENO3	Weighted median	3	-0.00243481	0.0974469	0.980066	-0.193431	0.188561	0.997568	0.824127	1.20751
eqtl-a-ENSG00000108515	X1FFS5	CHILD ASTHMA	ENO3	Inverse variance weighted	3	-0.0193031	0.146811	0.895393	-0.307052	0.268446	0.980882	0.735612	1.30793
eqtl-a-ENSG00000108515	X1FFS5	CHILD ASTHMA	ENO3	Simple mode	3	-0.0862559	0.175934	0.672448	-0.431086	0.258574	0.917359	0.649803	1.29508
eqtl-a-ENSG00000108515	X1FFS5	CHILD ASTHMA	ENO3	Weighted mode	3	0.010473	0.131185	0.943639	-0.246649	0.267595	1.01053	0.781415	1.30682
eqtl-a-ENSG00000108556	X1FFS5	CHILD ASTHMA	CHRNE	Wald ratio	1	-0.0664933	0.051531	0.196927	-0.167494	0.0345074	0.935669	0.845782	1.03511
eqtl-a-ENSG00000108578	X1FFS5	CHILD ASTHMA	BLMH	MR Egger	3	0.335653	0.223258	0.373664	-0.101934	0.773239	1.39885	0.90309	2.16677
eqtl-a-ENSG00000108578	X1FFS5	CHILD ASTHMA	BLMH	Weighted median	3	0.0382453	0.0480303	0.425873	-0.055894	0.132385	1.03899	0.945639	1.14155
eqtl-a-ENSG00000108578	X1FFS5	CHILD ASTHMA	BLMH	Inverse variance weighted	3	0.041605	0.0456824	0.362431	-0.0479326	0.131143	1.04248	0.953198	1.14013
eqtl-a-ENSG00000108578	X1FFS5	CHILD ASTHMA	BLMH	Simple mode	3	-0.0772584	0.0958567	0.504854	-0.265137	0.110621	0.925651	0.767101	1.11697
eqtl-a-ENSG00000108578	X1FFS5	CHILD ASTHMA	BLMH	Weighted mode	3	0.0744963	0.0488719	0.266913	-0.0212926	0.170285	1.07734	0.978932	1.18564
eqtl-a-ENSG00000108582	X1FFS5	CHILD ASTHMA	CPD	Inverse variance weighted	2	0.0551801	0.104263	0.596638	-0.149175	0.259535	1.05673	0.861419	1.29633
eqtl-a-ENSG00000108591	X1FFS5	CHILD ASTHMA	DRG2	Wald ratio	1	0.00832114	0.0559323	0.881734	-0.101306	0.117948	1.00836	0.903656	1.12519
eqtl-a-ENSG00000108622	X1FFS5	CHILD ASTHMA	ICAM2	Inverse variance weighted	2	0.0639898	0.0621601	0.303276	-0.0578441	0.185824	1.06608	0.943797	1.20421
eqtl-a-ENSG00000108654	X1FFS5	CHILD ASTHMA	DDX5	Wald ratio	1	0.0586653	0.0333721	0.078762	-0.00674399	0.124075	1.06042	0.993279	1.1321
eqtl-a-ENSG00000108671	X1FFS5	CHILD ASTHMA	PSMD11	Wald ratio	1	-0.0978114	0.221975	0.659472	-0.532882	0.337259	0.90682	0.586911	1.4011
eqtl-a-ENSG00000108679	X1FFS5	CHILD ASTHMA	LGALS3BP	MR Egger	3	-0.337239	0.275232	0.435767	-0.876694	0.202216	0.713738	0.416156	1.22411
eqtl-a-ENSG00000108679	X1FFS5	CHILD ASTHMA	LGALS3BP	Weighted median	3	0.025336	0.0879003	0.773167	-0.146949	0.197621	1.02566	0.863338	1.2185
eqtl-a-ENSG00000108679	X1FFS5	CHILD ASTHMA	LGALS3BP	Inverse variance weighted	3	0.0534572	0.0830937	0.520006	-0.109406	0.216321	1.05491	0.896366	1.2415
eqtl-a-ENSG00000108679	X1FFS5	CHILD ASTHMA	LGALS3BP	Simple mode	3	0.00498783	0.110199	0.968011	-0.211003	0.220979	1.005	0.809772	1.2473
eqtl-a-ENSG00000108679	X1FFS5	CHILD ASTHMA	LGALS3BP	Weighted mode	3	0.00898222	0.103048	0.938482	-0.192992	0.210957	1.00902	0.824488	1.23486
eqtl-a-ENSG00000108691	X1FFS5	CHILD ASTHMA	CCL2	Wald ratio	1	-0.190617	0.256308	0.457057	-0.69298	0.311747	0.826449	0.500084	1.36581
eqtl-a-ENSG00000108784	X1FFS5	CHILD ASTHMA	NAGLU	Inverse variance weighted	2	0.0483934	0.0659465	0.463053	-0.0808617	0.177649	1.04958	0.922321	1.19441
eqtl-a-ENSG00000108786	X1FFS5	CHILD ASTHMA	HSD17B1	Wald ratio	1	0.0172218	0.0824013	0.834449	-0.144285	0.178728	1.01737	0.865641	1.1957
eqtl-a-ENSG00000108788	X1FFS5	CHILD ASTHMA	MLX	MR Egger	3	-0.160702	0.436276	0.775319	-1.0158	0.694398	0.851546	0.362112	2.0025
eqtl-a-ENSG00000108788	X1FFS5	CHILD ASTHMA	MLX	Weighted median	3	-0.0857177	0.0817665	0.29449	-0.24598	0.0745447	0.917853	0.781938	1.07739
eqtl-a-ENSG00000108788	X1FFS5	CHILD ASTHMA	MLX	Inverse variance weighted	3	-0.063096	0.0946153	0.504856	-0.248542	0.12235	0.938853	0.779937	1.13015
eqtl-a-ENSG00000108788	X1FFS5	CHILD ASTHMA	MLX	Simple mode	3	-0.0381559	0.138129	0.808296	-0.308888	0.232576	0.962563	0.734263	1.26185
eqtl-a-ENSG00000108788	X1FFS5	CHILD ASTHMA	MLX	Weighted mode	3	-0.110726	0.0926848	0.354687	-0.292388	0.0709367	0.895184	0.746479	1.07351
eqtl-a-ENSG00000108799	X1FFS5	CHILD ASTHMA	EZH1	Wald ratio	1	0.182782	0.199568	0.359724	-0.20837	0.573935	1.20055	0.811906	1.77524
eqtl-a-ENSG00000108821	X1FFS5	CHILD ASTHMA	COL1A1	Wald ratio	1	0.0668338	0.196344	0.733561	-0.318	0.451667	1.06912	0.727603	1.57093
eqtl-a-ENSG00000108823	X1FFS5	CHILD ASTHMA	SGCA	Wald ratio	1	0.0470986	0.0525552	0.37016	-0.0559096	0.150107	1.04823	0.945625	1.16196
eqtl-a-ENSG00000108839	X1FFS5	CHILD ASTHMA	ALOX12	Inverse variance weighted	2	-0.0292365	0.0950998	0.758516	-0.215632	0.157159	0.971187	0.806032	1.17018
eqtl-a-ENSG00000108846	X1FFS5	CHILD ASTHMA	ABCC3	MR Egger	4	0.0566219	0.0754894	0.531448	-0.0913374	0.204581	1.05826	0.91271	1.22701
eqtl-a-ENSG00000108846	X1FFS5	CHILD ASTHMA	ABCC3	Weighted median	4	0.00957549	0.0367308	0.794329	-0.0624169	0.0815679	1.00962	0.939491	1.08499
eqtl-a-ENSG00000108846	X1FFS5	CHILD ASTHMA	ABCC3	Inverse variance weighted	4	0.00700735	0.0322408	0.82794	-0.0561847	0.0701994	1.00703	0.945365	1.07272
eqtl-a-ENSG00000108846	X1FFS5	CHILD ASTHMA	ABCC3	Simple mode	4	0.0279935	0.0470552	0.59379	-0.0642346	0.120222	1.02839	0.937785	1.12775
eqtl-a-ENSG00000108846	X1FFS5	CHILD ASTHMA	ABCC3	Weighted mode	4	0.00999274	0.0359638	0.799172	-0.0604963	0.0804818	1.01004	0.941297	1.08381
eqtl-a-ENSG00000108861	X1FFS5	CHILD ASTHMA	DUSP3	MR Egger	4	0.101647	0.083208	0.346307	-0.0614402	0.264735	1.10699	0.940409	1.30309
eqtl-a-ENSG00000108861	X1FFS5	CHILD ASTHMA	DUSP3	Weighted median	4	0.0235571	0.0572267	0.6806	-0.0886073	0.135721	1.02384	0.915205	1.14536
eqtl-a-ENSG00000108861	X1FFS5	CHILD ASTHMA	DUSP3	Inverse variance weighted	4	0.0161309	0.0544189	0.766909	-0.0905302	0.122792	1.01626	0.913447	1.13065
eqtl-a-ENSG00000108861	X1FFS5	CHILD ASTHMA	DUSP3	Simple mode	4	-0.227817	0.165661	0.26277	-0.552513	0.0968783	0.79627	0.575502	1.10173
eqtl-a-ENSG00000108861	X1FFS5	CHILD ASTHMA	DUSP3	Weighted mode	4	0.0483494	0.0584667	0.468898	-0.0662453	0.162944	1.04954	0.935901	1.17697
eqtl-a-ENSG00000108883	X1FFS5	CHILD ASTHMA	EFTUD2	Wald ratio	1	-0.071647	0.146198	0.624085	-0.358195	0.214901	0.930859	0.698937	1.23974
eqtl-a-ENSG00000108950	X1FFS5	CHILD ASTHMA	FAM20A	Wald ratio	1	0.1314	0.101103	0.193719	-0.0667631	0.329562	1.14042	0.935417	1.39036
eqtl-a-ENSG00000108953	X1FFS5	CHILD ASTHMA	YWHAE	Wald ratio	1	-0.383323	0.312138	0.219425	-0.995113	0.228467	0.681593	0.369682	1.25667
eqtl-a-ENSG00000108963	X1FFS5	CHILD ASTHMA	DPH1	Wald ratio	1	0.0684295	0.0931107	0.462384	-0.114067	0.250926	1.07083	0.892198	1.28522
eqtl-a-ENSG00000109016	X1FFS5	CHILD ASTHMA	DHRS7B	Wald ratio	1	-0.0154963	0.0921141	0.866403	-0.19604	0.165047	0.984623	0.821979	1.17945
eqtl-a-ENSG00000109079	X1FFS5	CHILD ASTHMA	TNFAIP1	Wald ratio	1	0.0917938	0.355926	0.796483	-0.605822	0.789409	1.09614	0.545626	2.20209
eqtl-a-ENSG00000109084	X1FFS5	CHILD ASTHMA	TMEM97	MR Egger	5	-0.0470925	0.224254	0.847124	-0.486631	0.392446	0.953999	0.614694	1.4806
eqtl-a-ENSG00000109084	X1FFS5	CHILD ASTHMA	TMEM97	Weighted median	5	-0.0281949	0.0443909	0.525331	-0.115201	0.0588113	0.972199	0.891187	1.06058
eqtl-a-ENSG00000109084	X1FFS5	CHILD ASTHMA	TMEM97	Inverse variance weighted	5	-0.0262937	0.0401962	0.513025	-0.105078	0.0524909	0.974049	0.900254	1.05389
eqtl-a-ENSG00000109084	X1FFS5	CHILD ASTHMA	TMEM97	Simple mode	5	-0.0354876	0.0825328	0.689361	-0.197252	0.126277	0.965135	0.820984	1.1346
eqtl-a-ENSG00000109084	X1FFS5	CHILD ASTHMA	TMEM97	Weighted mode	5	-0.0294256	0.0480991	0.573753	-0.1237	0.0648487	0.971003	0.883645	1.067
eqtl-a-ENSG00000109099	X1FFS5	CHILD ASTHMA	PMP22	MR Egger	4	0.0131753	0.0806725	0.885279	-0.144943	0.171293	1.01326	0.865072	1.18684
eqtl-a-ENSG00000109099	X1FFS5	CHILD ASTHMA	PMP22	Weighted median	4	-0.0313223	0.0457952	0.493997	-0.121081	0.0584362	0.969163	0.885962	1.06018
eqtl-a-ENSG00000109099	X1FFS5	CHILD ASTHMA	PMP22	Inverse variance weighted	4	-0.0376659	0.0440125	0.392108	-0.123931	0.0485986	0.963035	0.883441	1.0498
eqtl-a-ENSG00000109099	X1FFS5	CHILD ASTHMA	PMP22	Simple mode	4	-0.0649832	0.0744981	0.44725	-0.210999	0.081033	0.937083	0.809775	1.08441
eqtl-a-ENSG00000109099	X1FFS5	CHILD ASTHMA	PMP22	Weighted mode	4	-0.0315435	0.0525565	0.590695	-0.134554	0.0714672	0.968949	0.874106	1.07408
eqtl-a-ENSG00000109107	X1FFS5	CHILD ASTHMA	ALDOC	Inverse variance weighted	2	0.0493488	0.0474429	0.298259	-0.0436392	0.142337	1.05059	0.957299	1.15296
eqtl-a-ENSG00000109272	X1FFS5	CHILD ASTHMA	PF4V1	MR Egger	4	-0.0292328	0.209801	0.90195	-0.440444	0.381978	0.97119	0.643751	1.46518
eqtl-a-ENSG00000109272	X1FFS5	CHILD ASTHMA	PF4V1	Weighted median	4	-0.00882627	0.0386914	0.819553	-0.0846614	0.0670089	0.991213	0.918823	1.06931
eqtl-a-ENSG00000109272	X1FFS5	CHILD ASTHMA	PF4V1	Inverse variance weighted	4	-0.00971567	0.0376138	0.796175	-0.0834387	0.0640074	0.990331	0.919947	1.0661
eqtl-a-ENSG00000109272	X1FFS5	CHILD ASTHMA	PF4V1	Simple mode	4	0.0391682	0.0653092	0.590957	-0.0888378	0.167174	1.03995	0.914994	1.18196
eqtl-a-ENSG00000109272	X1FFS5	CHILD ASTHMA	PF4V1	Weighted mode	4	-0.0227825	0.0410743	0.617794	-0.103288	0.0577231	0.977475	0.901867	1.05942
eqtl-a-ENSG00000109320	X1FFS5	CHILD ASTHMA	NFKB1	Wald ratio	1	0.0982719	0.229121	0.66799	-0.350805	0.547349	1.10326	0.704121	1.72866
eqtl-a-ENSG00000109323	X1FFS5	CHILD ASTHMA	MANBA	Wald ratio	1	-0.106395	0.183176	0.561353	-0.46542	0.25263	0.89907	0.627872	1.28741
eqtl-a-ENSG00000109381	X1FFS5	CHILD ASTHMA	ELF2	Inverse variance weighted	2	-0.0697017	0.0643781	0.278944	-0.195883	0.0564793	0.932672	0.822109	1.0581
eqtl-a-ENSG00000109390	X1FFS5	CHILD ASTHMA	NDUFC1	Wald ratio	1	0.0191826	0.0932564	0.837027	-0.1636	0.201965	1.01937	0.849082	1.22381
eqtl-a-ENSG00000109458	X1FFS5	CHILD ASTHMA	GAB1	Wald ratio	1	0.370728	0.194245	0.056319	-0.00999219	0.751448	1.44879	0.990058	2.12007
eqtl-a-ENSG00000109466	X1FFS5	CHILD ASTHMA	KLHL2	Wald ratio	1	0.118399	0.130729	0.365103	-0.137829	0.374627	1.12569	0.871247	1.45445
eqtl-a-ENSG00000109501	X1FFS5	CHILD ASTHMA	WFS1	Inverse variance weighted	2	-0.0279704	0.067839	0.680115	-0.160935	0.104994	0.972417	0.851348	1.1107
eqtl-a-ENSG00000109572	X1FFS5	CHILD ASTHMA	CLCN3	Wald ratio	1	0.0989401	0.188346	0.599367	-0.270217	0.468098	1.104	0.763214	1.59695
eqtl-a-ENSG00000109670	X1FFS5	CHILD ASTHMA	FBXW7	Wald ratio	1	-0.118616	0.136325	0.384249	-0.385814	0.148582	0.888149	0.679897	1.16019
eqtl-a-ENSG00000109689	X1FFS5	CHILD ASTHMA	STIM2	MR Egger	3	0.00237054	0.0722648	0.979124	-0.139268	0.144009	1.00237	0.869994	1.1549
eqtl-a-ENSG00000109689	X1FFS5	CHILD ASTHMA	STIM2	Weighted median	3	-0.047278	0.0497482	0.341937	-0.144784	0.0502285	0.953822	0.865209	1.05151
eqtl-a-ENSG00000109689	X1FFS5	CHILD ASTHMA	STIM2	Inverse variance weighted	3	-0.0557973	0.0481022	0.246059	-0.150078	0.038483	0.945731	0.860641	1.03923
eqtl-a-ENSG00000109689	X1FFS5	CHILD ASTHMA	STIM2	Simple mode	3	-0.0934842	0.120318	0.518481	-0.329307	0.142338	0.910752	0.719422	1.15297
eqtl-a-ENSG00000109689	X1FFS5	CHILD ASTHMA	STIM2	Weighted mode	3	-0.0418978	0.0503685	0.49301	-0.14062	0.0568245	0.958968	0.868819	1.05847
eqtl-a-ENSG00000109743	X1FFS5	CHILD ASTHMA	BST1	MR Egger	5	-0.104473	0.0962646	0.357223	-0.293152	0.0842053	0.900799	0.745909	1.08785
eqtl-a-ENSG00000109743	X1FFS5	CHILD ASTHMA	BST1	Weighted median	5	-0.0542236	0.0381258	0.15496	-0.12895	0.020503	0.94722	0.879018	1.02071
eqtl-a-ENSG00000109743	X1FFS5	CHILD ASTHMA	BST1	Inverse variance weighted	5	-0.0540459	0.0358257	0.131406	-0.124264	0.0161724	0.947389	0.883146	1.0163
eqtl-a-ENSG00000109743	X1FFS5	CHILD ASTHMA	BST1	Simple mode	5	-0.0482724	0.0627594	0.484696	-0.171281	0.0747361	0.952874	0.842585	1.0776
eqtl-a-ENSG00000109743	X1FFS5	CHILD ASTHMA	BST1	Weighted mode	5	-0.0538625	0.0399342	0.248708	-0.132133	0.0244084	0.947562	0.876224	1.02471
eqtl-a-ENSG00000109790	X1FFS5	CHILD ASTHMA	KLHL5	Inverse variance weighted	2	0.113095	0.110646	0.306719	-0.103772	0.329962	1.11974	0.901431	1.39092
eqtl-a-ENSG00000109814	X1FFS5	CHILD ASTHMA	UGDH	MR Egger	3	0.00688524	0.0711307	0.938568	-0.132531	0.146301	1.00691	0.875876	1.15754
eqtl-a-ENSG00000109814	X1FFS5	CHILD ASTHMA	UGDH	Weighted median	3	0.00359875	0.0312112	0.908205	-0.0575752	0.0647727	1.00361	0.944051	1.06692
eqtl-a-ENSG00000109814	X1FFS5	CHILD ASTHMA	UGDH	Inverse variance weighted	3	-0.0150214	0.03077	0.625421	-0.0753307	0.0452879	0.985091	0.927437	1.04633
eqtl-a-ENSG00000109814	X1FFS5	CHILD ASTHMA	UGDH	Simple mode	3	0.00717182	0.0522095	0.903323	-0.0951589	0.109503	1.0072	0.909228	1.11572
eqtl-a-ENSG00000109814	X1FFS5	CHILD ASTHMA	UGDH	Weighted mode	3	0.019969	0.040062	0.667584	-0.0585525	0.0984905	1.02017	0.943129	1.1035
eqtl-a-ENSG00000109861	X1FFS5	CHILD ASTHMA	CTSC	MR Egger	4	0.0428838	0.0522854	0.498308	-0.0595956	0.145363	1.04382	0.942145	1.15646
eqtl-a-ENSG00000109861	X1FFS5	CHILD ASTHMA	CTSC	Weighted median	4	0.0124976	0.0320532	0.696609	-0.0503267	0.075322	1.01258	0.950919	1.07823
eqtl-a-ENSG00000109861	X1FFS5	CHILD ASTHMA	CTSC	Inverse variance weighted	4	0.0116377	0.0299834	0.697913	-0.0471298	0.0704053	1.01171	0.953964	1.07294
eqtl-a-ENSG00000109861	X1FFS5	CHILD ASTHMA	CTSC	Simple mode	4	0.017181	0.042761	0.714748	-0.0666305	0.100993	1.01733	0.935541	1.10627
eqtl-a-ENSG00000109861	X1FFS5	CHILD ASTHMA	CTSC	Weighted mode	4	0.0135558	0.0356667	0.729207	-0.0563509	0.0834624	1.01365	0.945207	1.08704
eqtl-a-ENSG00000109927	X1FFS5	CHILD ASTHMA	TECTA	Wald ratio	1	0.241644	0.202534	0.232828	-0.155322	0.63861	1.27334	0.856139	1.89385
eqtl-a-ENSG00000109943	X1FFS5	CHILD ASTHMA	CRTAM	Inverse variance weighted	2	0.0497616	0.0463904	0.28342	-0.0411636	0.140687	1.05102	0.959672	1.15106
eqtl-a-ENSG00000109956	X1FFS5	CHILD ASTHMA	B3GAT1	Inverse variance weighted	2	0.0395337	0.0513403	0.44128	-0.0610932	0.140161	1.04033	0.940736	1.15046
eqtl-a-ENSG00000109971	X1FFS5	CHILD ASTHMA	HSPA8	Wald ratio	1	-0.217046	0.137697	0.114967	-0.486932	0.0528404	0.804893	0.614509	1.05426
eqtl-a-ENSG00000110013	X1FFS5	CHILD ASTHMA	SIAE	Wald ratio	1	-0.0396902	0.446765	0.92921	-0.915349	0.835969	0.961087	0.400377	2.30705
eqtl-a-ENSG00000110063	X1FFS5	CHILD ASTHMA	DCPS	MR Egger	3	0.0043628	0.0840338	0.966978	-0.160344	0.169069	1.00437	0.851851	1.1842
eqtl-a-ENSG00000110063	X1FFS5	CHILD ASTHMA	DCPS	Weighted median	3	-0.0217128	0.0368682	0.555909	-0.0939745	0.0505489	0.978521	0.910306	1.05185
eqtl-a-ENSG00000110063	X1FFS5	CHILD ASTHMA	DCPS	Inverse variance weighted	3	-0.0257668	0.0372154	0.488705	-0.0987089	0.0471753	0.974562	0.906006	1.04831
eqtl-a-ENSG00000110063	X1FFS5	CHILD ASTHMA	DCPS	Simple mode	3	-0.0376583	0.0603676	0.596415	-0.155979	0.0806623	0.963042	0.855577	1.084
eqtl-a-ENSG00000110063	X1FFS5	CHILD ASTHMA	DCPS	Weighted mode	3	-0.0188815	0.0395954	0.680484	-0.0964886	0.0587256	0.981296	0.90802	1.06048
eqtl-a-ENSG00000110080	X1FFS5	CHILD ASTHMA	ST3GAL4	Wald ratio	1	0.063866	0.085396	0.454532	-0.10351	0.231242	1.06595	0.901667	1.26016
eqtl-a-ENSG00000110090	X1FFS5	CHILD ASTHMA	CPT1A	Wald ratio	1	0.062434	0.065995	0.344128	-0.0669162	0.191784	1.06442	0.935274	1.21141
eqtl-a-ENSG00000110169	X1FFS5	CHILD ASTHMA	HPX	Wald ratio	1	-0.0653809	0.150707	0.664414	-0.360767	0.230005	0.936711	0.697141	1.25861
eqtl-a-ENSG00000110203	X1FFS5	CHILD ASTHMA	FOLR3	MR Egger	9	0.00182824	0.0308683	0.954427	-0.0586737	0.0623302	1.00183	0.943014	1.06431
eqtl-a-ENSG00000110203	X1FFS5	CHILD ASTHMA	FOLR3	Weighted median	9	-0.0264167	0.0243008	0.277005	-0.0740461	0.0212128	0.973929	0.928629	1.02144
eqtl-a-ENSG00000110203	X1FFS5	CHILD ASTHMA	FOLR3	Inverse variance weighted	9	-0.0159207	0.0208582	0.445296	-0.0568028	0.0249614	0.984205	0.94478	1.02528
eqtl-a-ENSG00000110203	X1FFS5	CHILD ASTHMA	FOLR3	Simple mode	9	-0.0717817	0.037841	0.0944132	-0.14595	0.00238662	0.930734	0.864201	1.00239
eqtl-a-ENSG00000110203	X1FFS5	CHILD ASTHMA	FOLR3	Weighted mode	9	-0.0319958	0.0259451	0.252502	-0.0828482	0.0188567	0.968511	0.920491	1.01904
eqtl-a-ENSG00000110321	X1FFS5	CHILD ASTHMA	EIF4G2	Wald ratio	1	-0.22277	0.119944	0.0632699	-0.457859	0.0123194	0.800299	0.632637	1.0124
eqtl-a-ENSG00000110324	X1FFS5	CHILD ASTHMA	IL10RA	Inverse variance weighted	2	0.025601	0.0606406	0.672897	-0.0932546	0.144457	1.02593	0.910962	1.15541
eqtl-a-ENSG00000110330	X1FFS5	CHILD ASTHMA	BIRC2	Wald ratio	1	0.0385874	0.197798	0.845326	-0.349096	0.426271	1.03934	0.705326	1.53154
eqtl-a-ENSG00000110395	X1FFS5	CHILD ASTHMA	CBL	Wald ratio	1	0.0612889	0.0614653	0.318701	-0.0591831	0.181761	1.06321	0.942534	1.19933
eqtl-a-ENSG00000110422	X1FFS5	CHILD ASTHMA	HIPK3	Wald ratio	1	0.0465831	0.131075	0.722295	-0.210323	0.303489	1.04769	0.810322	1.35458
eqtl-a-ENSG00000110435	X1FFS5	CHILD ASTHMA	PDHX	Inverse variance weighted	2	-0.0455723	0.100318	0.64963	-0.242196	0.151052	0.955451	0.784902	1.16306
eqtl-a-ENSG00000110446	X1FFS5	CHILD ASTHMA	SLC15A3	MR Egger	3	0.0230593	0.125607	0.884414	-0.22313	0.269249	1.02333	0.800011	1.30898
eqtl-a-ENSG00000110446	X1FFS5	CHILD ASTHMA	SLC15A3	Weighted median	3	-0.0262107	0.0522616	0.615999	-0.128644	0.0762221	0.97413	0.879287	1.0792
eqtl-a-ENSG00000110446	X1FFS5	CHILD ASTHMA	SLC15A3	Inverse variance weighted	3	-0.0194019	0.0525502	0.711974	-0.1224	0.0835965	0.980785	0.884794	1.08719
eqtl-a-ENSG00000110446	X1FFS5	CHILD ASTHMA	SLC15A3	Simple mode	3	-0.0964475	0.111569	0.478451	-0.315122	0.122227	0.908058	0.7297	1.13001
eqtl-a-ENSG00000110446	X1FFS5	CHILD ASTHMA	SLC15A3	Weighted mode	3	-0.0288391	0.0516542	0.632794	-0.130081	0.0724031	0.971573	0.878024	1.07509
eqtl-a-ENSG00000110448	X1FFS5	CHILD ASTHMA	CD5	Inverse variance weighted	2	0.052515	0.0498553	0.292182	-0.0452014	0.150231	1.05392	0.955805	1.1621
eqtl-a-ENSG00000110619	X1FFS5	CHILD ASTHMA	CARS1	Wald ratio	1	-0.016372	0.0622408	0.792517	-0.138364	0.10562	0.983761	0.870782	1.1114
eqtl-a-ENSG00000110628	X1FFS5	CHILD ASTHMA	SLC22A18	Inverse variance weighted	2	-0.0305834	0.0367614	0.405441	-0.102636	0.041469	0.96988	0.902456	1.04234
eqtl-a-ENSG00000110651	X1FFS5	CHILD ASTHMA	CD81	Inverse variance weighted	2	-0.0119265	0.0564956	0.832805	-0.122658	0.0988048	0.988144	0.884566	1.10385
eqtl-a-ENSG00000110700	X1FFS5	CHILD ASTHMA	RPS13	Wald ratio	1	-0.114995	0.495351	0.816422	-1.08588	0.855893	0.89137	0.337603	2.35347
eqtl-a-ENSG00000110711	X1FFS5	CHILD ASTHMA	AIP	Wald ratio	1	-0.14734	0.10397	0.15644	-0.351121	0.0564402	0.863	0.703899	1.05806
eqtl-a-ENSG00000110717	X1FFS5	CHILD ASTHMA	NDUFS8	MR Egger	4	-0.460734	0.267051	0.226621	-0.984153	0.062685	0.63082	0.373756	1.06469
eqtl-a-ENSG00000110717	X1FFS5	CHILD ASTHMA	NDUFS8	Weighted median	4	-0.0465153	0.0502344	0.354464	-0.144975	0.0519441	0.95455	0.865044	1.05332
eqtl-a-ENSG00000110717	X1FFS5	CHILD ASTHMA	NDUFS8	Inverse variance weighted	4	-0.0314789	0.0541085	0.56072	-0.137532	0.0745738	0.969011	0.871507	1.07742
eqtl-a-ENSG00000110717	X1FFS5	CHILD ASTHMA	NDUFS8	Simple mode	4	-0.0981638	0.076198	0.288018	-0.247512	0.0511843	0.9065	0.780741	1.05252
eqtl-a-ENSG00000110717	X1FFS5	CHILD ASTHMA	NDUFS8	Weighted mode	4	-0.0496617	0.0516431	0.407173	-0.150882	0.0515588	0.951551	0.859949	1.05291
eqtl-a-ENSG00000110721	X1FFS5	CHILD ASTHMA	CHKA	Wald ratio	1	-0.226805	0.152803	0.137731	-0.5263	0.0726895	0.797076	0.590787	1.0754
eqtl-a-ENSG00000110768	X1FFS5	CHILD ASTHMA	GTF2H1	Inverse variance weighted	2	-0.0276731	0.0500905	0.580632	-0.12585	0.0705043	0.972706	0.881747	1.07305
eqtl-a-ENSG00000110799	X1FFS5	CHILD ASTHMA	VWF	MR Egger	3	-0.1685	0.106481	0.358781	-0.377202	0.0402032	0.844932	0.685777	1.04102
eqtl-a-ENSG00000110799	X1FFS5	CHILD ASTHMA	VWF	Weighted median	3	-0.0989957	0.0408497	0.0153755	-0.179061	-0.0189302	0.905747	0.836055	0.981248
eqtl-a-ENSG00000110799	X1FFS5	CHILD ASTHMA	VWF	Inverse variance weighted	3	-0.0913932	0.0399192	0.0220529	-0.169635	-0.0131516	0.912659	0.843973	0.986934
eqtl-a-ENSG00000110799	X1FFS5	CHILD ASTHMA	VWF	Simple mode	3	-0.105909	0.0506898	0.171869	-0.205261	-0.00655683	0.899507	0.814435	0.993465
eqtl-a-ENSG00000110799	X1FFS5	CHILD ASTHMA	VWF	Weighted mode	3	-0.0997036	0.046683	0.16622	-0.191202	-0.00820487	0.905106	0.825965	0.991829
eqtl-a-ENSG00000110801	X1FFS5	CHILD ASTHMA	PSMD9	Wald ratio	1	0.00788887	0.0654151	0.90401	-0.120325	0.136102	1.00792	0.886633	1.1458
eqtl-a-ENSG00000110811	X1FFS5	CHILD ASTHMA	P3H3	Wald ratio	1	0.00724169	0.102909	0.943899	-0.194459	0.208943	1.00727	0.82328	1.23237
eqtl-a-ENSG00000110848	X1FFS5	CHILD ASTHMA	CD69	Inverse variance weighted	2	-0.0718119	0.144372	0.6189	-0.354781	0.211157	0.930706	0.701327	1.23511
[truncated: 5,647 more rows]

## Sheet: Sheet4
Supplementary Material 4	The results of colocalization analysis.
[truncated: 35 more rows]
